# Supplementary material for: Elevated ITGA5 facilitates hyperactivated mTORC1-mediated progression of laryngeal squamous cell carcinoma via upregulation of EFNB2
Source: Theranostics. 2022 Oct 24;12(17):7431–49. doi: 10.7150/thno.76232 (PMC9691358; doi:10.7150/thno.76232)
Supplement: Supplementary file 2 — Supplementary table 9. [file thnov12p7431s2.xlsx]

## Sheet: Sheet1
Table S9. Differentially expressed geness of the RNA-seq (LIU-LSC-1/shRaptor cells vs. LIU-LSC-1/shSc).
gene_id	gene_name	transcript_id	GO	KEGG	KO_ENTRY	EC	Description	FPKM.R1	FPKM.R2	FPKM.R3	FPKM.C1	FPKM.C2	FPKM.C3	fc	log2(fc)	pval	qval	regulation	significant
MSTRG.2274	RABIF	ENST00000367262	GO:0005085(guanyl-nucleotide exchange factor activity);GO:0005515(protein binding);GO:0005622(intracellular);GO:0007264(small GTPase mediated signal transduction);GO:0008270(zinc ion binding);GO:0015031(protein transport);GO:0043547(positive regulation of GTPase activity);GO:0061025(membrane fusion)	NA	NA	NA	RAB interacting factor [Source:HGNC Symbol;Acc:HGNC:9797]	5.5006	4.94627	1e-06	5.85444	0.148122	6.52742	34.6055	5.11293	0.00363001	0.368625	up	yes
MSTRG.4624	MALAT1	ENST00000534336;MSTRG.4624.2;ENST00000544868;MSTRG.4624.7;MSTRG.4624.8;MSTRG.4624.9;ENST00000508832;ENST00000618925;ENST00000618132;ENST00000613376;ENST00000610851;ENST00000618227;ENST00000617489;ENST00000616691	NA	NA	NA	NA	NA	12.996	9.3275	2.23276	4.84885	1.81911	5.90364	14.5169	3.85967	0.00493357	0.368625	up	yes
MSTRG.14161	NUDT19	ENST00000397061;MSTRG.14161.2	NA	NA	NA	NA	NA	5.14545	4.73405	1.56146	6.5287	0.676157	5.93985	10.3121	3.36627	0.0163598	0.445357	up	yes
MSTRG.20953	PGRMC2	ENST00000613358;ENST00000296425;ENST00000520121;ENST00000394276;ENST00000503872;ENST00000503588;ENST00000509070	GO:0003707(steroid hormone receptor activity);GO:0005496(steroid binding);GO:0012505(endomembrane system);GO:0016020(membrane);GO:0016021(integral component of membrane);GO:0020037(heme binding);GO:0043401(steroid hormone mediated signaling pathway)	NA	NA	NA	progesterone receptor membrane component 2 [Source:HGNC Symbol;Acc:HGNC:16089]	14.98	13.6507	7.8355	11.4821	2.44043	10.0196	9.90128	3.30762	0.0173455	0.452958	up	yes
MSTRG.18599	LMCD1-AS1	MSTRG.18599.1	NA	NA	NA	NA	NA	12.5485	8.03759	14.1516	0.102256	0.066982	0.043201	9.3641	3.22714	0.0125462	0.42484	up	yes
MSTRG.26370	INSL4	ENST00000239316;MSTRG.26370.2	NA	NA	NA	NA	NA	4.30996	5.31919	1.40626	0.0190921	0.108474	0.0455275	8.72261	3.12476	0.0474853	0.546937	up	yes
MSTRG.24186	GPNMB	ENST00000258733;ENST00000381990;ENST00000409458;ENST00000459927;ENST00000487890;ENST00000474157;ENST00000479625;ENST00000470994;ENST00000463011;ENST00000478451;ENST00000468723	GO:0001649(osteoblast differentiation);GO:0005178(integrin binding);GO:0005887(integral component of plasma membrane);GO:0007155(cell adhesion);GO:0008201(heparin binding);GO:0008285(negative regulation of cell proliferation);GO:0016021(integral component of membrane);GO:0016023(cytoplasmic membrane-bounded vesicle);GO:0030282(bone mineralization);GO:0032720(negative regulation of tumor necrosis …	NA	NA	NA	glycoprotein (transmembrane) nmb [Source:HGNC Symbol;Acc:HGNC:4462]	14.8435	13.5127	14.3673	1.652	1.133	1.15083	7.66932	2.9391	0.00198174	0.368625	up	yes
MSTRG.3048	GPRIN2	MSTRG.3048.1;MSTRG.3048.2;ENST00000374317;ENST00000374314	GO:0005515(protein binding)	NA	NA	NA	G protein regulated inducer of neurite outgrowth 2 [Source:HGNC Symbol;Acc:HGNC:23730]	2.35988	3.36983	0.608252	0.697978	0.0946376	1.02361	6.95733	2.79853	0.0260392	0.489809	up	yes
MSTRG.8935	.	MSTRG.8935.1	NA	NA	NA	NA	NA	10.1719	9.08338	8.44713	0.921295	0.76038	0.660969	6.70992	2.7463	0.0010178	0.368625	up	yes
MSTRG.8338	CTD-2555C10.3	MSTRG.8338.1	NA	NA	NA	NA	NA	1.86145	1.75106	0	0.625918	0	0.388156	6.42832	2.68444	0.0274567	0.492128	up	yes
MSTRG.16242	FTH1P20	ENST00000434913	NA	NA	NA	NA	NA	1.64474	1.70369	0	0.615908	0	1.34555	6.41425	2.68128	0.0227855	0.480513	up	yes
MSTRG.14724	ZNF578	MSTRG.14724.1	NA	NA	NA	NA	NA	25.7179	27.6969	19.6715	5.42387	4.44136	4.45476	6.22619	2.63835	0.00353487	0.368625	up	yes
MSTRG.14935	TAF1B	MSTRG.14935.1	NA	NA	NA	NA	NA	1.18128	1.65629	0	1.97768	0	2.5407	6.10969	2.6111	0.0336496	0.513081	up	yes
MSTRG.25158	.	MSTRG.25158.1;MSTRG.25158.2	NA	NA	NA	NA	NA	2.58902	2.17702	1.30729	1.48022	0.006499	1.22481	5.931	2.56827	0.011562	0.416911	up	yes
MSTRG.22687	CD83	ENST00000612003;ENST00000379153	GO:0005515(protein binding);GO:0005886(plasma membrane);GO:0005887(integral component of plasma membrane);GO:0006952(defense response);GO:0006959(humoral immune response);GO:0007165(signal transduction);GO:0009897(external side of plasma membrane);GO:0014070(response to organic cyclic compound);GO:0032713(negative regulation of interleukin-4 production);GO:0032733(positive regulation of interleuk…	NA	NA	NA	CD83 molecule [Source:HGNC Symbol;Acc:HGNC:1703]	27.8052	24.5245	26.1021	3.47136	3.66804	3.32168	5.87212	2.55388	0.000561495	0.368625	up	yes
MSTRG.21239	NKD2	MSTRG.21239.2;MSTRG.21239.3;MSTRG.21239.1;MSTRG.21239.4;MSTRG.21239.5;MSTRG.21239.6;ENST00000296849;ENST00000274150;ENST00000523688;ENST00000513296	GO:0005509(calcium ion binding);GO:0005515(protein binding);GO:0006887(exocytosis);GO:0010954(positive regulation of protein processing);GO:0016023(cytoplasmic membrane-bounded vesicle);GO:0016055(Wnt signaling pathway);GO:0016323(basolateral plasma membrane);GO:0016328(lateral plasma membrane);GO:0019838(growth factor binding);GO:0031410(cytoplasmic vesicle);GO:0031625(ubiquitin protein ligase b…	04310(Wnt signaling pathway)	NA	NA	naked cuticle homolog 2 (Drosophila) [Source:HGNC Symbol;Acc:HGNC:17046]	11.0487	9.54191	14.5876	0.522706	0.629263	0.739571	5.78383	2.53202	0.0081324	0.379246	up	yes
MSTRG.20656	AC110615.1	ENST00000625176	NA	NA	NA	NA	NA	3.74818	3.05017	0.912013	1.81971	0.681525	2.31615	5.77414	2.52961	0.00353937	0.368625	up	yes
MSTRG.20098	.	MSTRG.20098.1;MSTRG.20098.2	NA	NA	NA	NA	NA	92.9038	72.3185	93.4834	10.6944	12.8541	11.9628	5.63558	2.49456	0.00557326	0.368625	up	yes
MSTRG.7094	KBTBD6	ENST00000379485;MSTRG.7094.2	NA	NA	NA	NA	NA	4.86732	3.47926	4.25612	0	0	0	5.4071	2.43485	0.00426166	0.368625	up	yes
MSTRG.24742	PDK4	ENST00000005178;ENST00000473796;ENST00000468445;ENST00000498190;ENST00000473301	GO:0002230(positive regulation of defense response to virus by host);GO:0004672(protein kinase activity);GO:0004740(pyruvate dehydrogenase (acetyl-transferring) kinase activity);GO:0005524(ATP binding);GO:0005739(mitochondrion);GO:0005743(mitochondrial inner membrane);GO:0005759(mitochondrial matrix);GO:0006006(glucose metabolic process);GO:0006090(pyruvate metabolic process);GO:0006468(protein p…	NA	NA	NA	pyruvate dehydrogenase kinase, isozyme 4 [Source:HGNC Symbol;Acc:HGNC:8812]	10.1177	9.09368	8.97177	1.19817	1.33513	1.74033	4.93508	2.30307	0.00327758	0.368625	up	yes
MSTRG.27668	RPS2P55	ENST00000397318	NA	NA	NA	NA	NA	3.55225	5.50016	4.53451	0	0	0	4.90465	2.29415	0.0103275	0.404285	up	yes
MSTRG.27972	EIF4A1P10	ENST00000428832	NA	NA	NA	NA	NA	1.23325	1.20672	0	1.27772	0	0.646665	4.7062	2.23456	0.0195451	0.464127	up	yes
MSTRG.12051	MEOX1	ENST00000318579;ENST00000329168;ENST00000549132;ENST00000393661	GO:0000978(RNA polymerase II core promoter proximal region sequence-specific DNA binding);GO:0001046(core promoter sequence-specific DNA binding);GO:0001077(RNA polymerase II core promoter proximal region sequence-specific DNA binding transcription factor activity involved in positive regulation of transcription);GO:0001757(somite specification);GO:0003674(molecular_function);GO:0003677(DNA bindi…	NA	NA	NA	mesenchyme homeobox 1 [Source:HGNC Symbol;Acc:HGNC:7013]	2.75595	1.44526	0.786404	0.877222	0.205258	0.844165	4.61714	2.207	0.00579293	0.368625	up	yes
MSTRG.10552	CMTM1	ENST00000534692;ENST00000615332;ENST00000616804;ENST00000264001;ENST00000345436;ENST00000351137;ENST00000362093;ENST00000526149;ENST00000417030;ENST00000527729;ENST00000532838;ENST00000563092;ENST00000533953;ENST00000379500;ENST00000479381	GO:0005125(cytokine activity);GO:0005615(extracellular space);GO:0006935(chemotaxis);GO:0016020(membrane);GO:0016021(integral component of membrane)	NA	NA	NA	CKLF-like MARVEL transmembrane domain containing 1 [Source:HGNC Symbol;Acc:HGNC:19172]	11.6487	10.4321	5.12341	7.76434	4.25312	10.3077	4.57428	2.19355	0.00623964	0.368625	up	yes
MSTRG.54	SAMD11	ENST00000420190;ENST00000437963;ENST00000342066;ENST00000616016;ENST00000616125;ENST00000622503;ENST00000341065;ENST00000455979;ENST00000478729;ENST00000474461;ENST00000466827;ENST00000464948	GO:0000122(negative regulation of transcription from RNA polymerase II promoter);GO:0003713(transcription coactivator activity);GO:0005515(protein binding);GO:0005634(nucleus);GO:0032093(SAM domain binding);GO:0042731(PH domain binding);GO:0043621(protein self-association);GO:1903506(regulation of nucleic acid-templated transcription)	NA	NA	NA	sterile alpha motif domain containing 11 [Source:HGNC Symbol;Acc:HGNC:28706]	4.06148	5.92747	4.18515	0.571901	0.434962	0.540203	4.26896	2.09388	0.0133711	0.430493	up	yes
MSTRG.23881	ESR1	MSTRG.23881.1	NA	NA	NA	NA	NA	3.83431	2.4659	3.2189	0.401474	0.125592	0.33827	4.15008	2.05314	0.0148685	0.438315	up	yes
MSTRG.26494	NDUFB6	ENST00000379847;ENST00000366466;ENST00000350021;MSTRG.26494.4	NA	NA	NA	NA	NA	10.0996	6.74514	5.60681	6.88162	3.10874	10.2977	4.1244	2.04418	0.0484721	0.548845	up	yes
MSTRG.13305	MAPK4	ENST00000400384;ENST00000588540;ENST00000586735;MSTRG.13305.6;MSTRG.13305.7;ENST00000587823	GO:0000165(MAPK cascade);GO:0004672(protein kinase activity);GO:0004707(MAP kinase activity);GO:0005515(protein binding);GO:0005524(ATP binding);GO:0005622(intracellular);GO:0005634(nucleus);GO:0005737(cytoplasm);GO:0006468(protein phosphorylation);GO:0007049(cell cycle);GO:0016772(transferase activity, transferring phosphorus-containing groups);GO:0019901(protein kinase binding);GO:0042803(prote…	NA	NA	NA	mitogen-activated protein kinase 4 [Source:HGNC Symbol;Acc:HGNC:6878]	5.02757	5.7589	4.90382	0.359126	0.601722	0.598043	3.9803	1.99288	0.00528825	0.368625	up	yes
MSTRG.12030	RP11-242D8.3	ENST00000589047	NA	NA	NA	NA	NA	2.97655	4.23975	4.49099	0	0	0.057148	3.79919	1.92569	0.0118397	0.420952	up	yes
MSTRG.16110	IFIH1	ENST00000263642;ENST00000464129;ENST00000421365	GO:0003677(DNA binding);GO:0003725(double-stranded RNA binding);GO:0003727(single-stranded RNA binding);GO:0004386(helicase activity);GO:0005515(protein binding);GO:0005524(ATP binding);GO:0005634(nucleus);GO:0005829(cytosol);GO:0008270(zinc ion binding);GO:0009597(detection of virus);GO:0009615(response to virus);GO:0016032(viral process);GO:0016787(hydrolase activity);GO:0016817(hydrolase activ…	04622(RIG-I-like receptor signaling pathway);05162(Measles);05164(Influenza A)	NA	NA	interferon induced with helicase C domain 1 [Source:HGNC Symbol;Acc:HGNC:18873]	4.88129	4.48276	4.8642	1.2432	0.68301	1.56392	3.79805	1.92526	0.016078	0.443905	up	yes
MSTRG.15185	AC009229.5	ENST00000417213;MSTRG.15185.2;ENST00000450854	NA	NA	NA	NA	NA	3.74166	3.55933	3.2927	1.09183	0.409891	0.518457	3.78982	1.92213	0.0168721	0.450854	up	yes
MSTRG.3513	FRAT1	ENST00000371021;ENST00000490980	GO:0000578(embryonic axis specification);GO:0005829(cytosol);GO:0016055(Wnt signaling pathway);GO:0090263(positive regulation of canonical Wnt signaling pathway)	04310(Wnt signaling pathway)	NA	NA	frequently rearranged in advanced T-cell lymphomas 1 [Source:HGNC Symbol;Acc:HGNC:3944]	0.8564	1.17611	0	0.841896	0	0.78573	3.74495	1.90494	0.0232014	0.480934	up	yes
MSTRG.21238	RP11-43F13.3	MSTRG.21238.1;ENST00000399869	NA	NA	NA	NA	NA	2.92341	3.41504	3.0286	0.193057	0.133486	0.234605	3.72569	1.89751	0.00130199	0.368625	up	yes
MSTRG.13199	ZNF397	ENST00000589630;ENST00000601719;ENST00000591206;ENST00000330501;ENST00000589420;ENST00000261333;ENST00000355632;ENST00000585800;ENST00000592264;ENST00000588119;ENST00000591505	GO:0003677(DNA binding);GO:0003700(sequence-specific DNA binding transcription factor activity);GO:0005515(protein binding);GO:0005634(nucleus);GO:0005737(cytoplasm);GO:0006351(transcription, DNA-templated);GO:0006355(regulation of transcription, DNA-templated);GO:0046872(metal ion binding)	NA	NA	NA	zinc finger protein 397 [Source:HGNC Symbol;Acc:HGNC:18818]	3.6054	3.05381	1.16859	1.90972	1.06595	1.45685	3.71571	1.89364	0.0257156	0.487394	up	yes
MSTRG.27340	MED22	ENST00000610672;ENST00000343730;ENST00000610888;ENST00000471524;ENST00000371999;ENST00000446777;ENST00000457204;ENST00000482295	GO:0001104(RNA polymerase II transcription cofactor activity);GO:0005515(protein binding);GO:0005737(cytoplasm);GO:0006351(transcription, DNA-templated);GO:0006357(regulation of transcription from RNA polymerase II promoter);GO:0016592(mediator complex)	NA	NA	NA	mediator complex subunit 22 [Source:HGNC Symbol;Acc:HGNC:11477]	3.19373	3.9824	0.958848	4.63393	1.66843	4.57305	3.70646	1.89004	0.0349687	0.518828	up	yes
MSTRG.7705	NKX2-8	ENST00000258829	GO:0000978(RNA polymerase II core promoter proximal region sequence-specific DNA binding);GO:0001077(RNA polymerase II core promoter proximal region sequence-specific DNA binding transcription factor activity involved in positive regulation of transcription);GO:0001889(liver development);GO:0003677(DNA binding);GO:0003690(double-stranded DNA binding);GO:0003700(sequence-specific DNA binding trans…	NA	NA	NA	NK2 homeobox 8 [Source:HGNC Symbol;Acc:HGNC:16364]	1.22907	0.492616	0	0.52978	0	0.892796	3.61451	1.8538	0.0118558	0.420952	up	yes
MSTRG.16575	INHA	ENST00000489456;ENST00000243786	GO:0001501(skeletal system development);GO:0001541(ovarian follicle development);GO:0001750(photoreceptor outer segment);GO:0001917(photoreceptor inner segment);GO:0005102(receptor binding);GO:0005125(cytokine activity);GO:0005160(transforming growth factor beta receptor binding);GO:0005179(hormone activity);GO:0005515(protein binding);GO:0005576(extracellular region);GO:0005615(extracellular spa…	NA	NA	NA	inhibin, alpha [Source:HGNC Symbol;Acc:HGNC:6065]	9.44764	5.68427	5.96827	2.15711	1.98293	2.10955	3.60516	1.85006	0.0299697	0.499694	up	yes
MSTRG.21240	SLC12A7	ENST00000264930;ENST00000514994;ENST00000504576;ENST00000510943	GO:0005886(plasma membrane);GO:0005887(integral component of plasma membrane);GO:0006810(transport);GO:0006811(ion transport);GO:0006813(potassium ion transport);GO:0006884(cell volume homeostasis);GO:0015377(cation:chloride symporter activity);GO:0015379(potassium:chloride symporter activity);GO:0016020(membrane);GO:0016021(integral component of membrane);GO:0019901(protein kinase binding);GO:00…	04966(Collecting duct acid secretion)	NA	NA	solute carrier family 12 (potassium/chloride transporter), member 7 [Source:HGNC Symbol;Acc:HGNC:10915]	6.90126	7.68205	6.56422	1.36191	1.42877	1.48411	3.53935	1.82348	0.00149966	0.368625	up	yes
MSTRG.12556	SLC16A6	ENST00000327268;MSTRG.12556.2;MSTRG.12556.3;MSTRG.12556.5;MSTRG.12556.4;MSTRG.12556.6;ENST00000580666;ENST00000620436;ENST00000582867	GO:0005887(integral component of plasma membrane);GO:0008028(monocarboxylic acid transmembrane transporter activity);GO:0015293(symporter activity);GO:0015718(monocarboxylic acid transport);GO:0016020(membrane);GO:0016021(integral component of membrane);GO:0034220(ion transmembrane transport);GO:0055085(transmembrane transport)	NA	NA	NA	solute carrier family 16, member 6 [Source:HGNC Symbol;Acc:HGNC:10927]	45.3497	46.5266	46.5979	13.6427	13.0566	14.5719	3.36973	1.75263	0.00059094	0.368625	up	yes
MSTRG.6032	ACVR1B	ENST00000257963;MSTRG.6032.2;ENST00000541224;ENST00000426655;ENST00000415850;ENST00000542485;ENST00000563121	GO:0000082(G1/S transition of mitotic cell cycle);GO:0001701(in utero embryonic development);GO:0001942(hair follicle development);GO:0004672(protein kinase activity);GO:0004674(protein serine/threonine kinase activity);GO:0004675(transmembrane receptor protein serine/threonine kinase activity);GO:0004702(receptor signaling protein serine/threonine kinase activity);GO:0005515(protein binding);GO:…	04060(Cytokine-cytokine receptor interaction)	NA	NA	activin A receptor, type IB [Source:HGNC Symbol;Acc:HGNC:172]	6.13231	6.62157	3.3387	3.45899	2.44534	3.96959	3.32485	1.73329	0.0143089	0.435353	up	yes
MSTRG.2743	AKR1C5P	ENST00000407674;ENST00000380753;ENST00000460124;ENST00000604428;ENST00000427165	NA	NA	NA	NA	NA	6.93187	6.13069	6.05292	2.48707	1.65302	1.79264	3.31105	1.72729	0.00982079	0.399353	up	yes
MSTRG.26438	SCARNA8	ENST00000515924	NA	NA	NA	NA	NA	1.25392	0.45042	0	0.236431	0	0.433515	3.3092	1.72648	0.0341901	0.517275	up	yes
MSTRG.4427	FAM111B	ENST00000411426;ENST00000528234;ENST00000529618;ENST00000343597;ENST00000620384	GO:0005515(protein binding)	NA	NA	NA	family with sequence similarity 111, member B [Source:HGNC Symbol;Acc:HGNC:24200]	3.10994	2.39588	2.34385	0.364103	0.317102	0.48054	3.29332	1.71954	0.00348195	0.368625	up	yes
MSTRG.9112	SMAD3	ENST00000559460;ENST00000327367;ENST00000559937;ENST00000559092;ENST00000540846;ENST00000558894;ENST00000439724;ENST00000558739;ENST00000537194;ENST00000558428;ENST00000558827;ENST00000560402;ENST00000560424;ENST00000558763	GO:0000122(negative regulation of transcription from RNA polymerase II promoter);GO:0000790(nuclear chromatin);GO:0000978(RNA polymerase II core promoter proximal region sequence-specific DNA binding);GO:0000983(RNA polymerase II core promoter sequence-specific DNA binding transcription factor activity);GO:0000987(core promoter proximal region sequence-specific DNA binding);GO:0000988(protein bin…	04110(Cell cycle);04144(Endocytosis);04310(Wnt signaling pathway);04350(TGF-beta signaling pathway);04520(Adherens junction);05142(Chagas disease (American trypanosomiasis));05200(Pathways in cancer);05210(Colorectal cancer);05212(Pancreatic cancer);05220(Chronic myeloid leukemia)	NA	NA	SMAD family member 3 [Source:HGNC Symbol;Acc:HGNC:6769]	8.49124	8.68857	5.7499	9.20165	3.76348	8.46183	3.22642	1.68993	0.0285439	0.496375	up	yes
MSTRG.25646	C8orf4	ENST00000315792	GO:0005634(nucleus);GO:0005737(cytoplasm);GO:0006915(apoptotic process);GO:1903706(regulation of hemopoiesis)	NA	NA	NA	chromosome 8 open reading frame 4 [Source:HGNC Symbol;Acc:HGNC:1357]	4.01175	3.11116	4.09244	0.36049	0.373755	0.343835	3.20533	1.68047	0.00795591	0.377502	up	yes
MSTRG.10901	CRISPLD2	ENST00000262424;MSTRG.10901.2;ENST00000567845;ENST00000565561;ENST00000569090;MSTRG.10901.10;ENST00000563066;ENST00000566789;ENST00000566165	GO:0005539(glycosaminoglycan binding);GO:0005576(extracellular region);GO:0005578(proteinaceous extracellular matrix);GO:0008201(heparin binding);GO:0030133(transport vesicle);GO:0030198(extracellular matrix organization);GO:0030324(lung development);GO:0060325(face morphogenesis);GO:0070062(extracellular exosome)	NA	NA	NA	cysteine-rich secretory protein LCCL domain containing 2 [Source:HGNC Symbol;Acc:HGNC:25248]	2.52253	2.47781	2.45197	0.161506	0.171855	0.169823	3.17147	1.66515	6.95687e-06	0.0759703	up	yes
MSTRG.25991	RNF19A	ENST00000616528;ENST00000519449;ENST00000341084;ENST00000520903;ENST00000523255;ENST00000523644;ENST00000520071;ENST00000524233;ENST00000519527;ENST00000523167;ENST00000522369;ENST00000432381;ENST00000523481;ENST00000522182;ENST00000519342	GO:0000226(microtubule cytoskeleton organization);GO:0005515(protein binding);GO:0005737(cytoplasm);GO:0005813(centrosome);GO:0008134(transcription factor binding);GO:0008270(zinc ion binding);GO:0016021(integral component of membrane);GO:0016567(protein ubiquitination);GO:0016874(ligase activity)	NA	NA	NA	ring finger protein 19A, RBR E3 ubiquitin protein ligase [Source:HGNC Symbol;Acc:HGNC:13432]	7.29769	8.33896	6.5927	2.83097	2.18435	2.78666	3.14154	1.65147	0.00365222	0.368625	up	yes
MSTRG.5492	ANO2	MSTRG.5492.1;MSTRG.5492.4;MSTRG.5492.3;ENST00000327087;ENST00000612575;ENST00000545860;ENST00000541487	GO:0005229(intracellular calcium activated chloride channel activity);GO:0005515(protein binding);GO:0005654(nucleoplasm);GO:0005886(plasma membrane);GO:0006821(chloride transport);GO:0016021(integral component of membrane);GO:0031513(nonmotile primary cilium);GO:0034220(ion transmembrane transport);GO:0034707(chloride channel complex);GO:0042803(protein homodimerization activity);GO:0046982(prot…	NA	NA	NA	anoctamin 2, calcium activated chloride channel [Source:HGNC Symbol;Acc:HGNC:1183]	3.4208	3.30807	3.83218	0.318926	0.425799	0.378726	3.09398	1.62946	0.000447429	0.368625	up	yes
MSTRG.3410	ATAD1	MSTRG.3410.1;MSTRG.3410.2;ENST00000308448;ENST00000328142;ENST00000495903	GO:0002092(positive regulation of receptor internalization);GO:0005515(protein binding);GO:0005524(ATP binding);GO:0005739(mitochondrion);GO:0005778(peroxisomal membrane);GO:0007612(learning);GO:0007613(memory);GO:0008152(metabolic process);GO:0008568(microtubule-severing ATPase activity);GO:0016020(membrane);GO:0016887(ATPase activity);GO:0030054(cell junction);GO:0031122(cytoplasmic microtubule…	NA	NA	NA	ATPase family, AAA domain containing 1 [Source:HGNC Symbol;Acc:HGNC:25903]	11.1618	8.49859	9.60462	3.15339	2.81209	2.92451	3.09012	1.62766	0.00965559	0.397879	up	yes
MSTRG.16056	NR4A2	ENST00000339562;ENST00000426264;ENST00000409572;ENST00000417764;ENST00000417972;ENST00000429376;ENST00000424077	GO:0000977(RNA polymerase II regulatory region sequence-specific DNA binding);GO:0000979(RNA polymerase II core promoter sequence-specific DNA binding);GO:0001228(RNA polymerase II transcription regulatory region sequence-specific DNA binding transcription factor activity involved in positive regulation of transcription);GO:0001666(response to hypoxia);GO:0001764(neuron migration);GO:0001975(resp…	NA	NA	NA	nuclear receptor subfamily 4, group A, member 2 [Source:HGNC Symbol;Acc:HGNC:7981]	3.4016	2.84569	2.58974	0.700818	0.536363	0.412244	3.03924	1.60371	0.0101331	0.402039	up	yes
MSTRG.11898	STAC2	MSTRG.11898.1;ENST00000333461	GO:0005515(protein binding);GO:0005622(intracellular);GO:0035556(intracellular signal transduction);GO:0046872(metal ion binding)	NA	NA	NA	SH3 and cysteine rich domain 2 [Source:HGNC Symbol;Acc:HGNC:23990]	2.82057	3.33846	1.79881	0.443514	0.640536	0.637221	3.01411	1.59173	0.0457283	0.545719	up	yes
MSTRG.8639	BMF	ENST00000354670;ENST00000397573;MSTRG.8639.3;ENST00000561360;ENST00000561282;ENST00000558774;ENST00000560430;ENST00000558057	GO:0001669(acrosomal vesicle);GO:0005515(protein binding);GO:0005737(cytoplasm);GO:0005741(mitochondrial outer membrane);GO:0005829(cytosol);GO:0005886(plasma membrane);GO:0006915(apoptotic process);GO:0012501(programmed cell death);GO:0015629(actin cytoskeleton);GO:0016459(myosin complex);GO:0032464(positive regulation of protein homooligomerization);GO:0043276(anoikis);GO:0090200(positive regul…	NA	NA	NA	Bcl2 modifying factor [Source:HGNC Symbol;Acc:HGNC:24132]	2.16523	2.62971	1.36893	0.359995	0.413161	0.641849	2.99637	1.58322	0.0339691	0.516501	up	yes
MSTRG.5276	AP002954.4	ENST00000264029;ENST00000531295;MSTRG.5276.6;ENST00000531328;MSTRG.5276.8;MSTRG.5276.9;MSTRG.5276.10;MSTRG.5276.14;MSTRG.5276.11;MSTRG.5276.12;MSTRG.5276.13;MSTRG.5276.15	NA	NA	NA	NA	NA	7.33542	6.94115	10.4502	0.858653	1.15854	1.06715	2.95718	1.56422	0.0135385	0.431355	up	yes
MSTRG.1633	TXNIP	ENST00000582401;ENST00000488537;ENST00000486597;ENST00000425134	GO:0000122(negative regulation of transcription from RNA polymerase II promoter);GO:0004857(enzyme inhibitor activity);GO:0005515(protein binding);GO:0005634(nucleus);GO:0005737(cytoplasm);GO:0005758(mitochondrial intermembrane space);GO:0005829(cytosol);GO:0006351(transcription, DNA-templated);GO:0006606(protein import into nucleus);GO:0006979(response to oxidative stress);GO:0007049(cell cycle)…	NA	NA	NA	thioredoxin interacting protein [Source:HGNC Symbol;Acc:HGNC:16952]	37.6224	35.9583	34.7283	10.5947	12.8039	15.9421	2.89911	1.53561	0.0393355	0.534115	up	yes
MSTRG.63	ISG15	MSTRG.63.1	NA	NA	NA	NA	NA	6.60496	6.12439	7.25945	0.481013	1.10121	0.294659	2.86182	1.51693	0.0251347	0.484584	up	yes
MSTRG.22527	.	MSTRG.22527.1;MSTRG.22527.2	NA	NA	NA	NA	NA	2.56562	2.08792	1.3307	0.821243	0.591027	0.797266	2.85588	1.51394	0.00668496	0.369916	up	yes
MSTRG.12275	COL1A1	ENST00000225964;ENST00000510710;ENST00000486572;ENST00000511732;ENST00000494334;ENST00000476387;ENST00000504289;ENST00000463440;ENST00000471344;ENST00000485870;ENST00000474644;ENST00000507689	GO:0001501(skeletal system development);GO:0001503(ossification);GO:0001568(blood vessel development);GO:0001649(osteoblast differentiation);GO:0001957(intramembranous ossification);GO:0001958(endochondral ossification);GO:0005201(extracellular matrix structural constituent);GO:0005515(protein binding);GO:0005576(extracellular region);GO:0005578(proteinaceous extracellular matrix);GO:0005581(coll…	04510(Focal adhesion);04512(ECM-receptor interaction);04974(Protein digestion and absorption);05146(Amoebiasis)	NA	NA	collagen, type I, alpha 1 [Source:HGNC Symbol;Acc:HGNC:2197]	6.34612	6.90246	6.35615	1.75315	1.73158	1.76828	2.82529	1.4984	0.000540993	0.368625	up	yes
MSTRG.24045	.	MSTRG.24045.1	NA	NA	NA	NA	NA	1.59218	1.64465	0.637175	0.286727	0.289878	0.479458	2.82287	1.49716	0.039929	0.534115	up	yes
MSTRG.20998	RNF150	ENST00000515673;MSTRG.20998.2;ENST00000507500;ENST00000515057	GO:0005515(protein binding);GO:0008270(zinc ion binding);GO:0016021(integral component of membrane)	NA	NA	NA	ring finger protein 150 [Source:HGNC Symbol;Acc:HGNC:23138]	4.31265	4.1373	4.52672	0.902607	0.872237	1.16073	2.80449	1.48774	0.00486524	0.368625	up	yes
MSTRG.27546	PIR	ENST00000492432;ENST00000380420;ENST00000380421;ENST00000484433;ENST00000476381;ENST00000471725	GO:0003712(transcription cofactor activity);GO:0005515(protein binding);GO:0005634(nucleus);GO:0005737(cytoplasm);GO:0006355(regulation of transcription, DNA-templated);GO:0006366(transcription from RNA polymerase II promoter);GO:0008127(quercetin 2,3-dioxygenase activity);GO:0030099(myeloid cell differentiation);GO:0030224(monocyte differentiation);GO:0046872(metal ion binding);GO:0055114(oxidat…	NA	NA	NA	pirin (iron-binding nuclear protein) [Source:HGNC Symbol;Acc:HGNC:30048]	23.7571	23.2569	25.101	9.28058	7.75152	8.25143	2.79782	1.4843	0.00519291	0.368625	up	yes
MSTRG.16838	LINC01433	ENST00000419003	NA	NA	NA	NA	NA	1.79009	1.96331	1.68285	0.247866	0.127223	0.419502	2.78547	1.47792	0.00554992	0.368625	up	yes
MSTRG.303	CASP9	ENST00000546424;ENST00000333868;ENST00000348549;ENST00000400777;ENST00000424908;ENST00000375890;ENST00000447522;ENST00000546969;ENST00000469637	GO:0004197(cysteine-type endopeptidase activity);GO:0005515(protein binding);GO:0005634(nucleus);GO:0005737(cytoplasm);GO:0005739(mitochondrion);GO:0005829(cytosol);GO:0006508(proteolysis);GO:0006915(apoptotic process);GO:0006919(activation of cysteine-type endopeptidase activity involved in apoptotic process);GO:0006974(cellular response to DNA damage stimulus);GO:0007173(epidermal growth factor…	04115(p53 signaling pathway);04210(Apoptosis);04370(VEGF signaling pathway);05010(Alzheimer's disease);05012(Parkinson's disease);05014(Amyotrophic lateral sclerosis (ALS));05016(Huntington's disease);05145(Toxoplasmosis);05152(Tuberculosis);05164(Influenza A);05200(Pathways in cancer);05210(Colorectal cancer);05212(Pancreatic cancer);05213(Endometrial cancer);05215(Prostate cancer);05222(Small c…	NA	NA	caspase 9, apoptosis-related cysteine peptidase [Source:HGNC Symbol;Acc:HGNC:1511]	11.9772	12.6379	10.726	2.56591	3.87853	3.78837	2.77504	1.47251	0.0437706	0.544837	up	yes
MSTRG.15761	RGPD4	MSTRG.15761.1	NA	NA	NA	NA	NA	1.12572	0.550149	0.178251	0.188025	0	0.163895	2.76917	1.46945	0.0251086	0.484584	up	yes
MSTRG.10589	.	MSTRG.10589.1	NA	NA	NA	NA	NA	1.21185	0.971573	0.457237	0.178688	0.057186	0.390017	2.75964	1.46448	0.00949317	0.397713	up	yes
MSTRG.10370	MYLK3	MSTRG.10370.1;ENST00000394809;ENST00000565182;ENST00000562104;ENST00000564731;ENST00000569844	GO:0002528(regulation of vascular permeability involved in acute inflammatory response);GO:0004672(protein kinase activity);GO:0004683(calmodulin-dependent protein kinase activity);GO:0004687(myosin light chain kinase activity);GO:0005524(ATP binding);GO:0005737(cytoplasm);GO:0005829(cytosol);GO:0006468(protein phosphorylation);GO:0015629(actin cytoskeleton);GO:0016772(transferase activity, trans…	NA	NA	NA	myosin light chain kinase 3 [Source:HGNC Symbol;Acc:HGNC:29826]	1.65323	2.04886	1.68978	0.076407	0.0740387	0.0912678	2.74348	1.45601	0.00384536	0.368625	up	yes
MSTRG.27395	RP11-216L13.21	MSTRG.27395.1	NA	NA	NA	NA	NA	1.14501	1.04328	0.894099	0.787782	0	0.693443	2.73165	1.44977	0.0442842	0.545719	up	yes
MSTRG.14324	NCCRP1	ENST00000339852	GO:0005737(cytoplasm);GO:0008284(positive regulation of cell proliferation);GO:0070062(extracellular exosome)	NA	NA	NA	non-specific cytotoxic cell receptor protein 1 homolog (zebrafish) [Source:HGNC Symbol;Acc:HGNC:33739]	2.83311	2.87899	1.23543	1.76693	1.187	1.75666	2.72865	1.44819	0.0235142	0.480934	up	yes
MSTRG.6533	TXNRD1	MSTRG.6533.1	NA	NA	NA	NA	NA	1.72771	1.55413	1.18207	1.01574	0.239554	0.410938	2.71656	1.44178	0.0434856	0.54284	up	yes
MSTRG.15640	KRCC1	MSTRG.15640.1	NA	NA	NA	NA	NA	1.90635	1.32181	1.30524	1.3275	0.291779	0.876896	2.70902	1.43777	0.0472953	0.546937	up	yes
MSTRG.5130	BIRC3	MSTRG.5130.1;MSTRG.5130.2;ENST00000615299;MSTRG.5130.4;ENST00000526421;ENST00000263464;ENST00000528940;ENST00000527309;ENST00000527336	GO:0002224(toll-like receptor signaling pathway);GO:0002756(MyD88-independent toll-like receptor signaling pathway);GO:0004842(ubiquitin-protein transferase activity);GO:0005515(protein binding);GO:0005634(nucleus);GO:0005654(nucleoplasm);GO:0005737(cytoplasm);GO:0005829(cytosol);GO:0007166(cell surface receptor signaling pathway);GO:0008270(zinc ion binding);GO:0010939(regulation of necrotic cel…	04120(Ubiquitin mediated proteolysis);04210(Apoptosis);04510(Focal adhesion);04621(NOD-like receptor signaling pathway);05145(Toxoplasmosis);05200(Pathways in cancer);05222(Small cell lung cancer)	NA	NA	baculoviral IAP repeat containing 3 [Source:HGNC Symbol;Acc:HGNC:591]	5.84136	5.88275	3.50096	5.18719	2.9542	5.74253	2.70788	1.43717	0.00671885	0.369916	up	yes
MSTRG.23014	NEU1	ENST00000495807;ENST00000480384;ENST00000491768;ENST00000375631	GO:0004308(exo-alpha-sialidase activity);GO:0005515(protein binding);GO:0005764(lysosome);GO:0005765(lysosomal membrane);GO:0005886(plasma membrane);GO:0006488(dolichol-linked oligosaccharide biosynthetic process);GO:0006665(sphingolipid metabolic process);GO:0006687(glycosphingolipid metabolic process);GO:0008152(metabolic process);GO:0009313(oligosaccharide catabolic process);GO:0009986(cell su…	00511(Other glycan degradation);00600(Sphingolipid metabolism);04142(Lysosome)	K01186;K12357;K19247;K19392	3.2.1.18	sialidase 1 (lysosomal sialidase) [Source:HGNC Symbol;Acc:HGNC:7758]	11.9619	11.6398	6.84211	8.94004	6.64234	12.4403	2.6909	1.42809	0.0323718	0.508452	up	yes
MSTRG.24250	MTURN	ENST00000324453;ENST00000409688;MSTRG.24250.3;ENST00000434060	GO:0007275(multicellular organismal development)	NA	NA	NA	maturin, neural progenitor differentiation regulator homolog (Xenopus) [Source:HGNC Symbol;Acc:HGNC:25457]	3.41467	3.82759	2.87128	1.26579	0.934177	0.80843	2.67623	1.4202	0.0221777	0.478592	up	yes
ENSG00000163395	IGFN1	ENST00000437879;ENST00000335211;ENST00000444705;ENST00000412892;ENST00000473483	GO:0005515(protein binding);GO:0005634(nucleus);GO:0008150(biological_process);GO:0030018(Z disc)	NA	NA	NA	immunoglobulin-like and fibronectin type III domain containing 1 [Source:HGNC Symbol;Acc:HGNC:24607]	1.28916	0.947204	0.369571	0.0824068	0.0914008	0.0776423	2.67617	1.42017	0.0456014	0.545719	up	yes
MSTRG.18717	SH3BP5	ENST00000383791;MSTRG.18717.2;ENST00000412806;ENST00000426925;ENST00000408919;ENST00000366391;ENST00000450625;ENST00000417936;ENST00000465894;ENST00000459627	GO:0004860(protein kinase inhibitor activity);GO:0005515(protein binding);GO:0005737(cytoplasm);GO:0005739(mitochondrion);GO:0006469(negative regulation of protein kinase activity);GO:0007165(signal transduction);GO:0017124(SH3 domain binding);GO:0035556(intracellular signal transduction);GO:0061099(negative regulation of protein tyrosine kinase activity)	NA	NA	NA	SH3-domain binding protein 5 (BTK-associated) [Source:HGNC Symbol;Acc:HGNC:10827]	24.8205	26.0421	25.5404	7.29639	8.50135	8.31392	2.67206	1.41795	0.00272741	0.368625	up	yes
MSTRG.21892	RP11-138J23.1	ENST00000514769	NA	NA	NA	NA	NA	1.44274	0.941671	0.760179	0.601974	0.160464	1.00328	2.66278	1.41293	0.0273014	0.492128	up	yes
MSTRG.28022	BEX2	ENST00000372677;ENST00000536889;ENST00000372674	GO:0005515(protein binding);GO:0005634(nucleus);GO:0005737(cytoplasm);GO:0006915(apoptotic process);GO:0007049(cell cycle);GO:0042981(regulation of apoptotic process);GO:0051726(regulation of cell cycle)	NA	NA	NA	brain expressed X-linked 2 [Source:HGNC Symbol;Acc:HGNC:30933]	2.37989	2.08606	1.31607	0.978087	0.648303	0.95532	2.6535	1.4079	0.00255521	0.368625	up	yes
MSTRG.20957	RP11-789C2.1	MSTRG.20957.1	NA	NA	NA	NA	NA	2.45924	3.7273	2.99673	0.623818	0.431578	0.3479	2.6501	1.40605	0.0438071	0.544837	up	yes
MSTRG.26460	MIR31HG	MSTRG.26460.1	NA	NA	NA	NA	NA	3.29073	3.292	1.99419	2.5007	1.37149	2.54029	2.62541	1.39254	0.00262495	0.368625	up	yes
MSTRG.16637	ECEL1P3	MSTRG.16637.1	NA	NA	NA	NA	NA	2.65892	2.6494	1.44672	0.820601	0.81466	0.779836	2.61965	1.38938	0.0386411	0.532906	up	yes
MSTRG.18587	ITPR1	ENST00000302640;ENST00000354582;ENST00000467056;MSTRG.18587.4;ENST00000357086;ENST00000456211;ENST00000491868;ENST00000477577;ENST00000494681;ENST00000487016;ENST00000479831;ENST00000481415;ENST00000467545;ENST00000463980;ENST00000490572;ENST00000472205;ENST00000478515	GO:0001666(response to hypoxia);GO:0002223(stimulatory C-type lectin receptor signaling pathway);GO:0005216(ion channel activity);GO:0005218(intracellular ligand-gated calcium channel activity);GO:0005220(inositol 1,4,5-trisphosphate-sensitive calcium-release channel activity);GO:0005262(calcium channel activity);GO:0005488(binding);GO:0005515(protein binding);GO:0005635(nuclear envelope);GO:0005…	04020(Calcium signaling pathway);04070(Phosphatidylinositol signaling system);04114(Oocyte meiosis);04270(Vascular smooth muscle contraction);04540(Gap junction);04720(Long-term potentiation);04724(Glutamatergic synapse);04725(Cholinergic synapse);04730(Long-term depression);04912(GnRH signaling pathway);04970(Salivary secretion);04971(Gastric acid secretion);04972(Pancreatic secretion);05010(Alz…	NA	NA	inositol 1,4,5-trisphosphate receptor, type 1 [Source:HGNC Symbol;Acc:HGNC:6180]	6.87017	6.18194	6.48864	1.93756	1.95081	1.95344	2.61437	1.38647	0.00088027	0.368625	up	yes
MSTRG.2202	PLA2G4A	ENST00000367466;MSTRG.2202.2	NA	NA	NA	NA	NA	8.12396	6.88105	6.38039	3.21621	2.92153	4.06601	2.60803	1.38296	0.00975052	0.398337	up	yes
MSTRG.824	RP11-342M1.3	ENST00000414798;ENST00000416809;ENST00000425076;ENST00000444563	NA	NA	NA	NA	NA	0.885833	1.10448	0.248762	0.343147	0.0943194	0.374298	2.59436	1.37538	0.0293666	0.498583	up	yes
MSTRG.12801	AATK	MSTRG.12801.1	NA	NA	NA	NA	NA	2.08237	2.20817	1.59018	0.406873	0.385484	0.46426	2.5858	1.37061	0.00470089	0.368625	up	yes
MSTRG.4218	LGR4	ENST00000379214;ENST00000389858;ENST00000489910;ENST00000530658;ENST00000527773;ENST00000480977	GO:0001649(osteoblast differentiation);GO:0001942(hair follicle development);GO:0004888(transmembrane signaling receptor activity);GO:0004930(G-protein coupled receptor activity);GO:0005515(protein binding);GO:0005886(plasma membrane);GO:0005887(integral component of plasma membrane);GO:0007186(G-protein coupled receptor signaling pathway);GO:0007283(spermatogenesis);GO:0007623(circadian rhythm);…	NA	NA	NA	leucine-rich repeat containing G protein-coupled receptor 4 [Source:HGNC Symbol;Acc:HGNC:13299]	7.77161	7.33517	7.10857	3.71702	2.80666	4.22215	2.58213	1.36856	0.00927442	0.39516	up	yes
MSTRG.5647	RP11-180M15.7	ENST00000614874	NA	NA	NA	NA	NA	2.7473	1.75727	1.33597	1.21344	0.738276	0.778403	2.57998	1.36736	0.0429243	0.540851	up	yes
MSTRG.21475	.	MSTRG.21475.1;MSTRG.21475.2	NA	NA	NA	NA	NA	2.26461	1.95356	0.984818	1.04377	0.743411	0.953017	2.57265	1.36325	0.0200225	0.465267	up	yes
MSTRG.27792	RP11-258C19.7	ENST00000605526;ENST00000604062;ENST00000604369;ENST00000366185;MSTRG.27792.5;ENST00000604849;ENST00000603385	NA	NA	NA	NA	NA	1.55311	1.23519	0.429471	0.518794	0.388225	0.495892	2.57195	1.36286	0.0447833	0.545719	up	yes
MSTRG.4789	AP000487.5	MSTRG.4789.1	NA	NA	NA	NA	NA	1.91919	1.14725	0.700745	0.935502	0.463672	0.684663	2.56456	1.35871	0.0257971	0.487916	up	yes
MSTRG.17807	LINC00322	ENST00000450205;MSTRG.17807.1;MSTRG.17807.3	NA	NA	NA	NA	NA	2.62052	2.01438	1.97569	0.475542	0.454935	0.473138	2.56268	1.35765	0.00676957	0.369916	up	yes
MSTRG.11179	INCA1	ENST00000355025;ENST00000574617;MSTRG.11179.5	NA	NA	NA	NA	NA	1.67216	0.927153	0.589677	0.72657	0.336911	0.694017	2.54064	1.34519	0.01612	0.443905	up	yes
MSTRG.17842	LINC01424	MSTRG.17842.1	NA	NA	NA	NA	NA	1.36708	1.57619	1.30276	0	0	0	2.53992	1.34478	0.00181392	0.368625	up	yes
MSTRG.11965	ZNF385C	MSTRG.11965.1	NA	NA	NA	NA	NA	1.12001	1.37642	0.611992	0.275503	0.158967	0.645608	2.53164	1.34007	0.0404779	0.534115	up	yes
MSTRG.10483	ARL2BP	ENST00000219204;ENST00000565794;ENST00000563234	GO:0003713(transcription coactivator activity);GO:0005515(protein binding);GO:0005634(nucleus);GO:0005758(mitochondrial intermembrane space);GO:0005759(mitochondrial matrix);GO:0005813(centrosome);GO:0005819(spindle);GO:0005829(cytosol);GO:0005929(cilium);GO:0006112(energy reserve metabolic process);GO:0007165(signal transduction);GO:0030496(midbody);GO:0030695(GTPase regulator activity);GO:00425…	NA	NA	NA	ADP-ribosylation factor-like 2 binding protein [Source:HGNC Symbol;Acc:HGNC:17146]	11.5412	11.0436	11.0857	5.96136	4.42213	5.95489	2.52041	1.33366	0.0086595	0.388168	up	yes
MSTRG.26428	RP11-62F24.2	MSTRG.26428.1	NA	NA	NA	NA	NA	1.63467	1.54439	0.639696	1.20829	0.597259	0.95732	2.50976	1.32755	0.0153041	0.438315	up	yes
MSTRG.7214	DLEU1	ENST00000478860;ENST00000378180;ENST00000469754;ENST00000486895;ENST00000461527;ENST00000467721;ENST00000468522;ENST00000490577;ENST00000479420;ENST00000469095;ENST00000462427	GO:0005515(protein binding)	NA	NA	NA	deleted in lymphocytic leukemia 1 (non-protein coding) [Source:HGNC Symbol;Acc:HGNC:13747]	1.22063	0.945186	1.25742	0.220379	0.0837661	0.275403	2.50364	1.32403	0.0291676	0.498572	up	yes
MSTRG.15866	AC009303.2	ENST00000623784	NA	NA	NA	NA	NA	1.35879	1.46221	0.770124	0.576927	0.227054	0.274987	2.49628	1.31978	0.0264046	0.489927	up	yes
MSTRG.26432	SH3GL2	ENST00000467085;ENST00000380607	GO:0000139(Golgi membrane);GO:0002090(regulation of receptor internalization);GO:0005515(protein binding);GO:0005737(cytoplasm);GO:0005829(cytosol);GO:0005886(plasma membrane);GO:0006892(post-Golgi vesicle-mediated transport);GO:0007165(signal transduction);GO:0007173(epidermal growth factor receptor signaling pathway);GO:0007411(axon guidance);GO:0007417(central nervous system development);GO:00…	04144(Endocytosis)	NA	NA	SH3-domain GRB2-like 2 [Source:HGNC Symbol;Acc:HGNC:10831]	11.5302	10.5174	10.9143	4.36796	4.07936	4.32536	2.47287	1.30619	0.000776656	0.368625	up	yes
MSTRG.3641	SH3PXD2A	MSTRG.3641.1;MSTRG.3641.2;MSTRG.3641.3;MSTRG.3641.4;ENST00000369774;ENST00000355946;ENST00000315994	GO:0002102(podosome);GO:0005515(protein binding);GO:0005737(cytoplasm);GO:0006801(superoxide metabolic process);GO:0030054(cell junction);GO:0035091(phosphatidylinositol binding);GO:0042995(cell projection);GO:0072593(reactive oxygen species metabolic process);GO:0072675(osteoclast fusion)	NA	NA	NA	SH3 and PX domains 2A [Source:HGNC Symbol;Acc:HGNC:23664]	20.9563	20.2561	20.5467	8.21374	8.04328	8.78871	2.45514	1.29581	0.000625989	0.368625	up	yes
MSTRG.7938	WDR89	ENST00000394942;MSTRG.7938.1;ENST00000267522;ENST00000554717	GO:0005515(protein binding)	NA	NA	NA	WD repeat domain 89 [Source:HGNC Symbol;Acc:HGNC:20489]	2.14239	2.42577	0.99581	1.8104	1.08429	2.41764	2.45223	1.29409	0.0371021	0.528441	up	yes
MSTRG.21270	.	MSTRG.21270.1;MSTRG.21270.2	NA	NA	NA	NA	NA	1.31477	1.5399	1.04517	0	0.0614609	0	2.44604	1.29045	0.0140913	0.433768	up	yes
MSTRG.24154	RPL21P75	ENST00000396599	NA	NA	NA	NA	NA	79.96	72.5392	61.2988	43.8006	38.1328	44.0246	2.44024	1.28702	0.000593418	0.368625	up	yes
MSTRG.26051	EIF3E	ENST00000523674;ENST00000522352;ENST00000220849;MSTRG.26051.4;ENST00000519030;ENST00000521614;ENST00000519517;ENST00000519627;ENST00000519413;ENST00000522445;ENST00000523646;ENST00000521440;ENST00000518442;ENST00000521297;ENST00000518345;ENST00000518634	GO:0000184(nuclear-transcribed mRNA catabolic process, nonsense-mediated decay);GO:0000785(chromatin);GO:0001731(formation of translation preinitiation complex);GO:0003743(translation initiation factor activity);GO:0005515(protein binding);GO:0005634(nucleus);GO:0005654(nucleoplasm);GO:0005737(cytoplasm);GO:0005829(cytosol);GO:0005852(eukaryotic translation initiation factor 3 complex);GO:0006412…	03013(RNA transport);05160(Hepatitis C)	NA	NA	eukaryotic translation initiation factor 3, subunit E [Source:HGNC Symbol;Acc:HGNC:3277]	30.7787	24.9933	27.4009	16.5629	12.8715	18.1772	2.43175	1.282	0.0276492	0.492406	up	yes
MSTRG.22652	NEDD9	ENST00000379446;ENST00000448183;ENST00000504387;ENST00000505589;ENST00000379433;ENST00000513989;ENST00000461055	GO:0000922(spindle pole);GO:0005515(protein binding);GO:0005634(nucleus);GO:0005737(cytoplasm);GO:0005794(Golgi apparatus);GO:0005819(spindle);GO:0005925(focal adhesion);GO:0005938(cell cortex);GO:0007010(cytoskeleton organization);GO:0007067(mitotic nuclear division);GO:0007155(cell adhesion);GO:0007165(signal transduction);GO:0007229(integrin-mediated signaling pathway);GO:0030027(lamellipodium…	NA	NA	NA	neural precursor cell expressed, developmentally down-regulated 9 [Source:HGNC Symbol;Acc:HGNC:7733]	3.60923	3.27798	3.78986	1.31572	0.968864	1.20319	2.43004	1.28098	0.0122186	0.421915	up	yes
MSTRG.1232	IFI44	ENST00000470323;ENST00000370747;ENST00000438486;ENST00000495254;ENST00000467790;ENST00000472152;ENST00000485662;ENST00000476911;ENST00000446486	GO:0005737(cytoplasm);GO:0009615(response to virus)	NA	NA	NA	interferon-induced protein 44 [Source:HGNC Symbol;Acc:HGNC:16938]	5.17254	4.38169	5.00062	1.79777	1.52863	2.10919	2.42537	1.2782	0.0152032	0.438315	up	yes
MSTRG.15156	VIT	ENST00000379242;ENST00000389975;ENST00000457137;ENST00000497382;ENST00000379241;ENST00000401530;ENST00000464309	GO:0005539(glycosaminoglycan binding);GO:0005578(proteinaceous extracellular matrix);GO:0005614(interstitial matrix);GO:0010811(positive regulation of cell-substrate adhesion);GO:0030198(extracellular matrix organization)	NA	NA	NA	vitrin [Source:HGNC Symbol;Acc:HGNC:12697]	2.1558	2.51398	2.40459	0.413705	0.338998	0.393952	2.4218	1.27608	0.00293562	0.368625	up	yes
MSTRG.15203	SOS1	ENST00000426016;ENST00000402219;ENST00000395038;ENST00000469581;ENST00000472480;ENST00000461545;ENST00000451331	GO:0001782(B cell homeostasis);GO:0002260(lymphocyte homeostasis);GO:0003677(DNA binding);GO:0005085(guanyl-nucleotide exchange factor activity);GO:0005088(Ras guanyl-nucleotide exchange factor activity);GO:0005089(Rho guanyl-nucleotide exchange factor activity);GO:0005096(GTPase activator activity);GO:0005515(protein binding);GO:0005622(intracellular);GO:0005829(cytosol);GO:0005886(plasma membra…	04010(MAPK signaling pathway);04012(ErbB signaling pathway);04062(Chemokine signaling pathway);04320(Dorso-ventral axis formation);04510(Focal adhesion);04540(Gap junction);04630(Jak-STAT signaling pathway);04650(Natural killer cell mediated cytotoxicity);04660(T cell receptor signaling pathway);04662(B cell receptor signaling pathway);04664(Fc epsilon RI signaling pathway);04722(Neurotrophin sig…	NA	NA	son of sevenless homolog 1 (Drosophila) [Source:HGNC Symbol;Acc:HGNC:11187]	2.66222	2.02745	2.10632	1.47362	0.755023	1.74693	2.41794	1.27378	0.0365428	0.527557	up	yes
MSTRG.15304	CLHC1	MSTRG.15304.1	NA	NA	NA	NA	NA	1.13805	0.899538	0.259772	0.477036	0.246379	0.478744	2.41021	1.26916	0.0209281	0.471376	up	yes
MSTRG.22583	.	MSTRG.22583.1	NA	NA	NA	NA	NA	1.14067	1.18695	0.888695	0.525464	0.114656	0.696471	2.3946	1.25979	0.0191589	0.460986	up	yes
MSTRG.23460	CASP8AP2	ENST00000552401;ENST00000419040;ENST00000551025;MSTRG.23460.4;ENST00000547893;ENST00000237177	GO:0002020(protease binding);GO:0003677(DNA binding);GO:0005515(protein binding);GO:0008656(cysteine-type endopeptidase activator activity involved in apoptotic process);GO:0042802(identical protein binding)	NA	NA	NA	caspase 8 associated protein 2 [Source:HGNC Symbol;Acc:HGNC:1510]	1.99157	1.32164	1.34322	0.919231	0.434633	1.16964	2.39222	1.25835	0.0297454	0.499524	up	yes
MSTRG.6756	OASL	ENST00000257570;ENST00000620239;ENST00000339275;ENST00000543677	GO:0003677(DNA binding);GO:0003723(RNA binding);GO:0003725(double-stranded RNA binding);GO:0005515(protein binding);GO:0005524(ATP binding);GO:0005730(nucleolus);GO:0005737(cytoplasm);GO:0005829(cytosol);GO:0006955(immune response);GO:0008152(metabolic process);GO:0009615(response to virus);GO:0016020(membrane);GO:0016740(transferase activity);GO:0019221(cytokine-mediated signaling pathway);GO:00…	NA	NA	NA	2'-5'-oligoadenylate synthetase-like [Source:HGNC Symbol;Acc:HGNC:8090]	59.0633	71.513	66.9644	25.2226	25.0441	25.8459	2.38257	1.25252	0.0102289	0.402351	up	yes
MSTRG.5059	MRE11A	MSTRG.5059.1;ENST00000323929;MSTRG.5059.3;ENST00000407439;ENST00000323977;ENST00000393241;ENST00000535120;MSTRG.5059.8;ENST00000540013;ENST00000536754;ENST00000538923;ENST00000536144	GO:0000014(single-stranded DNA endodeoxyribonuclease activity);GO:0000019(regulation of mitotic recombination);GO:0000724(double-strand break repair via homologous recombination);GO:0000781(chromosome, telomeric region);GO:0000785(chromatin);GO:0000790(nuclear chromatin);GO:0000794(condensed nuclear chromosome);GO:0003677(DNA binding);GO:0003690(double-stranded DNA binding);GO:0004003(ATP-depende…	NA	NA	NA	MRE11 meiotic recombination 11 homolog A (S. cerevisiae) [Source:HGNC Symbol;Acc:HGNC:7230]	3.72588	2.9631	2.28833	2.119	1.53096	2.72227	2.37829	1.24992	0.0104399	0.406488	up	yes
MSTRG.21113	DDX60	ENST00000393743;ENST00000511317;ENST00000505393;ENST00000514995	GO:0003676(nucleic acid binding);GO:0003690(double-stranded DNA binding);GO:0003723(RNA binding);GO:0003725(double-stranded RNA binding);GO:0003727(single-stranded RNA binding);GO:0004386(helicase activity);GO:0005515(protein binding);GO:0005524(ATP binding);GO:0005737(cytoplasm);GO:0008152(metabolic process);GO:0009615(response to virus);GO:0045087(innate immune response);GO:0045111(intermediate…	NA	NA	NA	DEAD (Asp-Glu-Ala-Asp) box polypeptide 60 [Source:HGNC Symbol;Acc:HGNC:25942]	3.26142	3.33002	3.10505	1.14754	0.95195	1.12385	2.37462	1.2477	0.000295983	0.368625	up	yes
MSTRG.2241	RP11-134G8.5	MSTRG.2241.1;MSTRG.2241.2;ENST00000454651;MSTRG.2241.4;MSTRG.2241.5;ENST00000441932;MSTRG.2241.6	NA	NA	NA	NA	NA	2.19822	2.11386	1.50953	0.770333	0.56109	0.384046	2.3647	1.24166	0.0398492	0.534115	up	yes
MSTRG.2535	IBA57	ENST00000366711;ENST00000484749;ENST00000546123	GO:0005739(mitochondrion);GO:0005759(mitochondrial matrix);GO:0006783(heme biosynthetic process);GO:0016226(iron-sulfur cluster assembly);GO:0016740(transferase activity);GO:0044822(poly(A) RNA binding)	NA	K00605	2.1.2.10	IBA57, iron-sulfur cluster assembly homolog (S. cerevisiae) [Source:HGNC Symbol;Acc:HGNC:27302]	1.32025	1.07955	0.367876	1.60143	0.500343	0.959379	2.35957	1.23852	0.0363036	0.525944	up	yes
MSTRG.23942	LINC00473	ENST00000366882;ENST00000539869;ENST00000580695;ENST00000616273;ENST00000535229;MSTRG.23942.6;MSTRG.23942.7;MSTRG.23942.8;MSTRG.23942.9;MSTRG.23942.10;MSTRG.23942.11;ENST00000444465;MSTRG.23942.14;MSTRG.23942.13;MSTRG.23942.15;MSTRG.23942.16;MSTRG.23942.17;MSTRG.23942.18;MSTRG.23942.19;ENST00000455853;ENST00000581850;ENST00000584179;ENST00000584911	NA	NA	NA	NA	NA	4.31539	4.44946	5.48754	1.09594	1.01231	0.987414	2.35837	1.23779	0.00832784	0.382446	up	yes
MSTRG.7854	.	MSTRG.7854.1	NA	NA	NA	NA	NA	1.86508	1.82653	1.21169	0.800332	0.485682	0.533709	2.35486	1.23564	0.0135753	0.431355	up	yes
MSTRG.21455	OSMR-AS1	ENST00000513480;MSTRG.21455.2;MSTRG.21455.3;ENST00000512519	NA	NA	NA	NA	NA	1.17599	1.24662	0.712369	0.947886	0.273793	0.945596	2.354	1.23511	0.0123706	0.42484	up	yes
MSTRG.16232	AC009948.5	MSTRG.16232.1;MSTRG.16232.2;MSTRG.16232.3;MSTRG.16232.4;ENST00000420672;ENST00000454488;ENST00000450044;ENST00000442036;ENST00000453026;ENST00000436616;ENST00000415236	NA	NA	NA	NA	NA	1.73248	1.12971	1.06843	0.700612	0.332006	0.807927	2.349	1.23205	0.0136363	0.431355	up	yes
MSTRG.2376	NEK2	ENST00000540251;MSTRG.2376.2;ENST00000366999;ENST00000462283;ENST00000489633;ENST00000366998	GO:0000070(mitotic sister chromatid segregation);GO:0000086(G2/M transition of mitotic cell cycle);GO:0000278(mitotic cell cycle);GO:0000776(kinetochore);GO:0000777(condensed chromosome kinetochore);GO:0000794(condensed nuclear chromosome);GO:0000922(spindle pole);GO:0001824(blastocyst development);GO:0004672(protein kinase activity);GO:0004674(protein serine/threonine kinase activity);GO:0005515…	NA	NA	NA	NIMA-related kinase 2 [Source:HGNC Symbol;Acc:HGNC:7745]	15.6576	13.6407	10.9946	13.2732	8.60149	15.2938	2.34593	1.23016	0.0134088	0.430943	up	yes
MSTRG.7187	.	MSTRG.7187.1	NA	NA	NA	NA	NA	0.936971	1.05262	0.215691	0.498387	0.243619	0.511286	2.33778	1.22514	0.0394417	0.534115	up	yes
MSTRG.3414	PTEN	ENST00000371953;MSTRG.3414.2;ENST00000610634;ENST00000487939;ENST00000462694;ENST00000618586;ENST00000498703;ENST00000472832	GO:0000079(regulation of cyclin-dependent protein serine/threonine kinase activity);GO:0000287(magnesium ion binding);GO:0001525(angiogenesis);GO:0001933(negative regulation of protein phosphorylation);GO:0002902(regulation of B cell apoptotic process);GO:0004438(phosphatidylinositol-3-phosphatase activity);GO:0004721(phosphoprotein phosphatase activity);GO:0004722(protein serine/threonine phosph…	NA	NA	NA	phosphatase and tensin homolog [Source:HGNC Symbol;Acc:HGNC:9588]	8.66448	7.48631	7.77132	3.30877	3.16333	3.40772	2.33414	1.22289	0.00278254	0.368625	up	yes
MSTRG.5713	PDE3A	ENST00000359062;ENST00000542675;ENST00000544307	GO:0001556(oocyte maturation);GO:0004114(3',5'-cyclic-nucleotide phosphodiesterase activity);GO:0004115(3',5'-cyclic-AMP phosphodiesterase activity);GO:0004119(cGMP-inhibited cyclic-nucleotide phosphodiesterase activity);GO:0005829(cytosol);GO:0006198(cAMP catabolic process);GO:0006629(lipid metabolic process);GO:0007165(signal transduction);GO:0007596(blood coagulation);GO:0008081(phosphoric die…	00230(Purine metabolism);04910(Insulin signaling pathway);04914(Progesterone-mediated oocyte maturation)	NA	NA	phosphodiesterase 3A, cGMP-inhibited [Source:HGNC Symbol;Acc:HGNC:8778]	20.1416	17.4948	15.7141	10.6115	9.7014	14.763	2.32231	1.21556	0.0432473	0.541215	up	yes
MSTRG.25360	VIPR2	ENST00000262178;MSTRG.25360.2;MSTRG.25360.3;ENST00000377633;ENST00000402066;ENST00000421760	GO:0004888(transmembrane signaling receptor activity);GO:0004930(G-protein coupled receptor activity);GO:0004999(vasoactive intestinal polypeptide receptor activity);GO:0005886(plasma membrane);GO:0005887(integral component of plasma membrane);GO:0007165(signal transduction);GO:0007166(cell surface receptor signaling pathway);GO:0007186(G-protein coupled receptor signaling pathway);GO:0007190(act…	04080(Neuroactive ligand-receptor interaction)	NA	NA	vasoactive intestinal peptide receptor 2 [Source:HGNC Symbol;Acc:HGNC:12695]	5.76958	6.58384	6.51578	2.47011	2.06566	2.59939	2.30852	1.20697	0.014093	0.433768	up	yes
MSTRG.5586	PZP	ENST00000543436;ENST00000495442;ENST00000318602;MSTRG.5586.7;ENST00000462568;ENST00000472360;ENST00000261336;ENST00000539983;ENST00000546197;ENST00000546116	GO:0004866(endopeptidase inhibitor activity);GO:0004867(serine-type endopeptidase inhibitor activity);GO:0005576(extracellular region);GO:0005615(extracellular space);GO:0007565(female pregnancy);GO:0010951(negative regulation of endopeptidase activity);GO:0070062(extracellular exosome);GO:0072562(blood microparticle)	NA	NA	NA	pregnancy-zone protein [Source:HGNC Symbol;Acc:HGNC:9750]	4.18877	3.77757	4.04225	1.198	1.20188	1.1236	2.30781	1.20652	0.00154325	0.368625	up	yes
MSTRG.16592	MFF	MSTRG.16592.1;ENST00000423098;MSTRG.16592.4;MSTRG.16592.3;ENST00000304593;MSTRG.16592.5;ENST00000476924;ENST00000489696;ENST00000353339;ENST00000354503;ENST00000530359;ENST00000531278;ENST00000409565;ENST00000452930;ENST00000409616;ENST00000460756;ENST00000337110;ENST00000525195;ENST00000470090;ENST00000524634;ENST00000349901;ENST00000443428;ENST00000418961;ENST00000392059;ENST00000436791;ENST000…	GO:0000266(mitochondrial fission);GO:0001836(release of cytochrome c from mitochondria);GO:0005515(protein binding);GO:0005739(mitochondrion);GO:0005741(mitochondrial outer membrane);GO:0005777(peroxisome);GO:0006626(protein targeting to mitochondrion);GO:0008021(synaptic vesicle);GO:0008053(mitochondrial fusion);GO:0010821(regulation of mitochondrion organization);GO:0016559(peroxisome fission);…	NA	NA	NA	mitochondrial fission factor [Source:HGNC Symbol;Acc:HGNC:24858]	18.9709	17.9195	18.0887	8.00163	7.73075	7.96528	2.30713	1.2061	0.000184225	0.368625	up	yes
MSTRG.23158	USP49	ENST00000394253;ENST00000373009;ENST00000373010;ENST00000373006;ENST00000423567	GO:0000398(mRNA splicing, via spliceosome);GO:0004197(cysteine-type endopeptidase activity);GO:0004843(ubiquitin-specific protease activity);GO:0005515(protein binding);GO:0005634(nucleus);GO:0006511(ubiquitin-dependent protein catabolic process);GO:0008234(cysteine-type peptidase activity);GO:0008270(zinc ion binding);GO:0016579(protein deubiquitination);GO:0035616(histone H2B conserved C-termin…	NA	NA	NA	ubiquitin specific peptidase 49 [Source:HGNC Symbol;Acc:HGNC:20078]	1.71222	0.905176	0.584595	1.64859	0.602882	1.44752	2.30601	1.2054	0.0214467	0.475629	up	yes
MSTRG.16643	PRSS56	MSTRG.16643.1;MSTRG.16643.2;ENST00000449534;ENST00000617714;ENST00000602410	GO:0004252(serine-type endopeptidase activity);GO:0005783(endoplasmic reticulum);GO:0006508(proteolysis);GO:0043010(camera-type eye development)	NA	NA	NA	protease, serine, 56 [Source:HGNC Symbol;Acc:HGNC:39433]	216.627	236.177	237.785	93.0486	91.445	82.7098	2.2907	1.19579	0.00451698	0.368625	up	yes
MSTRG.13585	MFSD12	MSTRG.13585.1;ENST00000615073;MSTRG.13585.2;ENST00000585788;MSTRG.13585.5;ENST00000398558;MSTRG.13585.6;MSTRG.13585.4;MSTRG.13585.7;ENST00000589157;ENST00000588918;ENST00000355415;ENST00000389395;ENST00000589063;ENST00000589995;ENST00000585814;ENST00000592652;ENST00000591878;ENST00000588626;ENST00000586402	GO:0005765(lysosomal membrane);GO:0006810(transport);GO:0016021(integral component of membrane)	NA	NA	NA	major facilitator superfamily domain containing 12 [Source:HGNC Symbol;Acc:HGNC:28299]	52.4171	52.5896	39.7779	23.6137	26.0162	22.9859	2.28398	1.19155	0.0448038	0.545719	up	yes
MSTRG.20175	TFRC	ENST00000426789;ENST00000420415;MSTRG.20175.2;ENST00000360110;ENST00000392396;ENST00000463047;ENST00000475593;ENST00000483983;ENST00000463356;ENST00000482479;ENST00000465288;ENST00000477148;ENST00000464368;ENST00000491658;ENST00000421258;ENST00000464011	GO:0001666(response to hypoxia);GO:0001948(glycoprotein binding);GO:0003725(double-stranded RNA binding);GO:0004998(transferrin receptor activity);GO:0005515(protein binding);GO:0005576(extracellular region);GO:0005615(extracellular space);GO:0005739(mitochondrion);GO:0005768(endosome);GO:0005886(plasma membrane);GO:0005887(integral component of plasma membrane);GO:0005905(coated pit);GO:0006879(…	04144(Endocytosis);04145(Phagosome);04640(Hematopoietic cell lineage)	NA	NA	transferrin receptor [Source:HGNC Symbol;Acc:HGNC:11763]	127.063	107.167	118.833	42.9111	51.4907	54.3921	2.27174	1.1838	0.0398215	0.534115	up	yes
MSTRG.11901	CTB-131K11.1	ENST00000582842	NA	NA	NA	NA	NA	6.44975	5.23626	3.90598	4.67546	3.29186	4.58724	2.26602	1.18016	0.00145234	0.368625	up	yes
MSTRG.26293	ZNF251	MSTRG.26293.1;ENST00000292562;ENST00000525191;ENST00000530353	GO:0003676(nucleic acid binding);GO:0003677(DNA binding);GO:0003700(sequence-specific DNA binding transcription factor activity);GO:0005622(intracellular);GO:0005634(nucleus);GO:0006351(transcription, DNA-templated);GO:0006355(regulation of transcription, DNA-templated);GO:0046872(metal ion binding)	NA	NA	NA	zinc finger protein 251 [Source:HGNC Symbol;Acc:HGNC:13045]	3.31801	2.97598	2.59703	2.17195	1.30573	2.32841	2.2657	1.17996	0.00886233	0.389211	up	yes
MSTRG.23313	PTP4A1	ENST00000470661;ENST00000370651;ENST00000473334;ENST00000626021;ENST00000627002	GO:0004725(protein tyrosine phosphatase activity);GO:0005737(cytoplasm);GO:0005769(early endosome);GO:0005783(endoplasmic reticulum);GO:0005819(spindle);GO:0006470(protein dephosphorylation);GO:0007049(cell cycle);GO:0007275(multicellular organismal development);GO:0008138(protein tyrosine/serine/threonine phosphatase activity);GO:0009898(cytoplasmic side of plasma membrane);GO:0016311(dephosphor…	NA	NA	NA	protein tyrosine phosphatase type IVA, member 1 [Source:HGNC Symbol;Acc:HGNC:9634]	53.4683	49.2737	49.3757	23.1007	23.3928	24.5111	2.25989	1.17625	0.00150775	0.368625	up	yes
MSTRG.11817	CH17-260O16.1	ENST00000569955;MSTRG.11817.2	NA	NA	NA	NA	NA	1.63867	1.4756	0.741875	1.22838	0.635401	1.09591	2.2491	1.16935	0.00349717	0.368625	up	yes
MSTRG.20653	USO1	MSTRG.20653.1;ENST00000514213;ENST00000264904;ENST00000512893;ENST00000508454	GO:0000139(Golgi membrane);GO:0000278(mitotic cell cycle);GO:0005488(binding);GO:0005515(protein binding);GO:0005730(nucleolus);GO:0005737(cytoplasm);GO:0005783(endoplasmic reticulum);GO:0005794(Golgi apparatus);GO:0005795(Golgi stack);GO:0005829(cytosol);GO:0006886(intracellular protein transport);GO:0006888(ER to Golgi vesicle-mediated transport);GO:0008565(protein transporter activity);GO:0012…	NA	NA	NA	USO1 vesicle transport factor [Source:HGNC Symbol;Acc:HGNC:30904]	10.0034	9.95113	7.57974	8.05936	5.3743	7.26275	2.24889	1.16922	0.00517112	0.368625	up	yes
MSTRG.10394	LONP2	MSTRG.10394.2;MSTRG.10394.1;MSTRG.10394.3;ENST00000285737;ENST00000535754;ENST00000416006;ENST00000566755;ENST00000570174;ENST00000565867;ENST00000564259;ENST00000566719;ENST00000565185	GO:0002020(protease binding);GO:0004176(ATP-dependent peptidase activity);GO:0004252(serine-type endopeptidase activity);GO:0005102(receptor binding);GO:0005515(protein binding);GO:0005524(ATP binding);GO:0005634(nucleus);GO:0005737(cytoplasm);GO:0005777(peroxisome);GO:0005782(peroxisomal matrix);GO:0006508(proteolysis);GO:0006515(misfolded or incompletely synthesized protein catabolic process);G…	NA	NA	NA	lon peptidase 2, peroxisomal [Source:HGNC Symbol;Acc:HGNC:20598]	7.27945	7.39798	4.42708	7.33708	4.65195	7.73398	2.2469	1.16794	0.00816882	0.379435	up	yes
MSTRG.5603	OLR1	ENST00000309539;ENST00000544577;ENST00000543993;ENST00000545927;ENST00000432556;ENST00000536989;ENST00000539518;ENST00000538745;ENST00000339968;ENST00000538873;ENST00000543414	GO:0005041(low-density lipoprotein receptor activity);GO:0005515(protein binding);GO:0005654(nucleoplasm);GO:0005886(plasma membrane);GO:0005887(integral component of plasma membrane);GO:0006508(proteolysis);GO:0006898(receptor-mediated endocytosis);GO:0007596(blood coagulation);GO:0008015(blood circulation);GO:0016020(membrane);GO:0030246(carbohydrate binding);GO:0043231(intracellular membrane-b…	03320(PPAR signaling pathway);04145(Phagosome)	NA	NA	oxidized low density lipoprotein (lectin-like) receptor 1 [Source:HGNC Symbol;Acc:HGNC:8133]	20.8493	17.9575	19.8703	12.2464	8.93878	10.4567	2.24362	1.16583	0.0317609	0.503518	up	yes
MSTRG.25943	PTDSS1	ENST00000517309;ENST00000337004;ENST00000517557;ENST00000518776;ENST00000522072;ENST00000517982	GO:0005789(endoplasmic reticulum membrane);GO:0006644(phospholipid metabolic process);GO:0006659(phosphatidylserine biosynthetic process);GO:0016020(membrane);GO:0016021(integral component of membrane);GO:0016740(transferase activity);GO:0044281(small molecule metabolic process);GO:0046474(glycerophospholipid biosynthetic process)	NA	NA	NA	phosphatidylserine synthase 1 [Source:HGNC Symbol;Acc:HGNC:9587]	21.0713	19.0754	11.4095	15.5901	13.5492	17.5164	2.24289	1.16536	0.0439851	0.545719	up	yes
MSTRG.28376	AC134878.1	MSTRG.28376.1	NA	NA	NA	NA	NA	1.58831	1.13731	0.620473	1.09302	0.549738	0.994526	2.23985	1.1634	0.0038854	0.368625	up	yes
MSTRG.22031	AC034220.3	MSTRG.22031.1;ENST00000621103;ENST00000616965;ENST00000453876;ENST00000457998	NA	NA	NA	NA	NA	1.99433	1.96201	1.6092	0.415429	0.435875	0.335324	2.23549	1.16059	0.00740105	0.369916	up	yes
MSTRG.20540	RP11-241F15.10	MSTRG.20540.1	NA	NA	NA	NA	NA	1.70251	1.43542	1.01539	0.864852	0.470956	0.64961	2.22816	1.15585	0.00564285	0.368625	up	yes
MSTRG.8075	PAPLN	ENST00000340738;ENST00000555123;ENST00000216658;ENST00000554301;ENST00000555445;ENST00000555035;ENST00000557061;ENST00000554314;ENST00000555700;ENST00000559759;ENST00000554527	GO:0004222(metalloendopeptidase activity);GO:0004867(serine-type endopeptidase inhibitor activity);GO:0005515(protein binding);GO:0005578(proteinaceous extracellular matrix);GO:0005604(basement membrane);GO:0006508(proteolysis);GO:0008233(peptidase activity);GO:0008270(zinc ion binding);GO:0010951(negative regulation of endopeptidase activity);GO:0031012(extracellular matrix)	NA	NA	NA	papilin, proteoglycan-like sulfated glycoprotein [Source:HGNC Symbol;Acc:HGNC:19262]	2.03081	2.55489	1.60792	0.985979	0.709292	0.842803	2.2274	1.15536	0.0267521	0.491509	up	yes
MSTRG.24736	PEG10	ENST00000482108;MSTRG.24736.2;ENST00000488574;ENST00000493935;ENST00000613043;ENST00000612941	GO:0001890(placenta development);GO:0003676(nucleic acid binding);GO:0003677(DNA binding);GO:0005515(protein binding);GO:0005634(nucleus);GO:0005737(cytoplasm);GO:0006915(apoptotic process);GO:0008270(zinc ion binding);GO:0030154(cell differentiation);GO:0030512(negative regulation of transforming growth factor beta receptor signaling pathway);GO:0044822(poly(A) RNA binding)	NA	NA	NA	paternally expressed 10 [Source:HGNC Symbol;Acc:HGNC:14005]	30.2188	27.9005	29.0094	13.5596	12.9893	13.7318	2.2264	1.15471	0.0009932	0.368625	up	yes
MSTRG.11844	ACACA	MSTRG.11844.1	NA	NA	NA	NA	NA	1.38038	0.821034	0.784134	0.484697	0.212529	0.631611	2.22046	1.15086	0.0216547	0.475629	up	yes
MSTRG.18379	ST13	ENST00000216218;ENST00000615506;ENST00000620312;ENST00000480048;ENST00000455824;ENST00000413424;ENST00000411695;ENST00000495652	GO:0005515(protein binding);GO:0005737(cytoplasm);GO:0005829(cytosol);GO:0006457(protein folding);GO:0019904(protein domain specific binding);GO:0030544(Hsp70 protein binding);GO:0030674(protein binding, bridging);GO:0032403(protein complex binding);GO:0032564(dATP binding);GO:0042802(identical protein binding);GO:0043234(protein complex);GO:0051082(unfolded protein binding);GO:0051087(chaperone …	NA	NA	NA	suppression of tumorigenicity 13 (colon carcinoma) (Hsp70 interacting protein) [Source:HGNC Symbol;Acc:HGNC:11343]	68.5422	51.758	57.7401	40.4071	30.9319	34.3263	2.20662	1.14184	0.0487328	0.550419	up	yes
MSTRG.21237	SLC9A3	ENST00000264938;MSTRG.21237.3;ENST00000507407	GO:0002028(regulation of sodium ion transport);GO:0005515(protein binding);GO:0005886(plasma membrane);GO:0005903(brush border);GO:0006811(ion transport);GO:0006812(cation transport);GO:0006814(sodium ion transport);GO:0006885(regulation of pH);GO:0006898(receptor-mediated endocytosis);GO:0007623(circadian rhythm);GO:0009986(cell surface);GO:0015299(solute:proton antiporter activity);GO:0015385(s…	04964(Proximal tubule bicarbonate reclamation);04974(Protein digestion and absorption);04976(Bile secretion);04978(Mineral absorption)	NA	NA	solute carrier family 9, subfamily A (NHE3, cation proton antiporter 3), member 3 [Source:HGNC Symbol;Acc:HGNC:11073]	1.34115	1.07807	1.01677	0.3596	0.145364	0.256276	2.20184	1.13871	0.00353979	0.368625	up	yes
MSTRG.6458	TMPO-AS1	ENST00000548760;MSTRG.6458.2;ENST00000546421	NA	NA	NA	NA	NA	3.01785	2.25957	1.44564	2.33281	1.54796	2.8401	2.18323	1.12647	0.00958017	0.397879	up	yes
MSTRG.8646	C15orf52	ENST00000397536;ENST00000382688;MSTRG.8646.1;ENST00000559313;ENST00000558858;ENST00000558912;ENST00000560922;ENST00000557973	GO:0044822(poly(A) RNA binding)	NA	NA	NA	chromosome 15 open reading frame 52 [Source:HGNC Symbol;Acc:HGNC:33488]	2.8116	3.15836	1.80277	1.46223	1.31568	1.55091	2.17875	1.1235	0.0381396	0.53003	up	yes
MSTRG.21461	DAB2	ENST00000483232;ENST00000545653;ENST00000339788;ENST00000320816;ENST00000502879;ENST00000512525;ENST00000505968;ENST00000507539;ENST00000511792;ENST00000503513;ENST00000515700;ENST00000513052;ENST00000515269;ENST00000511536;ENST00000502388	GO:0001934(positive regulation of protein phosphorylation);GO:0005515(protein binding);GO:0005730(nucleolus);GO:0005765(lysosomal membrane);GO:0005886(plasma membrane);GO:0005905(coated pit);GO:0005925(focal adhesion);GO:0006915(apoptotic process);GO:0008022(protein C-terminus binding);GO:0008283(cell proliferation);GO:0010718(positive regulation of epithelial to mesenchymal transition);GO:001086…	04144(Endocytosis)	NA	NA	Dab, mitogen-responsive phosphoprotein, homolog 2 (Drosophila) [Source:HGNC Symbol;Acc:HGNC:2662]	11.7586	9.74596	11.1836	5.26835	4.73632	4.95865	2.17733	1.12256	0.0155531	0.438648	up	yes
MSTRG.2203	RGS2	ENST00000483295;ENST00000235382;ENST00000464302;ENST00000487236	GO:0005096(GTPase activator activity);GO:0005515(protein binding);GO:0005516(calmodulin binding);GO:0005634(nucleus);GO:0005730(nucleolus);GO:0005737(cytoplasm);GO:0005739(mitochondrion);GO:0005829(cytosol);GO:0005886(plasma membrane);GO:0006417(regulation of translation);GO:0007049(cell cycle);GO:0007283(spermatogenesis);GO:0008277(regulation of G-protein coupled receptor protein signaling pathw…	NA	NA	NA	regulator of G-protein signaling 2 [Source:HGNC Symbol;Acc:HGNC:9998]	13.7777	12.0078	14.6146	3.13794	4.67887	4.10289	2.17568	1.12146	0.0427672	0.540384	up	yes
MSTRG.12830	OXLD1	ENST00000374741;ENST00000575963;ENST00000573786;ENST00000571503;ENST00000571757;ENST00000575992;ENST00000571092	GO:0005739(mitochondrion)	NA	NA	NA	oxidoreductase-like domain containing 1 [Source:HGNC Symbol;Acc:HGNC:27901]	20.094	20.2664	20.0104	14.0212	9.82932	13.2849	2.1726	1.11942	0.0305006	0.501708	up	yes
MSTRG.24504	RABGEF1	ENST00000275532;ENST00000443322;MSTRG.24504.5;ENST00000607882;MSTRG.24504.8;MSTRG.24504.7;ENST00000437078;ENST00000442563;ENST00000450873;ENST00000284957;ENST00000380828;ENST00000439720;ENST00000461017	GO:0001933(negative regulation of protein phosphorylation);GO:0002686(negative regulation of leukocyte migration);GO:0003677(DNA binding);GO:0005515(protein binding);GO:0005769(early endosome);GO:0006612(protein targeting to membrane);GO:0006897(endocytosis);GO:0008270(zinc ion binding);GO:0016567(protein ubiquitination);GO:0017112(Rab guanyl-nucleotide exchange factor activity);GO:0017137(Rab GT…	NA	NA	NA	RAB guanine nucleotide exchange factor (GEF) 1 [Source:HGNC Symbol;Acc:HGNC:17676]	5.46066	4.71658	3.16177	3.9903	2.97948	3.81039	2.17204	1.11905	0.00729449	0.369916	up	yes
MSTRG.23340	KHDC1	ENST00000423730;ENST00000471312;ENST00000257765;ENST00000370384;ENST00000610330;ENST00000484801;ENST00000474593	GO:0003723(RNA binding);GO:0016021(integral component of membrane)	NA	NA	NA	KH homology domain containing 1 [Source:HGNC Symbol;Acc:HGNC:21366]	1.10339	1.16227	0.813246	0.846117	0.27931	0.787858	2.17164	1.11879	0.0181736	0.457135	up	yes
MSTRG.1878	RUSC1-AS1	MSTRG.1878.1;MSTRG.1878.2;MSTRG.1878.3;ENST00000443642;ENST00000450199	NA	NA	NA	NA	NA	3.75488	3.10312	3.01684	3.14673	1.59044	2.73135	2.17086	1.11826	0.0434321	0.542708	up	yes
MSTRG.20205	.	MSTRG.20205.1	NA	NA	NA	NA	NA	1.23712	1.53408	0.79586	0.24695	0.279623	0.301475	2.16893	1.11699	0.0447757	0.545719	up	yes
MSTRG.9422	CSPG4P12	ENST00000558282;ENST00000559989;MSTRG.9422.3	NA	NA	NA	NA	NA	0.703711	0.905266	0.133936	0.734591	0.23254	0.746761	2.16884	1.11692	0.035034	0.518828	up	yes
MSTRG.25764	PDE7A	ENST00000401827;MSTRG.25764.1;ENST00000379419;ENST00000396642;ENST00000522220;ENST00000518667;ENST00000519231;ENST00000523253;ENST00000519626	GO:0004112(cyclic-nucleotide phosphodiesterase activity);GO:0004114(3',5'-cyclic-nucleotide phosphodiesterase activity);GO:0004115(3',5'-cyclic-AMP phosphodiesterase activity);GO:0005829(cytosol);GO:0006198(cAMP catabolic process);GO:0007165(signal transduction);GO:0008081(phosphoric diester hydrolase activity);GO:0019933(cAMP-mediated signaling);GO:0046872(metal ion binding)	NA	NA	NA	phosphodiesterase 7A [Source:HGNC Symbol;Acc:HGNC:8791]	2.83085	2.29934	2.55011	1.54931	0.856366	1.23738	2.16713	1.11579	0.0346915	0.518124	up	yes
MSTRG.20743	AFF1	MSTRG.20743.1;ENST00000504956;ENST00000395146;ENST00000507468;MSTRG.20743.4;ENST00000503477;ENST00000511996;MSTRG.20743.9;MSTRG.20743.8;MSTRG.20743.11;MSTRG.20743.10;ENST00000511442;ENST00000307808;ENST00000511722;ENST00000544085;ENST00000503369	GO:0003700(sequence-specific DNA binding transcription factor activity);GO:0005515(protein binding);GO:0005634(nucleus);GO:0008023(transcription elongation factor complex);GO:0045893(positive regulation of transcription, DNA-templated)	NA	NA	NA	AF4/FMR2 family, member 1 [Source:HGNC Symbol;Acc:HGNC:7135]	9.62311	9.04611	7.9599	3.25438	4.18551	4.33917	2.16502	1.11438	0.0467509	0.546937	up	yes
MSTRG.12975	DLGAP1-AS2	ENST00000577995;MSTRG.12975.2;MSTRG.12975.3;ENST00000576606;ENST00000317114;ENST00000574411;ENST00000573355;ENST00000573177;ENST00000572856	NA	NA	NA	NA	NA	4.54837	5.44871	5.48357	1.62422	1.55521	1.69119	2.16396	1.11367	0.0112333	0.414084	up	yes
MSTRG.23640	SERINC1	ENST00000339697	GO:0005515(protein binding);GO:0005789(endoplasmic reticulum membrane);GO:0005886(plasma membrane);GO:0006658(phosphatidylserine metabolic process);GO:0006665(sphingolipid metabolic process);GO:0008654(phospholipid biosynthetic process);GO:0015194(L-serine transmembrane transporter activity);GO:0015825(L-serine transport);GO:0016020(membrane);GO:0016021(integral component of membrane);GO:0051347(…	NA	NA	NA	serine incorporator 1 [Source:HGNC Symbol;Acc:HGNC:13464]	15.2759	14.4475	15.5677	7.52358	6.65372	8.65216	2.16356	1.11341	0.0204611	0.465924	up	yes
MSTRG.25857	ZFAND1	ENST00000524305;ENST00000523096;ENST00000220669;MSTRG.25857.4;ENST00000522520;ENST00000519338;ENST00000522032;ENST00000519464;ENST00000521895;ENST00000521287;ENST00000523431;ENST00000520635;ENST00000517588;ENST00000519523;ENST00000520604;ENST00000523361;ENST00000517450;ENST00000521742;ENST00000518419;ENST00000520076;ENST00000524339;ENST00000517353;ENST00000519820;ENST00000521885;ENST00000520941;E…	GO:0008270(zinc ion binding)	NA	NA	NA	zinc finger, AN1-type domain 1 [Source:HGNC Symbol;Acc:HGNC:25858]	4.48617	5.572	4.05692	2.9343	2.16622	2.71363	2.16016	1.11114	0.0290145	0.498572	up	yes
MSTRG.19865	VEPH1	ENST00000392833;ENST00000392832;ENST00000472419;ENST00000469007;ENST00000494677;ENST00000537559;ENST00000490235;ENST00000482434;ENST00000473907;ENST00000475050;ENST00000461299;ENST00000489602	GO:0005488(binding);GO:0005886(plasma membrane)	NA	NA	NA	ventricular zone expressed PH domain-containing 1 [Source:HGNC Symbol;Acc:HGNC:25735]	2.53657	1.99272	2.56875	0.74465	0.547306	0.61896	2.15622	1.1085	0.0260903	0.489809	up	yes
MSTRG.4302	PRR5L	ENST00000531269;ENST00000529034;ENST00000527172;ENST00000532121;ENST00000526728;ENST00000378867;ENST00000389693;ENST00000524380;ENST00000526682;MSTRG.4302.10;ENST00000532843;ENST00000527751;ENST00000530252;MSTRG.4302.15;ENST00000532578;ENST00000530050;ENST00000526679;ENST00000527487;ENST00000525672;ENST00000529020;ENST00000530627	GO:0001933(negative regulation of protein phosphorylation);GO:0001934(positive regulation of protein phosphorylation);GO:0005739(mitochondrion);GO:0009968(negative regulation of signal transduction);GO:0010762(regulation of fibroblast migration);GO:0014068(positive regulation of phosphatidylinositol 3-kinase signaling);GO:0031625(ubiquitin protein ligase binding);GO:0031932(TORC2 complex);GO:0038…	NA	NA	NA	proline rich 5 like [Source:HGNC Symbol;Acc:HGNC:25878]	4.83581	5.25589	5.14472	1.78079	1.73105	1.6945	2.14989	1.10426	0.00099787	0.368625	up	yes
MSTRG.19511	DIRC2	ENST00000261038;MSTRG.19511.1	NA	NA	NA	NA	NA	3.41965	3.62037	2.98668	1.19365	1.25347	1.26805	2.14707	1.10237	0.00534095	0.368625	up	yes
ENSG00000006611	USH1C	ENST00000318024;ENST00000527720;ENST00000624811;ENST00000527020;ENST00000005226;ENST00000534556;ENST00000530700;ENST00000526181	GO:0000086(G2/M transition of mitotic cell cycle);GO:0001750(photoreceptor outer segment);GO:0001917(photoreceptor inner segment);GO:0005515(protein binding);GO:0005737(cytoplasm);GO:0005829(cytosol);GO:0005856(cytoskeleton);GO:0005886(plasma membrane);GO:0005903(brush border);GO:0007605(sensory perception of sound);GO:0030046(parallel actin filament bundle assembly);GO:0030507(spectrin binding);…	NA	NA	NA	Usher syndrome 1C [Source:HGNC Symbol;Acc:HGNC:12597]	1.18335	1.05937	1.24913	0.00910985	0	0.0152172	2.14179	1.09881	0.0017758	0.368625	up	yes
MSTRG.23736	TNFAIP3	MSTRG.23736.1;MSTRG.23736.2;MSTRG.23736.3;MSTRG.23736.4;ENST00000612899;ENST00000421450;ENST00000420009;ENST00000237289;ENST00000433680;ENST00000614035;ENST00000621150;ENST00000619035;ENST00000620204;ENST00000485192	GO:0001922(B-1 B cell homeostasis);GO:0002020(protease binding);GO:0002237(response to molecule of bacterial origin);GO:0002634(regulation of germinal center formation);GO:0002677(negative regulation of chronic inflammatory response);GO:0003677(DNA binding);GO:0004842(ubiquitin-protein transferase activity);GO:0004843(ubiquitin-specific protease activity);GO:0005515(protein binding);GO:0005634(nu…	04621(NOD-like receptor signaling pathway);05162(Measles)	NA	NA	tumor necrosis factor, alpha-induced protein 3 [Source:HGNC Symbol;Acc:HGNC:11896]	11.4616	11.8638	10.5632	4.63928	5.14645	5.1518	2.14026	1.09778	0.00706701	0.369916	up	yes
MSTRG.24473	RP11-479O9.4	ENST00000633579;MSTRG.24473.3;MSTRG.24473.4;MSTRG.24473.5;MSTRG.24473.6;MSTRG.24473.7	NA	NA	NA	NA	NA	2.648	2.51884	2.30603	1.07693	0.840926	0.978817	2.13955	1.0973	0.000340695	0.368625	up	yes
MSTRG.11563	VTN	ENST00000536498;ENST00000555059;ENST00000226218;ENST00000539746;ENST00000542029	GO:0005044(scavenger receptor activity);GO:0005178(integrin binding);GO:0005515(protein binding);GO:0005576(extracellular region);GO:0005578(proteinaceous extracellular matrix);GO:0005615(extracellular space);GO:0006898(receptor-mediated endocytosis);GO:0006955(immune response);GO:0007155(cell adhesion);GO:0007160(cell-matrix adhesion);GO:0008201(heparin binding);GO:0010811(positive regulation of…	NA	NA	NA	vitronectin [Source:HGNC Symbol;Acc:HGNC:12724]	17.9611	19.0873	18.0335	9.71487	8.5303	9.79286	2.13708	1.09564	0.00343491	0.368625	up	yes
MSTRG.9492	CRTC3	ENST00000420329;MSTRG.9492.2;ENST00000561218;MSTRG.9492.4;ENST00000268184;ENST00000558619;ENST00000560927;ENST00000561119;ENST00000558005;MSTRG.9492.11;MSTRG.9492.13;ENST00000561255;ENST00000560047;ENST00000560320;ENST00000558167	GO:0005634(nucleus);GO:0005654(nucleoplasm);GO:0005737(cytoplasm);GO:0006351(transcription, DNA-templated);GO:0008140(cAMP response element binding protein binding);GO:0016032(viral process);GO:0032793(positive regulation of CREB transcription factor activity);GO:0042116(macrophage activation);GO:0043951(negative regulation of cAMP-mediated signaling);GO:0045944(positive regulation of transcripti…	NA	NA	NA	CREB regulated transcription coactivator 3 [Source:HGNC Symbol;Acc:HGNC:26148]	14.984	16.162	13.8493	8.16323	7.1317	6.08702	2.13705	1.09562	0.0454614	0.545719	up	yes
MSTRG.23716	MAP7	ENST00000617204;ENST00000432797;ENST00000616617;ENST00000618822;ENST00000354570;ENST00000544465;ENST00000438100;ENST00000611373	GO:0000226(microtubule cytoskeleton organization);GO:0005102(receptor binding);GO:0005198(structural molecule activity);GO:0005737(cytoplasm);GO:0005874(microtubule);GO:0005875(microtubule associated complex);GO:0006970(response to osmotic stress);GO:0007163(establishment or maintenance of cell polarity);GO:0015630(microtubule cytoskeleton);GO:0016323(basolateral plasma membrane);GO:0048471(perin…	NA	NA	NA	microtubule-associated protein 7 [Source:HGNC Symbol;Acc:HGNC:6869]	22.5677	26.2261	23.2818	11.4	11.0566	12.5854	2.13627	1.0951	0.0144454	0.437081	up	yes
MSTRG.3666	RP11-313D6.3	ENST00000416249	NA	NA	NA	NA	NA	1.11433	0.869605	0.377944	0.417155	0.25628	0.287432	2.1319	1.09214	0.03734	0.528441	up	yes
ENSG00000130818	ZNF426	ENST00000253115;ENST00000535489;ENST00000593003;ENST00000589289	GO:0003676(nucleic acid binding);GO:0003677(DNA binding);GO:0005515(protein binding);GO:0005622(intracellular);GO:0005634(nucleus);GO:0006351(transcription, DNA-templated);GO:0006355(regulation of transcription, DNA-templated);GO:0046872(metal ion binding)	NA	NA	NA	zinc finger protein 426 [Source:HGNC Symbol;Acc:HGNC:20725]	1.36463	1.12059	0.610879	0.832807	0.444164	0.735689	2.12914	1.09027	0.00381007	0.368625	up	yes
MSTRG.7481	RASA3	MSTRG.7481.1;ENST00000334062;ENST00000542651	GO:0005096(GTPase activator activity);GO:0005515(protein binding);GO:0005737(cytoplasm);GO:0007165(signal transduction);GO:0015278(calcium-release channel activity);GO:0031235(intrinsic component of the cytoplasmic side of the plasma membrane);GO:0035556(intracellular signal transduction);GO:0043087(regulation of GTPase activity);GO:0043547(positive regulation of GTPase activity);GO:0046580(negat…	NA	NA	NA	RAS p21 protein activator 3 [Source:HGNC Symbol;Acc:HGNC:20331]	31.1593	32.236	27.5765	20.521	16.7515	19.7945	2.11771	1.0825	0.00234404	0.368625	up	yes
MSTRG.3287	RP11-574K11.5	ENST00000434147	NA	NA	NA	NA	NA	0.930514	0.711463	0.756003	0.42602	0.000516	0.267553	2.11698	1.08201	0.0330908	0.510784	up	yes
MSTRG.19358	SENP7	MSTRG.19358.1	NA	NA	NA	NA	NA	1.12057	0.697773	0.448864	0.179688	0.169284	0.36612	2.11593	1.08129	0.0376832	0.528441	up	yes
MSTRG.3519	ANKRD2	ENST00000298808;ENST00000307518;ENST00000370655;ENST00000455090	GO:0000122(negative regulation of transcription from RNA polymerase II promoter);GO:0000791(euchromatin);GO:0001817(regulation of cytokine production);GO:0003682(chromatin binding);GO:0005515(protein binding);GO:0005634(nucleus);GO:0005737(cytoplasm);GO:0005829(cytosol);GO:0006936(muscle contraction);GO:0007517(muscle organ development);GO:0008307(structural constituent of muscle);GO:0010832(nega…	NA	NA	NA	ankyrin repeat domain 2 (stretch responsive muscle) [Source:HGNC Symbol;Acc:HGNC:495]	7.55515	6.32156	6.06996	6.06989	3.77988	5.85276	2.10917	1.07668	0.0255794	0.486774	up	yes
MSTRG.20253	SPON2	ENST00000290902;ENST00000431380;ENST00000617421;ENST00000509697;ENST00000507466;ENST00000503765;ENST00000504909;ENST00000512888;ENST00000512150;ENST00000515004;ENST00000514490;ENST00000511672;ENST00000502657;ENST00000400762;ENST00000505653	GO:0001530(lipopolysaccharide binding);GO:0002448(mast cell mediated immunity);GO:0003823(antigen binding);GO:0005515(protein binding);GO:0005578(proteinaceous extracellular matrix);GO:0005615(extracellular space);GO:0007155(cell adhesion);GO:0007411(axon guidance);GO:0008228(opsonization);GO:0032496(response to lipopolysaccharide);GO:0032755(positive regulation of interleukin-6 production);GO:00…	NA	NA	NA	spondin 2, extracellular matrix protein [Source:HGNC Symbol;Acc:HGNC:11253]	2.78854	3.02919	2.41682	0.937746	1.01927	0.951985	2.10007	1.07044	0.0108536	0.410378	up	yes
MSTRG.1139	DNAJC6	ENST00000463018;MSTRG.1139.2;ENST00000494710;ENST00000263441;ENST00000395325;ENST00000472787;ENST00000498720	GO:0004725(protein tyrosine phosphatase activity);GO:0005515(protein binding);GO:0005829(cytosol);GO:0006892(post-Golgi vesicle-mediated transport);GO:0017124(SH3 domain binding);GO:0035335(peptidyl-tyrosine dephosphorylation);GO:0045202(synapse);GO:0061024(membrane organization);GO:0072318(clathrin coat disassembly);GO:0097481(neuronal postsynaptic density);GO:2000369(regulation of clathrin-medi…	04144(Endocytosis)	NA	NA	DnaJ (Hsp40) homolog, subfamily C, member 6 [Source:HGNC Symbol;Acc:HGNC:15469]	2.50676	2.24668	1.82849	1.5688	1.01095	1.34269	2.09948	1.07003	0.00263729	0.368625	up	yes
MSTRG.15665	TMEM127	ENST00000258439;MSTRG.15665.2;MSTRG.15665.3;ENST00000432959;ENST00000435268	GO:0003674(molecular_function);GO:0005737(cytoplasm);GO:0005769(early endosome);GO:0005886(plasma membrane);GO:0007032(endosome organization);GO:0008285(negative regulation of cell proliferation);GO:0016021(integral component of membrane);GO:0017137(Rab GTPase binding);GO:0032006(regulation of TOR signaling);GO:0032007(negative regulation of TOR signaling)	NA	NA	NA	transmembrane protein 127 [Source:HGNC Symbol;Acc:HGNC:26038]	5.70169	6.03272	3.24169	5.50444	3.94085	5.9807	2.09802	1.06903	0.0302261	0.500752	up	yes
MSTRG.17106	MMP24	ENST00000246186	GO:0004222(metalloendopeptidase activity);GO:0005509(calcium ion binding);GO:0005578(proteinaceous extracellular matrix);GO:0005887(integral component of plasma membrane);GO:0006508(proteolysis);GO:0008047(enzyme activator activity);GO:0008237(metallopeptidase activity);GO:0008270(zinc ion binding);GO:0010001(glial cell differentiation);GO:0031012(extracellular matrix);GO:0032588(trans-Golgi netw…	NA	NA	NA	matrix metallopeptidase 24 (membrane-inserted) [Source:HGNC Symbol;Acc:HGNC:7172]	3.01496	2.93596	2.02494	1.24552	1.25812	1.14095	2.09792	1.06896	0.0351238	0.519507	up	yes
MSTRG.27275	LINC00963	ENST00000454968;ENST00000444184;ENST00000608369;ENST00000419300;ENST00000423918;ENST00000454635;ENST00000625171;ENST00000624138;ENST00000622972;ENST00000624390;ENST00000622680;ENST00000623185;ENST00000607931;ENST00000622120;ENST00000608272;ENST00000453213;ENST00000427778;ENST00000608669;ENST00000412141	NA	NA	NA	NA	NA	3.85283	4.28713	3.91597	1.58169	1.46681	1.69067	2.09597	1.06762	0.00366384	0.368625	up	yes
MSTRG.20118	.	MSTRG.20118.1	NA	NA	NA	NA	NA	0.975725	1.59551	1.28873	0	0	0	2.09545	1.06726	0.0394196	0.534115	up	yes
MSTRG.26297	.	MSTRG.26297.1	NA	NA	NA	NA	NA	2.44262	3.05549	2.13616	0.941767	0.930516	0.983275	2.09522	1.0671	0.0283634	0.494843	up	yes
MSTRG.5119	CEP126	ENST00000263468;ENST00000532529;ENST00000532077	GO:0005515(protein binding);GO:0005737(cytoplasm);GO:0005813(centrosome);GO:0007052(mitotic spindle organization);GO:0030496(midbody);GO:0031122(cytoplasmic microtubule organization);GO:0042384(cilium assembly);GO:0097546(ciliary base)	NA	NA	NA	centrosomal protein 126kDa [Source:HGNC Symbol;Acc:HGNC:29264]	3.85306	3.73661	3.43508	2.41172	1.68597	2.83825	2.09509	1.06701	0.0230708	0.480934	up	yes
MSTRG.23320	PHF3	MSTRG.23320.2;MSTRG.23320.1;ENST00000506783;ENST00000481385;ENST00000515594;ENST00000494284;ENST00000262043;ENST00000509876;ENST00000509330;ENST00000393387;ENST00000505138;ENST00000420043	GO:0003674(molecular_function);GO:0005515(protein binding);GO:0005575(cellular_component);GO:0005634(nucleus);GO:0006351(transcription, DNA-templated);GO:0007275(multicellular organismal development);GO:0008270(zinc ion binding)	NA	NA	NA	PHD finger protein 3 [Source:HGNC Symbol;Acc:HGNC:8921]	4.58011	3.98998	3.66309	3.1451	2.16302	3.61815	2.09485	1.06685	0.0182191	0.457341	up	yes
MSTRG.8692	RHOV	ENST00000220507	GO:0005515(protein binding);GO:0005525(GTP binding);GO:0005622(intracellular);GO:0005829(cytosol);GO:0005886(plasma membrane);GO:0007165(signal transduction);GO:0007264(small GTPase mediated signal transduction);GO:0010008(endosome membrane);GO:0015031(protein transport);GO:0016020(membrane);GO:0046872(metal ion binding);GO:0051056(regulation of small GTPase mediated signal transduction)	NA	NA	NA	ras homolog family member V [Source:HGNC Symbol;Acc:HGNC:18313]	75.3393	81.7805	81.4163	31.2506	34.8709	35.7814	2.09289	1.0655	0.00817496	0.379435	up	yes
MSTRG.14253	ZNF260	ENST00000523638;ENST00000592282;ENST00000588993;ENST00000593142;ENST00000520608	GO:0003677(DNA binding);GO:0003700(sequence-specific DNA binding transcription factor activity);GO:0005515(protein binding);GO:0005654(nucleoplasm);GO:0005737(cytoplasm);GO:0006351(transcription, DNA-templated);GO:0006355(regulation of transcription, DNA-templated);GO:0007275(multicellular organismal development);GO:0046872(metal ion binding)	NA	NA	NA	zinc finger protein 260 [Source:HGNC Symbol;Acc:HGNC:13499]	1.34194	0.914295	0.387026	0.709602	0.494937	0.835554	2.09255	1.06526	0.0308042	0.501912	up	yes
MSTRG.16308	PMS1	ENST00000418224;ENST00000432292;ENST00000624204;ENST00000441310;ENST00000409985;ENST00000446877;ENST00000342075;ENST00000409823;ENST00000374826;ENST00000450931;ENST00000424766;ENST00000447232;ENST00000420421;ENST00000424307;ENST00000483293	GO:0003677(DNA binding);GO:0003697(single-stranded DNA binding);GO:0005524(ATP binding);GO:0005634(nucleus);GO:0006298(mismatch repair);GO:0008152(metabolic process);GO:0016887(ATPase activity);GO:0030983(mismatched DNA binding);GO:0032389(MutLalpha complex)	NA	NA	NA	PMS1 postmeiotic segregation increased 1 (S. cerevisiae) [Source:HGNC Symbol;Acc:HGNC:9121]	1.84324	1.58933	1.22956	1.08445	0.664155	1.15769	2.09035	1.06374	0.000384441	0.368625	up	yes
MSTRG.16435	NBEAL1	MSTRG.16435.1;ENST00000497505;ENST00000449802;ENST00000478884;ENST00000492870;ENST00000460416;MSTRG.16435.7;ENST00000463830;ENST00000460355;ENST00000434469	GO:0005488(binding);GO:0005515(protein binding);GO:0005543(phospholipid binding);GO:0005622(intracellular);GO:0012505(endomembrane system);GO:0016197(endosomal transport);GO:0019898(extrinsic component of membrane)	NA	NA	NA	neurobeachin-like 1 [Source:HGNC Symbol;Acc:HGNC:20681]	1.84682	1.88315	1.7602	1.28132	0.5901	1.32162	2.08926	1.06299	0.046572	0.546937	up	yes
MSTRG.6518	TDG	MSTRG.6518.1;ENST00000392872;ENST00000436021;ENST00000545698;ENST00000266775;ENST00000544861;ENST00000537100;ENST00000542926;ENST00000540956;ENST00000536395	GO:0000122(negative regulation of transcription from RNA polymerase II promoter);GO:0001104(RNA polymerase II transcription cofactor activity);GO:0003684(damaged DNA binding);GO:0003690(double-stranded DNA binding);GO:0005080(protein kinase C binding);GO:0005515(protein binding);GO:0005634(nucleus);GO:0005654(nucleoplasm);GO:0005886(plasma membrane);GO:0006281(DNA repair);GO:0006284(base-excision…	03410(Base excision repair)	NA	NA	thymine-DNA glycosylase [Source:HGNC Symbol;Acc:HGNC:11700]	7.68272	5.74203	4.13985	7.68239	4.88986	8.38144	2.08712	1.06151	0.00590226	0.368625	up	yes
MSTRG.27998	AC234775.1	ENST00000620685	NA	NA	NA	NA	NA	0.620909	0.747196	0.131244	0.418015	0.100262	0.271143	2.08477	1.05989	0.0398653	0.534115	up	yes
MSTRG.15482	ZNF638	ENST00000494621;ENST00000410075;ENST00000466330;MSTRG.15482.5;MSTRG.15482.7;ENST00000464375;ENST00000475743;ENST00000264447;ENST00000409544;ENST00000454278;ENST00000487707;ENST00000417778;ENST00000601581;ENST00000434786;ENST00000486494;ENST00000491843;ENST00000487638;ENST00000494241;ENST00000409407;ENST00000483421;ENST00000493576;ENST00000492262;ENST00000472758;ENST00000488126;ENST00000460310	GO:0000166(nucleotide binding);GO:0003676(nucleic acid binding);GO:0003690(double-stranded DNA binding);GO:0003723(RNA binding);GO:0005634(nucleus);GO:0005654(nucleoplasm);GO:0005737(cytoplasm);GO:0006351(transcription, DNA-templated);GO:0006355(regulation of transcription, DNA-templated);GO:0008270(zinc ion binding);GO:0008380(RNA splicing);GO:0016607(nuclear speck);GO:0043231(intracellular memb…	NA	NA	NA	zinc finger protein 638 [Source:HGNC Symbol;Acc:HGNC:17894]	3.50923	3.21508	3.27972	2.44929	1.41662	2.33364	2.08417	1.05947	0.0391084	0.534115	up	yes
MSTRG.2547	RHOU	MSTRG.2547.2;MSTRG.2547.1;MSTRG.2547.3;ENST00000466086;ENST00000366691	GO:0000082(G1/S transition of mitotic cell cycle);GO:0000139(Golgi membrane);GO:0002102(podosome);GO:0003924(GTPase activity);GO:0005515(protein binding);GO:0005525(GTP binding);GO:0005622(intracellular);GO:0005829(cytosol);GO:0005886(plasma membrane);GO:0005925(focal adhesion);GO:0006886(intracellular protein transport);GO:0006913(nucleocytoplasmic transport);GO:0007010(cytoskeleton organization…	NA	NA	NA	ras homolog family member U [Source:HGNC Symbol;Acc:HGNC:17794]	6.13336	6.59977	4.70012	3.1212	3.14622	3.20716	2.07277	1.05156	0.0292971	0.498572	up	yes
MSTRG.20052	RP11-443P15.2	ENST00000423298;MSTRG.20052.2;ENST00000422108;ENST00000436375;ENST00000416764;ENST00000445507;ENST00000306399;ENST00000441600	NA	NA	NA	NA	NA	3.19153	2.93664	3.7636	0.598057	0.765693	0.769882	2.07208	1.05108	0.0121989	0.421915	up	yes
MSTRG.3467	IDE	MSTRG.3467.1;ENST00000265986;MSTRG.3467.4;ENST00000478361;ENST00000463640;ENST00000462988;ENST00000492362;ENST00000436178	GO:0001540(beta-amyloid binding);GO:0001948(glycoprotein binding);GO:0003824(catalytic activity);GO:0004222(metalloendopeptidase activity);GO:0005102(receptor binding);GO:0005515(protein binding);GO:0005524(ATP binding);GO:0005615(extracellular space);GO:0005634(nucleus);GO:0005654(nucleoplasm);GO:0005737(cytoplasm);GO:0005739(mitochondrion);GO:0005777(peroxisome);GO:0005782(peroxisomal matrix);G…	05010(Alzheimer's disease)	NA	NA	insulin-degrading enzyme [Source:HGNC Symbol;Acc:HGNC:5381]	5.43992	4.64355	4.25644	3.71969	2.70346	4.6826	2.07089	1.05025	0.034369	0.517275	up	yes
MSTRG.6111	RP11-968A15.2	ENST00000547177	NA	NA	NA	NA	NA	0.752673	0.602779	0.107455	0.217444	0.12629	0.254697	2.06803	1.04826	0.0415348	0.535787	up	yes
MSTRG.6498	CCDC53	ENST00000538761;ENST00000240079;ENST00000544341;ENST00000545679;ENST00000540536;ENST00000535501;ENST00000536197;ENST00000541569;ENST00000500685;ENST00000326351;ENST00000536930	GO:0005515(protein binding);GO:0005769(early endosome);GO:0008150(biological_process);GO:0015031(protein transport);GO:0015629(actin cytoskeleton);GO:0043231(intracellular membrane-bounded organelle);GO:0071203(WASH complex)	NA	NA	NA	coiled-coil domain containing 53 [Source:HGNC Symbol;Acc:HGNC:24256]	3.30716	2.91209	2.8198	1.40641	1.2534	1.8098	2.0642	1.04558	0.0136319	0.431355	up	yes
MSTRG.2491	CNIH3	MSTRG.2491.1	NA	NA	NA	NA	NA	1.0508	0.516725	0.412402	0.309685	0.138702	0.422107	2.06417	1.04556	0.033265	0.511727	up	yes
MSTRG.22794	RP11-457M11.5	ENST00000562904	NA	NA	NA	NA	NA	0.532342	0.398521	0	0.207308	0	0.233748	2.06404	1.04547	0.00937947	0.396789	up	yes
MSTRG.22283	ZNF300	ENST00000274599;ENST00000418587;ENST00000446148;ENST00000427179;ENST00000394226	GO:0003676(nucleic acid binding);GO:0003677(DNA binding);GO:0003700(sequence-specific DNA binding transcription factor activity);GO:0005515(protein binding);GO:0005622(intracellular);GO:0005634(nucleus);GO:0006351(transcription, DNA-templated);GO:0006355(regulation of transcription, DNA-templated);GO:0046872(metal ion binding)	NA	NA	NA	zinc finger protein 300 [Source:HGNC Symbol;Acc:HGNC:13091]	2.55986	2.23269	2.10064	1.15741	0.923874	1.59645	2.0623	1.04425	0.0229082	0.480854	up	yes
MSTRG.15875	TMEM177	MSTRG.15875.1	NA	NA	NA	NA	NA	1.6463	1.32967	1.40606	0.948682	0.39747	0.733526	2.05488	1.03906	0.0331435	0.510817	up	yes
MSTRG.7357	FARP1	ENST00000595437;ENST00000627049;ENST00000600648;ENST00000319562;MSTRG.7357.5;ENST00000376581;MSTRG.7357.7;ENST00000598389;ENST00000601361;ENST00000601853;ENST00000595380;ENST00000601133;ENST00000601009;ENST00000593548;ENST00000490389;ENST00000600190;ENST00000596580;ENST00000423063;ENST00000596256;ENST00000597777;ENST00000594346;ENST00000597596	GO:0005089(Rho guanyl-nucleotide exchange factor activity);GO:0005737(cytoplasm);GO:0005829(cytosol);GO:0005856(cytoskeleton);GO:0007416(synapse assembly);GO:0008092(cytoskeletal protein binding);GO:0010923(negative regulation of phosphatase activity);GO:0019898(extrinsic component of membrane);GO:0030054(cell junction);GO:0030175(filopodium);GO:0030425(dendrite);GO:0030676(Rac guanyl-nucleotide …	NA	NA	NA	FERM, RhoGEF (ARHGEF) and pleckstrin domain protein 1 (chondrocyte-derived) [Source:HGNC Symbol;Acc:HGNC:3591]	2.97299	2.55857	2.06521	1.25798	1.18857	1.04404	2.05226	1.03722	0.0291723	0.498572	up	yes
MSTRG.21835	TTC37	MSTRG.21835.1;ENST00000358746;MSTRG.21835.3;ENST00000502768;ENST00000508181;ENST00000515176;ENST00000507805;ENST00000506007;ENST00000513232;ENST00000514952;ENST00000503279;ENST00000515207;ENST00000513823	GO:0005515(protein binding);GO:0005634(nucleus);GO:0005654(nucleoplasm);GO:0005737(cytoplasm);GO:0035327(transcriptionally active chromatin);GO:0055087(Ski complex)	03018(RNA degradation)	NA	NA	tetratricopeptide repeat domain 37 [Source:HGNC Symbol;Acc:HGNC:23639]	8.3597	6.77356	7.444	4.62371	3.78479	5.5489	2.05225	1.03721	0.047376	0.546937	up	yes
MSTRG.11899	FBXL20	ENST00000264658;MSTRG.11899.2;ENST00000583610;ENST00000394294;ENST00000577399;ENST00000581781	GO:0001662(behavioral fear response);GO:0005515(protein binding);GO:0005737(cytoplasm)	NA	NA	NA	F-box and leucine-rich repeat protein 20 [Source:HGNC Symbol;Acc:HGNC:24679]	2.12849	2.16826	1.57103	1.0734	0.845716	1.22268	2.04771	1.03401	0.00358326	0.368625	up	yes
MSTRG.4132	TEAD1	MSTRG.4132.2;MSTRG.4132.1;ENST00000527636;ENST00000527376;MSTRG.4132.5;MSTRG.4132.6;MSTRG.4132.7;MSTRG.4132.8;ENST00000334310;ENST00000527575;ENST00000525312;ENST00000526600	GO:0000978(RNA polymerase II core promoter proximal region sequence-specific DNA binding);GO:0001077(RNA polymerase II core promoter proximal region sequence-specific DNA binding transcription factor activity involved in positive regulation of transcription);GO:0003143(embryonic heart tube morphogenesis);GO:0003677(DNA binding);GO:0003700(sequence-specific DNA binding transcription factor activit…	NA	NA	NA	TEA domain family member 1 (SV40 transcriptional enhancer factor) [Source:HGNC Symbol;Acc:HGNC:11714]	19.7913	19.2679	18.8831	12.7387	10.1119	12.9288	2.04698	1.0335	0.00986255	0.400119	up	yes
MSTRG.662	ZNF362	MSTRG.662.1;ENST00000483388;ENST00000539719;ENST00000490959;ENST00000373428;ENST00000477934	GO:0003677(DNA binding);GO:0005634(nucleus);GO:0006351(transcription, DNA-templated);GO:0006355(regulation of transcription, DNA-templated);GO:0046872(metal ion binding)	NA	NA	NA	zinc finger protein 362 [Source:HGNC Symbol;Acc:HGNC:18079]	8.43043	8.43943	6.29421	4.77813	4.52473	4.63866	2.04622	1.03296	0.0186798	0.460782	up	yes
MSTRG.8828	RP11-519G16.3	MSTRG.8828.1	NA	NA	NA	NA	NA	1.48389	1.41284	1.12308	0.193814	0.316851	0.379633	2.04341	1.03098	0.0204759	0.465924	up	yes
MSTRG.25358	.	MSTRG.25358.1;MSTRG.25358.2	NA	NA	NA	NA	NA	5.41391	4.97136	5.20964	1.95983	2.13845	2.67477	2.04288	1.0306	0.0294758	0.498583	up	yes
MSTRG.20881	AP1AR	ENST00000274000;ENST00000510527;ENST00000502954;ENST00000506522;ENST00000512741	GO:0001920(negative regulation of receptor recycling);GO:0005768(endosome);GO:0005769(early endosome);GO:0005770(late endosome);GO:0005794(Golgi apparatus);GO:0015031(protein transport);GO:0019894(kinesin binding);GO:0030133(transport vesicle);GO:0034315(regulation of Arp2/3 complex-mediated actin nucleation);GO:0034613(cellular protein localization);GO:0035650(AP-1 adaptor complex binding);GO:00…	NA	NA	NA	adaptor-related protein complex 1 associated regulatory protein [Source:HGNC Symbol;Acc:HGNC:28808]	3.05773	2.66608	2.19461	3.21602	1.58188	3.02864	2.03472	1.02483	0.0306338	0.501912	up	yes
MSTRG.20388	TAPT1-AS1	ENST00000573308;ENST00000570786	NA	NA	NA	NA	NA	0.781428	0.731667	0.509578	0.310798	0.0634697	0.203185	2.03257	1.0233	0.00293928	0.368625	up	yes
MSTRG.12772	RP11-334C17.3	MSTRG.12772.1;ENST00000624270	NA	NA	NA	NA	NA	2.10372	2.00281	1.18179	0.969619	0.901391	0.881943	2.02999	1.02147	0.0464436	0.546937	up	yes
MSTRG.22411	RP11-843P14.2	ENST00000508187	NA	NA	NA	NA	NA	0.760443	0.646667	0.14879	0.178762	0.133113	0.239861	2.02844	1.02037	0.0480928	0.548671	up	yes
MSTRG.4366	LRP4	MSTRG.4366.1;MSTRG.4366.2;ENST00000378623;ENST00000529604;ENST00000527656;ENST00000529921	GO:0001822(kidney development);GO:0001932(regulation of protein phosphorylation);GO:0001942(hair follicle development);GO:0005509(calcium ion binding);GO:0005515(protein binding);GO:0005886(plasma membrane);GO:0006897(endocytosis);GO:0008104(protein localization);GO:0009953(dorsal/ventral pattern formation);GO:0009954(proximal/distal pattern formation);GO:0009986(cell surface);GO:0014069(postsyna…	NA	NA	NA	low density lipoprotein receptor-related protein 4 [Source:HGNC Symbol;Acc:HGNC:6696]	3.39441	2.74937	2.24429	1.37447	1.41401	1.41472	2.0276	1.01978	0.0291345	0.498572	up	yes
ENSG00000073670	ADAM11	ENST00000200557;ENST00000355638;ENST00000535346;ENST00000587773;ENST00000588363	GO:0004222(metalloendopeptidase activity);GO:0005178(integrin binding);GO:0005515(protein binding);GO:0005886(plasma membrane);GO:0006508(proteolysis);GO:0007229(integrin-mediated signaling pathway);GO:0008237(metallopeptidase activity);GO:0008270(zinc ion binding);GO:0016021(integral component of membrane);GO:0031012(extracellular matrix)	NA	NA	NA	ADAM metallopeptidase domain 11 [Source:HGNC Symbol;Acc:HGNC:189]	1.39179	1.13136	0.409426	0.87608	0.640659	0.880992	2.02751	1.01971	0.0491865	0.552817	up	yes
MSTRG.19196	HESX1	ENST00000295934;ENST00000495160	GO:0003677(DNA binding);GO:0003682(chromatin binding);GO:0005515(protein binding);GO:0005634(nucleus);GO:0006351(transcription, DNA-templated);GO:0006355(regulation of transcription, DNA-templated);GO:0007420(brain development);GO:0008022(protein C-terminus binding);GO:0030916(otic vesicle formation);GO:0043565(sequence-specific DNA binding);GO:0043584(nose development);GO:0045892(negative regula…	NA	NA	NA	HESX homeobox 1 [Source:HGNC Symbol;Acc:HGNC:4877]	0.951395	0.658893	0.384555	0.100975	0.0951349	0.0599935	2.02738	1.01962	0.0411497	0.534115	up	yes
MSTRG.24199	DFNA5	ENST00000342947;ENST00000419307;ENST00000479636;ENST00000409970;ENST00000409775;ENST00000430096;ENST00000415480;ENST00000446822;ENST00000469133;ENST00000411476;ENST00000559637;ENST00000493723;ENST00000414428;ENST00000473990	GO:0005737(cytoplasm);GO:0006915(apoptotic process);GO:0007605(sensory perception of sound);GO:0008285(negative regulation of cell proliferation);GO:0060113(inner ear receptor cell differentiation);GO:2001244(positive regulation of intrinsic apoptotic signaling pathway)	NA	NA	NA	deafness, autosomal dominant 5 [Source:HGNC Symbol;Acc:HGNC:2810]	11.0039	11.429	11.4639	4.85832	4.78939	4.19486	2.02709	1.01941	0.00559511	0.368625	up	yes
MSTRG.12297	LUC7L3	ENST00000505658;ENST00000625349;ENST00000508045;MSTRG.12297.4;ENST00000508218;ENST00000506686;ENST00000509335;ENST00000504563;ENST00000393227;ENST00000240304;ENST00000505619;ENST00000508482;ENST00000510984;ENST00000623774;ENST00000513025;ENST00000507503;ENST00000511068;ENST00000504065;ENST00000509487;ENST00000511974;ENST00000513969;ENST00000503728;ENST00000512549;ENST00000503798	GO:0003677(DNA binding);GO:0003729(mRNA binding);GO:0005515(protein binding);GO:0005634(nucleus);GO:0005654(nucleoplasm);GO:0005685(U1 snRNP);GO:0006376(mRNA splice site selection);GO:0008380(RNA splicing);GO:0016607(nuclear speck);GO:0044822(poly(A) RNA binding)	NA	NA	NA	LUC7-like 3 (S. cerevisiae) [Source:HGNC Symbol;Acc:HGNC:24309]	22.3614	18.0968	16.4495	13.8918	11.8415	12.3314	2.02666	1.0191	0.0225299	0.479783	up	yes
MSTRG.23841	AKAP12	ENST00000402676;ENST00000354675;ENST00000359755	GO:0005515(protein binding);GO:0005737(cytoplasm);GO:0005856(cytoskeleton);GO:0005886(plasma membrane);GO:0005925(focal adhesion);GO:0005938(cell cortex);GO:0006605(protein targeting);GO:0007165(signal transduction);GO:0007186(G-protein coupled receptor signaling pathway);GO:0008179(adenylate cyclase binding);GO:0010739(positive regulation of protein kinase A signaling);GO:0030819(positive regula…	NA	NA	NA	A kinase (PRKA) anchor protein 12 [Source:HGNC Symbol;Acc:HGNC:370]	2.7812	2.80455	2.76724	0.681399	0.873372	1.0291	2.02544	1.01823	0.0183113	0.457622	up	yes
MSTRG.5635	CREBL2	MSTRG.5635.1;ENST00000540224;ENST00000228865	GO:0003700(sequence-specific DNA binding transcription factor activity);GO:0005634(nucleus);GO:0006351(transcription, DNA-templated);GO:0006355(regulation of transcription, DNA-templated);GO:0007049(cell cycle);GO:0007165(signal transduction);GO:0030154(cell differentiation);GO:0033138(positive regulation of peptidyl-serine phosphorylation);GO:0043565(sequence-specific DNA binding);GO:0045600(pos…	NA	NA	NA	cAMP responsive element binding protein-like 2 [Source:HGNC Symbol;Acc:HGNC:2350]	11.1196	11.0499	11.0492	4.44548	4.86478	4.57034	2.02454	1.01759	0.000684525	0.368625	up	yes
MSTRG.14833	ZNF550	ENST00000457177;ENST00000325134;ENST00000344222;ENST00000506609;ENST00000595560	GO:0003676(nucleic acid binding);GO:0003677(DNA binding);GO:0003700(sequence-specific DNA binding transcription factor activity);GO:0005515(protein binding);GO:0005622(intracellular);GO:0005634(nucleus);GO:0006351(transcription, DNA-templated);GO:0006355(regulation of transcription, DNA-templated);GO:0046872(metal ion binding)	NA	NA	NA	zinc finger protein 550 [Source:HGNC Symbol;Acc:HGNC:28643]	2.7345	2.35678	2.38759	1.23671	0.94754	1.17127	2.02038	1.01463	0.00354373	0.368625	up	yes
MSTRG.27543	MOSPD2	MSTRG.27543.1;ENST00000380492;ENST00000482354;ENST00000497603;ENST00000460386	GO:0016020(membrane);GO:0016021(integral component of membrane)	NA	NA	NA	motile sperm domain containing 2 [Source:HGNC Symbol;Acc:HGNC:28381]	3.15472	2.69688	2.45622	1.97373	1.44056	2.38761	2.01862	1.01337	0.0168773	0.450854	up	yes
MSTRG.23019	ZBTB12	MSTRG.23019.1;ENST00000375527	GO:0000122(negative regulation of transcription from RNA polymerase II promoter);GO:0000977(RNA polymerase II regulatory region sequence-specific DNA binding);GO:0001227(RNA polymerase II transcription regulatory region sequence-specific DNA binding transcription factor activity involved in negative regulation of transcription);GO:0005515(protein binding);GO:0005634(nucleus);GO:0006351(transcript…	NA	NA	NA	zinc finger and BTB domain containing 12 [Source:HGNC Symbol;Acc:HGNC:19066]	1.78443	1.34676	1.11214	0.890489	0.646211	1.39019	2.0132	1.00949	0.0406247	0.534115	up	yes
MSTRG.2745	AKR1C3	ENST00000477661;ENST00000380872;ENST00000434459;ENST00000442997;ENST00000380859;ENST00000476100;ENST00000605781;ENST00000480822;ENST00000439082;ENST00000605149;ENST00000380554;ENST00000480697;ENST00000605322;ENST00000603312;ENST00000603484	GO:0000060(protein import into nucleus, translocation);GO:0001523(retinoid metabolic process);GO:0001758(retinal dehydrogenase activity);GO:0004032(alditol:NADP+ 1-oxidoreductase activity);GO:0004033(aldo-keto reductase (NADP) activity);GO:0004745(retinol dehydrogenase activity);GO:0005622(intracellular);GO:0005634(nucleus);GO:0005737(cytoplasm);GO:0005829(cytosol);GO:0006693(prostaglandin metabo…	NA	NA	NA	aldo-keto reductase family 1, member C3 [Source:HGNC Symbol;Acc:HGNC:386]	4.98973	4.60407	4.61743	2.65437	2.08587	2.12324	2.01314	1.00945	0.0145012	0.437794	up	yes
MSTRG.15184	CYP1B1-AS1	MSTRG.15184.1	NA	NA	NA	NA	NA	1.68597	1.14933	1.25681	0.229368	0.297678	0.215683	2.0032	1.00231	0.035761	0.523281	up	yes
MSTRG.21151	CEP44	ENST00000503780;ENST00000505124;ENST00000457424;ENST00000396791;ENST00000514712;ENST00000515299;ENST00000503053;ENST00000296519;ENST00000426172;ENST00000508483	GO:0000922(spindle pole);GO:0005515(protein binding);GO:0005737(cytoplasm);GO:0005813(centrosome);GO:0030496(midbody)	NA	NA	NA	centrosomal protein 44kDa [Source:HGNC Symbol;Acc:HGNC:29356]	2.56406	2.77181	2.65772	1.48725	0.958993	1.46965	2.00054	1.00039	0.0261257	0.489809	up	yes
MSTRG.5291	.	MSTRG.5291.1	NA	NA	NA	NA	NA	0.098249	0.380981	1.05673	0	0.474303	0.098269	0.499962	-1.00011	0.0202561	0.465924	down	yes
MSTRG.27362	COL5A1	ENST00000371817;ENST00000618395;ENST00000464187;ENST00000469093;ENST00000463925;ENST00000460264;ENST00000465877	GO:0001568(blood vessel development);GO:0003007(heart morphogenesis);GO:0005178(integrin binding);GO:0005201(extracellular matrix structural constituent);GO:0005515(protein binding);GO:0005576(extracellular region);GO:0005578(proteinaceous extracellular matrix);GO:0005581(collagen trimer);GO:0005588(collagen type V trimer);GO:0005604(basement membrane);GO:0005788(endoplasmic reticulum lumen);GO:0…	04510(Focal adhesion);04512(ECM-receptor interaction);04974(Protein digestion and absorption);05146(Amoebiasis)	NA	NA	collagen, type V, alpha 1 [Source:HGNC Symbol;Acc:HGNC:2209]	32.6424	35.2988	32.3687	69.5239	70.3173	72.9963	0.497782	-1.00642	0.00319527	0.368625	down	yes
MSTRG.13640	PLIN3	MSTRG.13640.1;ENST00000221957;ENST00000592528;ENST00000589163;ENST00000585479;ENST00000589034;ENST00000587462	GO:0005515(protein binding);GO:0005737(cytoplasm);GO:0005768(endosome);GO:0005794(Golgi apparatus);GO:0005811(lipid particle);GO:0010008(endosome membrane);GO:0016020(membrane);GO:0016192(vesicle-mediated transport);GO:0043231(intracellular membrane-bounded organelle)	NA	NA	NA	perilipin 3 [Source:HGNC Symbol;Acc:HGNC:16893]	37.924	32.2847	39.3532	52.7606	66.0462	63.7188	0.497254	-1.00794	0.0472964	0.546937	down	yes
MSTRG.18486	.	MSTRG.18486.1	NA	NA	NA	NA	NA	0.373233	0.816457	1.05966	0.206288	1.05978	0.17201	0.496481	-1.01019	0.0457897	0.545796	down	yes
MSTRG.19571	MGLL	ENST00000265052;ENST00000453507;ENST00000398104;ENST00000434178;MSTRG.19571.4;MSTRG.19571.6;ENST00000496306;ENST00000476682;ENST00000487473;ENST00000398101;ENST00000484451;ENST00000465597;ENST00000479967;ENST00000493611;ENST00000476654;ENST00000494830	GO:0004622(lysophospholipase activity);GO:0005654(nucleoplasm);GO:0005789(endoplasmic reticulum membrane);GO:0005829(cytosol);GO:0005886(plasma membrane);GO:0006629(lipid metabolic process);GO:0006633(fatty acid biosynthetic process);GO:0006644(phospholipid metabolic process);GO:0006954(inflammatory response);GO:0007596(blood coagulation);GO:0009966(regulation of signal transduction);GO:0019369(a…	00561(Glycerolipid metabolism);01100(Metabolic pathways)	NA	NA	monoglyceride lipase [Source:HGNC Symbol;Acc:HGNC:17038]	8.65057	10.9622	10.138	18.9256	18.8807	18.2016	0.49629	-1.01075	0.0233093	0.480934	down	yes
MSTRG.1420	PSRC1	MSTRG.1420.1;ENST00000369904;ENST00000409267;ENST00000369907;ENST00000369909;ENST00000409138;ENST00000492431;MSTRG.1420.7;ENST00000369903;MSTRG.1420.10;ENST00000474126;ENST00000429031;ENST00000418914;ENST00000459765;ENST00000471740	GO:0000922(spindle pole);GO:0001578(microtubule bundle formation);GO:0005515(protein binding);GO:0005654(nucleoplasm);GO:0005737(cytoplasm);GO:0005819(spindle);GO:0005829(cytosol);GO:0005876(spindle microtubule);GO:0007080(mitotic metaphase plate congression);GO:0008017(microtubule binding);GO:0009987(cellular process);GO:0015630(microtubule cytoskeleton);GO:0030308(negative regulation of cell gr…	NA	NA	NA	proline/serine-rich coiled-coil 1 [Source:HGNC Symbol;Acc:HGNC:24472]	4.83431	5.55531	5.9077	9.57462	10.1435	10.0634	0.495701	-1.01246	0.00539987	0.368625	down	yes
ENSG00000178172	SPINK6	ENST00000621437;ENST00000325630	GO:0004867(serine-type endopeptidase inhibitor activity);GO:0005515(protein binding);GO:0005576(extracellular region);GO:0010951(negative regulation of endopeptidase activity);GO:1900004(negative regulation of serine-type endopeptidase activity)	NA	NA	NA	serine peptidase inhibitor, Kazal type 6 [Source:HGNC Symbol;Acc:HGNC:29486]	0	0.211865	0.126471	0.665286	0.976869	0.714676	0.494976	-1.01457	0.0197908	0.464719	down	yes
MSTRG.5655	GPRC5A	ENST00000014914;ENST00000537783;ENST00000542056;ENST00000534831;ENST00000540125	GO:0004930(G-protein coupled receptor activity);GO:0005886(plasma membrane);GO:0005887(integral component of plasma membrane);GO:0007165(signal transduction);GO:0007186(G-protein coupled receptor signaling pathway);GO:0016021(integral component of membrane);GO:0030659(cytoplasmic vesicle membrane);GO:0043231(intracellular membrane-bounded organelle);GO:0070062(extracellular exosome)	NA	NA	NA	G protein-coupled receptor, class C, group 5, member A [Source:HGNC Symbol;Acc:HGNC:9836]	68.0717	75.3952	71.3049	128.549	139.669	134.536	0.494774	-1.01516	0.00436439	0.368625	down	yes
MSTRG.11399	RP11-416I2.1	ENST00000562897	NA	NA	NA	NA	NA	0	0	0	1.2031	1.11243	1.59213	0.494464	-1.01606	0.0190673	0.460782	down	yes
MSTRG.22629	EEF1E1	ENST00000460138;ENST00000379757;ENST00000439343;ENST00000473453;ENST00000475802;ENST00000469459;MSTRG.22629.8;ENST00000397457;ENST00000543936;ENST00000244777;ENST00000627748;ENST00000475998;ENST00000486432;ENST00000429723;ENST00000502429;ENST00000379715;ENST00000507463;ENST00000515633;ENST00000488226	GO:0005515(protein binding);GO:0005634(nucleus);GO:0005737(cytoplasm);GO:0005829(cytosol);GO:0006418(tRNA aminoacylation for protein translation);GO:0008285(negative regulation of cell proliferation);GO:0010467(gene expression);GO:0043065(positive regulation of apoptotic process);GO:0043517(positive regulation of DNA damage response, signal transduction by p53 class mediator);GO:0070062(extracell…	NA	NA	NA	eukaryotic translation elongation factor 1 epsilon 1 [Source:HGNC Symbol;Acc:HGNC:3212]	35.5347	43.2659	47.2824	64.1956	66.972	64.3176	0.491822	-1.02379	0.0184633	0.459315	down	yes
MSTRG.22390	ATP6V0E1	MSTRG.22390.1	NA	NA	NA	NA	NA	0.363675	0.436051	0.725206	0.307656	1.11561	0.394248	0.488334	-1.03406	0.0243637	0.48253	down	yes
MSTRG.7818	FRMD6	ENST00000556137;ENST00000356218;ENST00000555952;ENST00000557103;ENST00000554745;ENST00000395718;ENST00000344768;ENST00000554778;MSTRG.7818.10;ENST00000554167;ENST00000557405;ENST00000554495;ENST00000555197;ENST00000557522;ENST00000555703;ENST00000553556	GO:0003383(apical constriction);GO:0005515(protein binding);GO:0005737(cytoplasm);GO:0005856(cytoskeleton);GO:0005886(plasma membrane);GO:0032970(regulation of actin filament-based process);GO:0034613(cellular protein localization);GO:0043296(apical junction complex)	NA	NA	NA	FERM domain containing 6 [Source:HGNC Symbol;Acc:HGNC:19839]	0.97583	1.0082	1.2159	3.20756	2.85268	3.00096	0.488169	-1.03455	0.00896067	0.391629	down	yes
MSTRG.14737	.	MSTRG.14737.1	NA	NA	NA	NA	NA	0.092657	0.19328	1.05472	0	0.388029	0	0.48779	-1.03567	0.0283695	0.494843	down	yes
MSTRG.17311	SNORD12B	ENST00000410433	NA	NA	NA	NA	NA	0.137479	0.167084	0.224325	0.443275	1.05855	0.680556	0.486677	-1.03896	0.0316313	0.503518	down	yes
MSTRG.10896	COTL1	ENST00000262428;MSTRG.10896.2;ENST00000567278;ENST00000564057;ENST00000561707;ENST00000564662;ENST00000567786	GO:0003779(actin binding);GO:0005515(protein binding);GO:0005622(intracellular);GO:0005737(cytoplasm);GO:0005856(cytoskeleton);GO:0008150(biological_process);GO:0019370(leukotriene biosynthetic process);GO:0019899(enzyme binding);GO:0031965(nuclear membrane);GO:0050832(defense response to fungus);GO:0070062(extracellular exosome)	NA	NA	NA	coactosin-like F-actin binding protein 1 [Source:HGNC Symbol;Acc:HGNC:18304]	20.9084	20.3523	20.8937	45.2879	43.0396	39.2139	0.486292	-1.04011	0.00811357	0.379246	down	yes
MSTRG.17320	CEBPB	ENST00000303004	GO:0000779(condensed chromosome, centromeric region);GO:0000790(nuclear chromatin);GO:0000977(RNA polymerase II regulatory region sequence-specific DNA binding);GO:0000978(RNA polymerase II core promoter proximal region sequence-specific DNA binding);GO:0001077(RNA polymerase II core promoter proximal region sequence-specific DNA binding transcription factor activity involved in positive regulati…	05152(Tuberculosis)	NA	NA	CCAAT/enhancer binding protein (C/EBP), beta [Source:HGNC Symbol;Acc:HGNC:1834]	22.7189	22.9015	25.2058	37.432	43.5077	41.6846	0.485864	-1.04138	0.00364797	0.368625	down	yes
MSTRG.2042	UCK2	ENST00000367879;ENST00000462329;ENST00000464197;ENST00000469256;ENST00000470820;ENST00000463772;ENST00000479872;ENST00000475333	GO:0004849(uridine kinase activity);GO:0005515(protein binding);GO:0005524(ATP binding);GO:0005575(cellular_component);GO:0005829(cytosol);GO:0006206(pyrimidine nucleobase metabolic process);GO:0006238(CMP salvage);GO:0008152(metabolic process);GO:0016301(kinase activity);GO:0016310(phosphorylation);GO:0019206(nucleoside kinase activity);GO:0043097(pyrimidine nucleoside salvage);GO:0044206(UMP sa…	NA	NA	NA	uridine-cytidine kinase 2 [Source:HGNC Symbol;Acc:HGNC:12562]	8.08706	7.05547	11.5309	10.3454	12.429	10.7656	0.485419	-1.0427	0.0498073	0.556145	down	yes
MSTRG.3947	PHLDA2	ENST00000314222	GO:0001890(placenta development);GO:0005737(cytoplasm);GO:0006915(apoptotic process);GO:0009887(organ morphogenesis);GO:0010468(regulation of gene expression);GO:0016020(membrane);GO:0030334(regulation of cell migration);GO:0045995(regulation of embryonic development);GO:0070873(regulation of glycogen metabolic process)	NA	NA	NA	pleckstrin homology-like domain, family A, member 2 [Source:HGNC Symbol;Acc:HGNC:12385]	18.1683	20.2162	19.2778	35.627	37.9393	32.87	0.485417	-1.0427	0.0068735	0.369916	down	yes
MSTRG.26607	.	MSTRG.26607.1	NA	NA	NA	NA	NA	0.549292	0.743785	0.828806	1.16461	1.7906	1.06211	0.484125	-1.04655	0.00968707	0.397879	down	yes
MSTRG.25951	MATN2	ENST00000521689;ENST00000254898;ENST00000524308;ENST00000523490;ENST00000522025;ENST00000520160;ENST00000520016;ENST00000518154;ENST00000521041;ENST00000518238;ENST00000522270;ENST00000521952;ENST00000517321;ENST00000518370;ENST00000523561;ENST00000522135	GO:0001764(neuron migration);GO:0003674(molecular_function);GO:0005509(calcium ion binding);GO:0005515(protein binding);GO:0005578(proteinaceous extracellular matrix);GO:0005604(basement membrane);GO:0007411(axon guidance);GO:0008150(biological_process);GO:0008347(glial cell migration);GO:0031012(extracellular matrix);GO:0031104(dendrite regeneration);GO:0031175(neuron projection development);GO:…	NA	NA	NA	matrilin 2 [Source:HGNC Symbol;Acc:HGNC:6908]	3.14398	3.00177	3.22289	7.37709	7.46186	8.81647	0.483502	-1.04841	0.0155763	0.438648	down	yes
MSTRG.10963	CYBA	ENST00000261623;ENST00000565588;ENST00000566534;ENST00000566229;ENST00000567174;ENST00000569359;ENST00000563526;ENST00000568278;ENST00000562209;ENST00000561972	GO:0001938(positive regulation of endothelial cell proliferation);GO:0002474(antigen processing and presentation of peptide antigen via MHC class I);GO:0002479(antigen processing and presentation of exogenous peptide antigen via MHC class I, TAP-dependent);GO:0003106(negative regulation of glomerular filtration by angiotensin);GO:0005515(protein binding);GO:0005737(cytoplasm);GO:0005739(mitochond…	04145(Phagosome);04380(Osteoclast differentiation);04670(Leukocyte transendothelial migration);05140(Leishmaniasis)	NA	NA	cytochrome b-245, alpha polypeptide [Source:HGNC Symbol;Acc:HGNC:2577]	16.4999	19.3178	17.9704	23.0283	32.9768	25.9848	0.48287	-1.05029	0.0450122	0.545719	down	yes
MSTRG.14440	PLAUR	ENST00000339082;ENST00000593447;ENST00000601723;ENST00000340093;ENST00000221264;ENST00000595038;ENST00000594364;ENST00000593714;ENST00000599892;ENST00000597107;ENST00000593939;ENST00000593396;ENST00000598875;ENST00000599546;ENST00000601876	GO:0001934(positive regulation of protein phosphorylation);GO:0004872(receptor activity);GO:0005102(receptor binding);GO:0005515(protein binding);GO:0005788(endoplasmic reticulum lumen);GO:0005789(endoplasmic reticulum membrane);GO:0005886(plasma membrane);GO:0005887(integral component of plasma membrane);GO:0005925(focal adhesion);GO:0006501(C-terminal protein lipidation);GO:0006928(movement of …	04610(Complement and coagulation cascades)	NA	NA	plasminogen activator, urokinase receptor [Source:HGNC Symbol;Acc:HGNC:9053]	5.24464	5.95662	5.81614	9.92517	11.5367	10.4103	0.480985	-1.05594	0.00393045	0.368625	down	yes
MSTRG.14361	SERTAD1	ENST00000357949	GO:0000079(regulation of cyclin-dependent protein serine/threonine kinase activity);GO:0005515(protein binding);GO:0006351(transcription, DNA-templated);GO:0008284(positive regulation of cell proliferation);GO:0045893(positive regulation of transcription, DNA-templated);GO:0045944(positive regulation of transcription from RNA polymerase II promoter)	NA	NA	NA	SERTA domain containing 1 [Source:HGNC Symbol;Acc:HGNC:17932]	2.92526	3.39518	3.16404	5.47667	6.82447	5.33862	0.480857	-1.05632	0.0141914	0.434242	down	yes
MSTRG.17765	LCA5L	MSTRG.17765.1	NA	NA	NA	NA	NA	0.347747	0.271088	0.896002	0.611058	1.05651	0.910147	0.479988	-1.05893	0.0488146	0.550656	down	yes
MSTRG.13510	ADAMTSL5	MSTRG.13510.1;MSTRG.13510.2;ENST00000330475;MSTRG.13510.4;ENST00000585700;ENST00000590440;ENST00000395467;ENST00000590682;ENST00000590090;ENST00000586272;ENST00000590562;ENST00000589839	GO:0004222(metalloendopeptidase activity);GO:0005515(protein binding);GO:0005578(proteinaceous extracellular matrix);GO:0006508(proteolysis);GO:0008237(metallopeptidase activity);GO:0008270(zinc ion binding);GO:0031012(extracellular matrix)	NA	NA	NA	ADAMTS-like 5 [Source:HGNC Symbol;Acc:HGNC:27912]	1.81963	2.5356	2.5359	3.22246	4.35854	3.44607	0.479711	-1.05976	0.017264	0.451844	down	yes
MSTRG.12265	ITGA3	ENST00000506401;ENST00000505306;ENST00000320031;ENST00000007722;ENST00000508100;ENST00000570989;ENST00000512553;ENST00000505552;ENST00000510809;ENST00000505612;ENST00000506827;ENST00000507771;ENST00000515147;ENST00000504417;ENST00000506437;ENST00000514834	GO:0001764(neuron migration);GO:0001948(glycoprotein binding);GO:0001968(fibronectin binding);GO:0002020(protease binding);GO:0005178(integrin binding);GO:0005515(protein binding);GO:0005518(collagen binding);GO:0005886(plasma membrane);GO:0005925(focal adhesion);GO:0007155(cell adhesion);GO:0007160(cell-matrix adhesion);GO:0007229(integrin-mediated signaling pathway);GO:0007507(heart development…	04510(Focal adhesion);04512(ECM-receptor interaction);04640(Hematopoietic cell lineage);04810(Regulation of actin cytoskeleton);05200(Pathways in cancer);05222(Small cell lung cancer);05410(Hypertrophic cardiomyopathy (HCM));05412(Arrhythmogenic right ventricular cardiomyopathy (ARVC));05414(Dilated cardiomyopathy)	NA	NA	integrin, alpha 3 (antigen CD49C, alpha 3 subunit of VLA-3 receptor) [Source:HGNC Symbol;Acc:HGNC:6139]	25.4709	21.5143	28.0597	49.0331	46.6496	46.4405	0.479396	-1.06071	0.0344233	0.517275	down	yes
MSTRG.843	HYI	MSTRG.843.1;ENST00000372425;ENST00000583037;MSTRG.843.4;ENST00000483618;ENST00000372433;ENST00000372434;ENST00000470662;ENST00000487366;ENST00000372430;ENST00000372432;ENST00000372427;ENST00000486909;ENST00000496142;ENST00000469587	GO:0003674(molecular_function);GO:0005515(protein binding);GO:0005575(cellular_component);GO:0008150(biological_process);GO:0008152(metabolic process);GO:0008903(hydroxypyruvate isomerase activity)	01100(Metabolic pathways)	NA	NA	hydroxypyruvate isomerase (putative) [Source:HGNC Symbol;Acc:HGNC:26948]	5.34177	6.23538	5.68819	9.23848	11.9992	10.3122	0.476886	-1.06828	0.023208	0.480934	down	yes
MSTRG.25393	SGK223	ENST00000622241;ENST00000615670	GO:0004672(protein kinase activity);GO:0004715(non-membrane spanning protein tyrosine kinase activity);GO:0005524(ATP binding);GO:0006468(protein phosphorylation);GO:0016772(transferase activity, transferring phosphorus-containing groups);GO:0018108(peptidyl-tyrosine phosphorylation)	NA	NA	NA	Tyrosine-protein kinase SgK223 [Source:UniProtKB/Swiss-Prot;Acc:Q86YV5]	1.65957	2.19735	2.07657	4.29685	4.49608	3.93718	0.476139	-1.07055	0.0127251	0.426173	down	yes
MSTRG.5363	EI24	ENST00000278903;ENST00000529812;ENST00000524723;ENST00000615917;ENST00000534546;ENST00000618552;ENST00000529765;ENST00000527842;ENST00000531636;ENST00000527235;ENST00000527520;ENST00000527131;ENST00000530540	GO:0005737(cytoplasm);GO:0005783(endoplasmic reticulum);GO:0005789(endoplasmic reticulum membrane);GO:0005794(Golgi apparatus);GO:0006915(apoptotic process);GO:0016020(membrane);GO:0016021(integral component of membrane);GO:0030308(negative regulation of cell growth);GO:0031965(nuclear membrane)	04115(p53 signaling pathway)	NA	NA	etoposide induced 2.4 [Source:HGNC Symbol;Acc:HGNC:13276]	19.4543	17.8771	23.3136	27.6186	33.0432	24.4687	0.472564	-1.08142	0.0161265	0.443905	down	yes
MSTRG.13513	MEX3D	ENST00000402693;ENST00000605173	GO:0003676(nucleic acid binding);GO:0003723(RNA binding);GO:0005515(protein binding);GO:0005634(nucleus);GO:0008270(zinc ion binding);GO:0010609(mRNA localization resulting in posttranscriptional regulation of gene expression);GO:0017091(AU-rich element binding);GO:0044822(poly(A) RNA binding);GO:0048471(perinuclear region of cytoplasm);GO:0061157(mRNA destabilization)	NA	NA	NA	mex-3 RNA binding family member D [Source:HGNC Symbol;Acc:HGNC:16734]	2.24484	3.09222	2.65171	5.01133	5.82543	4.41209	0.471907	-1.08343	0.0376342	0.528441	down	yes
MSTRG.13410	ZNF236	MSTRG.13410.1	NA	NA	NA	NA	NA	0.351362	0.505086	0.836313	0.893336	1.25854	0.530485	0.47096	-1.08632	0.0206094	0.467067	down	yes
MSTRG.1913	SMG5	MSTRG.1913.1;ENST00000361813;ENST00000476954;ENST00000473643;ENST00000468993;ENST00000489907	GO:0000184(nuclear-transcribed mRNA catabolic process, nonsense-mediated decay);GO:0005515(protein binding);GO:0005634(nucleus);GO:0005737(cytoplasm);GO:0005829(cytosol);GO:0006406(mRNA export from nucleus);GO:0010467(gene expression);GO:0035303(regulation of dephosphorylation);GO:0051721(protein phosphatase 2A binding)	03015(mRNA surveillance pathway)	NA	NA	SMG5 nonsense mediated mRNA decay factor [Source:HGNC Symbol;Acc:HGNC:24644]	17.0629	16.3686	20.6234	23.9302	29.9121	23.5153	0.470149	-1.08881	0.00346006	0.368625	down	yes
MSTRG.22198	PCDH1	ENST00000287008;ENST00000503492;ENST00000394536;MSTRG.22198.3;ENST00000511044;ENST00000515351;ENST00000505937;ENST00000514773	GO:0005509(calcium ion binding);GO:0005515(protein binding);GO:0005886(plasma membrane);GO:0005887(integral component of plasma membrane);GO:0005911(cell-cell junction);GO:0007155(cell adhesion);GO:0007156(homophilic cell adhesion via plasma membrane adhesion molecules);GO:0007267(cell-cell signaling);GO:0007399(nervous system development);GO:0016020(membrane);GO:0016021(integral component of mem…	NA	NA	NA	protocadherin 1 [Source:HGNC Symbol;Acc:HGNC:8655]	0.773854	0.966664	0.959985	2.89145	2.77809	2.90211	0.469425	-1.09103	0.00403147	0.368625	down	yes
MSTRG.5990	SMARCD1	ENST00000394963;MSTRG.5990.2;ENST00000381513;MSTRG.5990.4;ENST00000551966;ENST00000550477;ENST00000547247;ENST00000547637;ENST00000551497;ENST00000548573;ENST00000549274;ENST00000550280;ENST00000551352;ENST00000549526	GO:0003682(chromatin binding);GO:0003713(transcription coactivator activity);GO:0005102(receptor binding);GO:0005515(protein binding);GO:0005634(nucleus);GO:0006337(nucleosome disassembly);GO:0006338(chromatin remodeling);GO:0006357(regulation of transcription from RNA polymerase II promoter);GO:0007399(nervous system development);GO:0016514(SWI/SNF complex);GO:0032947(protein complex scaffold);G…	NA	NA	NA	SWI/SNF related, matrix associated, actin dependent regulator of chromatin, subfamily d, member 1 [Source:HGNC Symbol;Acc:HGNC:11106]	11.7616	11.1517	13.7993	14.2436	20.5061	14.9603	0.469368	-1.09121	0.0140897	0.433768	down	yes
MSTRG.24070	RNF216	ENST00000425013;MSTRG.24070.2;ENST00000389902;MSTRG.24070.4;ENST00000469375;ENST00000484458;ENST00000411812	GO:0005515(protein binding);GO:0005634(nucleus);GO:0005654(nucleoplasm);GO:0005737(cytoplasm);GO:0006915(apoptotic process);GO:0008270(zinc ion binding);GO:0016032(viral process);GO:0016874(ligase activity);GO:0032648(regulation of interferon-beta production);GO:0043161(proteasome-mediated ubiquitin-dependent protein catabolic process);GO:0050691(regulation of defense response to virus by host);G…	NA	NA	NA	ring finger protein 216 [Source:HGNC Symbol;Acc:HGNC:21698]	6.72426	6.05039	8.9659	6.67946	10.553	6.93783	0.466992	-1.09853	0.0233311	0.480934	down	yes
MSTRG.11597	AC010761.8	ENST00000582718	NA	NA	NA	NA	NA	2.6643	3.41832	3.70704	2.91786	5.43406	3.54997	0.466336	-1.10056	0.0404812	0.534115	down	yes
MSTRG.11587	FAM222B	ENST00000341217;ENST00000581407;ENST00000582266;ENST00000452648;ENST00000583307;ENST00000582059;ENST00000583953;ENST00000577376;ENST00000577682;ENST00000581229;ENST00000583522;ENST00000581381;ENST00000584059;ENST00000579381	GO:0005654(nucleoplasm)	NA	NA	NA	family with sequence similarity 222, member B [Source:HGNC Symbol;Acc:HGNC:25563]	0.686056	0.792081	1.19604	0.694181	1.67279	0.746154	0.464873	-1.10509	0.0131043	0.429545	down	yes
MSTRG.4283	EHF	ENST00000527001;ENST00000450654;ENST00000530286;MSTRG.4283.10;ENST00000529161;ENST00000532302;ENST00000527935	GO:0000978(RNA polymerase II core promoter proximal region sequence-specific DNA binding);GO:0001077(RNA polymerase II core promoter proximal region sequence-specific DNA binding transcription factor activity involved in positive regulation of transcription);GO:0003677(DNA binding);GO:0003700(sequence-specific DNA binding transcription factor activity);GO:0005634(nucleus);GO:0005654(nucleoplasm);…	NA	NA	NA	ets homologous factor [Source:HGNC Symbol;Acc:HGNC:3246]	1.35178	0.964482	1.46101	3.12948	3.33833	3.42752	0.463835	-1.10832	0.0285071	0.496375	down	yes
MSTRG.163	RP1-120G22.11	ENST00000455744	NA	NA	NA	NA	NA	0.050067	0.139516	0.592737	0	0.595981	0.231587	0.463718	-1.10868	0.021523	0.475629	down	yes
MSTRG.26601	GNE	ENST00000396594;ENST00000543356;ENST00000539208;ENST00000447283;ENST00000377902	GO:0004553(hydrolase activity, hydrolyzing O-glycosyl compounds);GO:0005515(protein binding);GO:0005524(ATP binding);GO:0005737(cytoplasm);GO:0005829(cytosol);GO:0006045(N-acetylglucosamine biosynthetic process);GO:0006047(UDP-N-acetylglucosamine metabolic process);GO:0006054(N-acetylneuraminate metabolic process);GO:0006488(dolichol-linked oligosaccharide biosynthetic process);GO:0007155(cell ad…	00520(Amino sugar and nucleotide sugar metabolism);01100(Metabolic pathways)	K00844	2.7.1.1	glucosamine (UDP-N-acetyl)-2-epimerase/N-acetylmannosamine kinase [Source:HGNC Symbol;Acc:HGNC:23657]	8.80393	10.7728	13.5594	15.3744	16.9189	17.1693	0.46218	-1.11347	0.0376758	0.528441	down	yes
MSTRG.3199	HK1	ENST00000360289;ENST00000359426;ENST00000494253;ENST00000470050	GO:0001678(cellular glucose homeostasis);GO:0004340(glucokinase activity);GO:0004396(hexokinase activity);GO:0005515(protein binding);GO:0005524(ATP binding);GO:0005739(mitochondrion);GO:0005741(mitochondrial outer membrane);GO:0005829(cytosol);GO:0005929(cilium);GO:0005975(carbohydrate metabolic process);GO:0006006(glucose metabolic process);GO:0006096(glycolytic process);GO:0008645(hexose trans…	00010(Glycolysis / Gluconeogenesis);00051(Fructose and mannose metabolism);00052(Galactose metabolism);00500(Starch and sucrose metabolism);00520(Amino sugar and nucleotide sugar metabolism);00524(Butirosin and neomycin biosynthesis);01100(Metabolic pathways);04910(Insulin signaling pathway);04930(Type II diabetes mellitus);04973(Carbohydrate digestion and absorption)	NA	NA	hexokinase 1 [Source:HGNC Symbol;Acc:HGNC:4922]	1.86011	2.0049	2.34161	4.22105	4.61141	5.22141	0.46128	-1.11629	0.0223061	0.478592	down	yes
MSTRG.14586	EMP3	ENST00000599704;ENST00000270221;ENST00000596315;ENST00000594198;ENST00000597529;ENST00000599255;ENST00000597279;ENST00000593437;ENST00000597057	GO:0005515(protein binding);GO:0005886(plasma membrane);GO:0008219(cell death);GO:0008285(negative regulation of cell proliferation);GO:0016021(integral component of membrane);GO:0016049(cell growth);GO:0032060(bleb assembly)	NA	NA	NA	epithelial membrane protein 3 [Source:HGNC Symbol;Acc:HGNC:3335]	21.8434	24.2963	24.638	45.242	46.618	42.3342	0.461077	-1.11692	0.00239715	0.368625	down	yes
MSTRG.6055	KRT18	ENST00000388837;ENST00000550600;ENST00000388835;ENST00000549078;ENST00000548015;ENST00000546656;ENST00000548496	GO:0005198(structural molecule activity);GO:0005515(protein binding);GO:0005730(nucleolus);GO:0005737(cytoplasm);GO:0005815(microtubule organizing center);GO:0005882(intermediate filament);GO:0007049(cell cycle);GO:0009653(anatomical structure morphogenesis);GO:0016032(viral process);GO:0033209(tumor necrosis factor-mediated signaling pathway);GO:0034451(centriolar satellite);GO:0043000(Golgi to …	05130(Pathogenic Escherichia coli infection)	NA	NA	keratin 18, type I [Source:HGNC Symbol;Acc:HGNC:6430]	186.073	196.706	194.271	473.032	417.587	429.561	0.459657	-1.12137	0.00579424	0.368625	down	yes
MSTRG.4655	DRAP1	ENST00000312515;ENST00000525501;ENST00000376991;ENST00000531121;ENST00000527119;ENST00000532933;ENST00000530791;ENST00000534333;ENST00000525190	GO:0000122(negative regulation of transcription from RNA polymerase II promoter);GO:0003677(DNA binding);GO:0003700(sequence-specific DNA binding transcription factor activity);GO:0003714(transcription corepressor activity);GO:0005515(protein binding);GO:0005622(intracellular);GO:0005634(nucleus);GO:0006351(transcription, DNA-templated);GO:0008134(transcription factor binding);GO:0043565(sequence…	NA	NA	NA	DR1-associated protein 1 (negative cofactor 2 alpha) [Source:HGNC Symbol;Acc:HGNC:3019]	18.107	24.3608	22.892	34.6406	40.455	40.9538	0.457375	-1.12855	0.0468916	0.546937	down	yes
MSTRG.4570	PRDX5	ENST00000265462;ENST00000352435;ENST00000347941	GO:0000302(response to reactive oxygen species);GO:0001016(RNA polymerase III regulatory region DNA binding);GO:0004601(peroxidase activity);GO:0005102(receptor binding);GO:0005615(extracellular space);GO:0005634(nucleus);GO:0005737(cytoplasm);GO:0005739(mitochondrion);GO:0005759(mitochondrial matrix);GO:0005777(peroxisome);GO:0005782(peroxisomal matrix);GO:0005829(cytosol);GO:0006367(transcripti…	04146(Peroxisome)	NA	NA	peroxiredoxin 5 [Source:HGNC Symbol;Acc:HGNC:9355]	157.403	209.234	200.988	268.098	316.547	223.449	0.456964	-1.12985	0.0492029	0.552817	down	yes
MSTRG.3398	FAM25A	ENST00000372013;MSTRG.3398.1;MSTRG.3398.3;ENST00000416348;ENST00000343959	NA	NA	NA	NA	family with sequence similarity 25, member A [Source:HGNC Symbol;Acc:HGNC:23436]	0.696171	0.707251	0.630169	1.42672	2.40667	1.74934	0.455783	-1.13358	0.0461396	0.54682	down	yes
MSTRG.1859	SLC50A1	MSTRG.1859.1;ENST00000484157;MSTRG.1859.2;ENST00000490770;ENST00000475824;ENST00000465546;ENST00000622581;ENST00000490276;ENST00000303343;ENST00000368404;ENST00000368401;ENST00000368405;ENST00000488609;ENST00000506037;ENST00000484027	GO:0000139(Golgi membrane);GO:0005515(protein binding);GO:0005634(nucleus);GO:0005794(Golgi apparatus);GO:0005886(plasma membrane);GO:0006310(DNA recombination);GO:0008643(carbohydrate transport);GO:0012505(endomembrane system);GO:0016021(integral component of membrane);GO:0042946(glucoside transport);GO:0042947(glucoside transmembrane transporter activity);GO:0045815(positive regulation of gene …	NA	NA	NA	solute carrier family 50 (sugar efflux transporter), member 1 [Source:HGNC Symbol;Acc:HGNC:30657]	10.4623	14.1526	17.6603	14.7234	18.2352	11.6546	0.45481	-1.13667	0.0348401	0.518418	down	yes
MSTRG.18961	LARS2	MSTRG.18961.1;ENST00000265537;MSTRG.18961.3;ENST00000415258;ENST00000430399;ENST00000467936;ENST00000485461;ENST00000474585	GO:0000166(nucleotide binding);GO:0002161(aminoacyl-tRNA editing activity);GO:0004812(aminoacyl-tRNA ligase activity);GO:0004823(leucine-tRNA ligase activity);GO:0005524(ATP binding);GO:0005739(mitochondrion);GO:0005759(mitochondrial matrix);GO:0006418(tRNA aminoacylation for protein translation);GO:0006429(leucyl-tRNA aminoacylation);GO:0006450(regulation of translational fidelity);GO:0010467(ge…	00290(Valine, leucine and isoleucine biosynthesis);00970(Aminoacyl-tRNA biosynthesis)	NA	NA	leucyl-tRNA synthetase 2, mitochondrial [Source:HGNC Symbol;Acc:HGNC:17095]	7.53343	6.44129	10.3169	8.17836	11.8757	8.14142	0.452935	-1.14262	0.0286303	0.49652	down	yes
MSTRG.13717	LRRC8E	ENST00000306708;ENST00000618098;ENST00000600345;ENST00000598224;ENST00000593511;ENST00000599367	GO:0005515(protein binding);GO:0005886(plasma membrane);GO:0006811(ion transport);GO:0016021(integral component of membrane)	NA	NA	NA	leucine rich repeat containing 8 family, member E [Source:HGNC Symbol;Acc:HGNC:26272]	0.948919	0.95235	1.64287	1.68199	2.31419	1.83604	0.452413	-1.14429	0.00587005	0.368625	down	yes
MSTRG.24890	POLR2J	ENST00000292614;ENST00000393794	GO:0000398(mRNA splicing, via spliceosome);GO:0001055(RNA polymerase II activity);GO:0003677(DNA binding);GO:0003899(DNA-directed RNA polymerase activity);GO:0005515(protein binding);GO:0005634(nucleus);GO:0005654(nucleoplasm);GO:0005665(DNA-directed RNA polymerase II, core complex);GO:0006281(DNA repair);GO:0006283(transcription-coupled nucleotide-excision repair);GO:0006289(nucleotide-excision …	00230(Purine metabolism);00240(Pyrimidine metabolism);01100(Metabolic pathways);03020(RNA polymerase);05016(Huntington's disease)	K00960;K02999;K03002;K03006;K03010;K03018;K03021;K03040;K03041;K03042;K03043;K03044;K03045;K03046;K03047;K03049;K03050;K03051;K03052;K03053;K03054;K03055;K03056;K03058;K03059;K03060;K04329;K04470;K04471;K04472;K04473;K10908;K13797;K13798;K16250;K16251;K16252	2.7.7.6	polymerase (RNA) II (DNA directed) polypeptide J, 13.3kDa [Source:HGNC Symbol;Acc:HGNC:9197]	34.8856	35.8666	44.1809	34.1043	58.5182	38.9159	0.449866	-1.15243	0.0292164	0.498572	down	yes
MSTRG.15547	HK2	MSTRG.15547.1;ENST00000290573;ENST00000409174;MSTRG.15547.4;ENST00000472302	GO:0001678(cellular glucose homeostasis);GO:0002931(response to ischemia);GO:0004340(glucokinase activity);GO:0004396(hexokinase activity);GO:0005515(protein binding);GO:0005524(ATP binding);GO:0005536(glucose binding);GO:0005739(mitochondrion);GO:0005741(mitochondrial outer membrane);GO:0005829(cytosol);GO:0005975(carbohydrate metabolic process);GO:0006006(glucose metabolic process);GO:0006096(g…	00010(Glycolysis / Gluconeogenesis);00051(Fructose and mannose metabolism);00052(Galactose metabolism);00500(Starch and sucrose metabolism);00520(Amino sugar and nucleotide sugar metabolism);00524(Butirosin and neomycin biosynthesis);01100(Metabolic pathways);04910(Insulin signaling pathway);04930(Type II diabetes mellitus);04973(Carbohydrate digestion and absorption)	NA	NA	hexokinase 2 [Source:HGNC Symbol;Acc:HGNC:4923]	9.12332	10.1127	9.99543	18.978	21.2116	21.7419	0.449472	-1.1537	0.00705305	0.369916	down	yes
MSTRG.6936	PSPC1	ENST00000497722;ENST00000471658;ENST00000492741;ENST00000338910;ENST00000619300;ENST00000427943	GO:0000166(nucleotide binding);GO:0001047(core promoter binding);GO:0003676(nucleic acid binding);GO:0003723(RNA binding);GO:0005515(protein binding);GO:0005654(nucleoplasm);GO:0005730(nucleolus);GO:0005737(cytoplasm);GO:0006351(transcription, DNA-templated);GO:0016363(nuclear matrix);GO:0016607(nuclear speck);GO:0042382(paraspeckles);GO:0042752(regulation of circadian rhythm);GO:0044822(poly(A) …	NA	NA	NA	paraspeckle component 1 [Source:HGNC Symbol;Acc:HGNC:20320]	5.96589	5.7679	9.15924	5.3278	9.31788	6.24187	0.449102	-1.15488	0.0191467	0.460986	down	yes
MSTRG.15349	NONOP2	MSTRG.15349.1	NA	NA	NA	NA	NA	0.145089	0.564899	0.748676	0.340518	1.04618	0.492448	0.446664	-1.16274	0.0247773	0.483604	down	yes
MSTRG.18337	DNAL4	MSTRG.18337.1;MSTRG.18337.2;MSTRG.18337.3;MSTRG.18337.4;MSTRG.18337.5;ENST00000405510;MSTRG.18337.7;ENST00000405018;ENST00000406622;ENST00000455125;ENST00000470642;ENST00000477262;ENST00000469086;ENST00000464202;ENST00000430185;ENST00000438058;ENST00000456894;ENST00000480307;ENST00000420859;ENST00000452294;ENST00000494273;ENST00000433561;ENST00000216068;ENST00000406199;ENST00000475512	GO:0003774(motor activity);GO:0005515(protein binding);GO:0005737(cytoplasm);GO:0005874(microtubule);GO:0005875(microtubule associated complex);GO:0005886(plasma membrane);GO:0005929(cilium);GO:0007017(microtubule-based process);GO:0008152(metabolic process);GO:0030286(dynein complex);GO:0048011(neurotrophin TRK receptor signaling pathway)	05016(Huntington's disease)	NA	NA	dynein, axonemal, light chain 4 [Source:HGNC Symbol;Acc:HGNC:2955]	5.83024	4.96638	7.30166	9.67792	11.1712	10.7335	0.444163	-1.17084	0.0293961	0.498583	down	yes
MSTRG.9692	HN1L	ENST00000397412;MSTRG.9692.2;MSTRG.9692.3;MSTRG.9692.4;MSTRG.9692.5;MSTRG.9692.6;ENST00000293925;ENST00000454337;ENST00000492778;ENST00000415022;ENST00000466562;ENST00000467286;MSTRG.9692.13;ENST00000468839;ENST00000569256;ENST00000248098;ENST00000567717;ENST00000562684;ENST00000561516;ENST00000382711;ENST00000566742;ENST00000566925;ENST00000569765;ENST00000566691;ENST00000382710;ENST00000565851;…	GO:0005634(nucleus);GO:0005737(cytoplasm);GO:0005886(plasma membrane)	NA	NA	NA	hematological and neurological expressed 1-like [Source:HGNC Symbol;Acc:HGNC:14137]	8.91887	9.78255	13.0383	13.8304	16.1508	11.2777	0.44354	-1.17286	0.0132933	0.430369	down	yes
MSTRG.10925	ZCCHC14	MSTRG.10925.1	NA	NA	NA	NA	NA	0.140035	0.447552	0.481183	0.426347	1.15013	0.382329	0.442268	-1.17701	0.0316784	0.503518	down	yes
MSTRG.12072	RP5-882C2.2	ENST00000588279;ENST00000563394	NA	NA	NA	NA	NA	0	0	0.833397	0	0.36686	0	0.440637	-1.18234	0.0377034	0.528441	down	yes
MSTRG.27908	SLC16A2	ENST00000587091;ENST00000590447	GO:0005215(transporter activity);GO:0005887(integral component of plasma membrane);GO:0006810(transport);GO:0008028(monocarboxylic acid transmembrane transporter activity);GO:0015293(symporter activity);GO:0015349(thyroid hormone transmembrane transporter activity);GO:0015718(monocarboxylic acid transport);GO:0016020(membrane);GO:0016021(integral component of membrane);GO:0034220(ion transmembran…	NA	NA	NA	solute carrier family 16, member 2 (thyroid hormone transporter) [Source:HGNC Symbol;Acc:HGNC:10923]	0.201366	0.311304	0.538791	1.05039	1.2824	0.753873	0.440461	-1.18291	0.00702647	0.369916	down	yes
MSTRG.20970	CCRN4L	ENST00000280614;ENST00000630479;ENST00000515616	GO:0000290(deadenylation-dependent decapping of nuclear-transcribed mRNA);GO:0000932(cytoplasmic mRNA processing body);GO:0003700(sequence-specific DNA binding transcription factor activity);GO:0003729(mRNA binding);GO:0004535(poly(A)-specific ribonuclease activity);GO:0005515(protein binding);GO:0005634(nucleus);GO:0005654(nucleoplasm);GO:0005737(cytoplasm);GO:0006355(regulation of transcription…	NA	NA	NA	CCR4 carbon catabolite repression 4-like (S. cerevisiae) [Source:HGNC Symbol;Acc:HGNC:14254]	0.674494	0.427088	0.45724	2.87285	2.82945	2.92846	0.440272	-1.18353	0.00606605	0.368625	down	yes
MSTRG.17428	SLCO4A1	MSTRG.17428.1;MSTRG.17428.2;ENST00000217159;MSTRG.17428.4;ENST00000497209;ENST00000370507;ENST00000470412;ENST00000495889;ENST00000466961;ENST00000451793;ENST00000497919;ENST00000466818	GO:0005215(transporter activity);GO:0005515(protein binding);GO:0005886(plasma membrane);GO:0006810(transport);GO:0015349(thyroid hormone transmembrane transporter activity);GO:0016020(membrane);GO:0016021(integral component of membrane);GO:0042403(thyroid hormone metabolic process);GO:0043252(sodium-independent organic anion transport);GO:0055085(transmembrane transport);GO:0070327(thyroid hormo…	NA	NA	NA	solute carrier organic anion transporter family, member 4A1 [Source:HGNC Symbol;Acc:HGNC:10953]	5.04681	4.74874	5.2206	12.01	11.9571	11.0746	0.439618	-1.18568	0.00190732	0.368625	down	yes
MSTRG.2502	.	MSTRG.2502.1	NA	NA	NA	NA	NA	0.139066	0.543256	1.41214	0.100968	0.682086	0.297605	0.437546	-1.19249	0.043074	0.540851	down	yes
MSTRG.12847	ARHGDIA	ENST00000582520;ENST00000269321;ENST00000400721;ENST00000584461;ENST00000541078;ENST00000580685;ENST00000579121;ENST00000581876;ENST00000583868;ENST00000582984;ENST00000580033;ENST00000583791;ENST00000578351;ENST00000583111;ENST00000584397;ENST00000583499;ENST00000582309	GO:0001772(immunological synapse);GO:0005094(Rho GDP-dissociation inhibitor activity);GO:0005096(GTPase activator activity);GO:0005504(fatty acid binding);GO:0005515(protein binding);GO:0005615(extracellular space);GO:0005634(nucleus);GO:0005737(cytoplasm);GO:0005829(cytosol);GO:0005856(cytoskeleton);GO:0006928(movement of cell or subcellular component);GO:0007162(negative regulation of cell adhe…	04722(Neurotrophin signaling pathway);04962(Vasopressin-regulated water reabsorption)	NA	NA	Rho GDP dissociation inhibitor (GDI) alpha [Source:HGNC Symbol;Acc:HGNC:678]	46.4025	47.8009	55.2597	88.9291	93.6326	78.8507	0.437478	-1.19272	0.00360783	0.368625	down	yes
MSTRG.15550	LINC01291	MSTRG.15550.1	NA	NA	NA	NA	NA	0	0.62158	1.11659	0	0.578192	0	0.435843	-1.19812	0.0449799	0.545719	down	yes
MSTRG.14989	AC098828.2	MSTRG.14989.1	NA	NA	NA	NA	NA	1.9069	1.95765	1.88753	6.74303	5.9783	6.53394	0.435587	-1.19897	0.000816399	0.368625	down	yes
MSTRG.4586	PPP2R5B	ENST00000413292;MSTRG.4586.2;ENST00000164133;ENST00000528530	GO:0000159(protein phosphatase type 2A complex);GO:0001932(regulation of protein phosphorylation);GO:0005488(binding);GO:0005515(protein binding);GO:0005737(cytoplasm);GO:0005829(cytosol);GO:0007165(signal transduction);GO:0008601(protein phosphatase type 2A regulator activity);GO:0010469(regulation of receptor activity);GO:0010976(positive regulation of neuron projection development);GO:0030968(…	03015(mRNA surveillance pathway);04114(Oocyte meiosis);04310(Wnt signaling pathway)	NA	NA	protein phosphatase 2, regulatory subunit B', beta [Source:HGNC Symbol;Acc:HGNC:9310]	1.21524	1.24906	1.3576	2.08917	3.54053	2.97066	0.433615	-1.20551	0.0412418	0.534115	down	yes
MSTRG.7415	EFNB2	ENST00000245323	GO:0001945(lymph vessel development);GO:0002042(cell migration involved in sprouting angiogenesis);GO:0005102(receptor binding);GO:0005515(protein binding);GO:0005886(plasma membrane);GO:0005887(integral component of plasma membrane);GO:0005925(focal adhesion);GO:0007155(cell adhesion);GO:0007267(cell-cell signaling);GO:0007411(axon guidance);GO:0009653(anatomical structure morphogenesis);GO:0009…	04360(Axon guidance)	NA	NA	ephrin-B2 [Source:HGNC Symbol;Acc:HGNC:3227]	0.77785	0.782283	0.750518	3.75589	3.31739	3.73342	0.430151	-1.21708	0.000539916	0.368625	down	yes
ENSG00000253882	RP11-61L23.2	ENST00000491047;ENST00000468266;ENST00000481651;ENST00000494978;ENST00000517565;ENST00000463346;ENST00000480264	NA	NA	NA	NA	NA	0.0281966	0.0306873	0.0873573	0.349169	1.01592	0.726694	0.430045	-1.21744	0.0477377	0.546937	down	yes
MSTRG.10298	RP11-146F11.5	ENST00000563540	NA	NA	NA	NA	NA	0.126956	0.330069	0.88846	0.172838	0.836327	0.467792	0.428876	-1.22137	0.0229256	0.480854	down	yes
MSTRG.1769	SNX27	ENST00000368841;ENST00000458013;ENST00000368843;ENST00000368838;ENST00000482791	GO:0001770(establishment of natural killer cell polarity);GO:0001772(immunological synapse);GO:0005515(protein binding);GO:0005622(intracellular);GO:0005654(nucleoplasm);GO:0005737(cytoplasm);GO:0005768(endosome);GO:0005769(early endosome);GO:0005829(cytosol);GO:0006886(intracellular protein transport);GO:0007165(signal transduction);GO:0016197(endosomal transport);GO:0030904(retromer complex);GO…	NA	NA	NA	sorting nexin family member 27 [Source:HGNC Symbol;Acc:HGNC:20073]	2.48998	2.13971	3.57234	4.25698	4.91626	3.07379	0.426111	-1.2307	0.0466772	0.546937	down	yes
MSTRG.18362	UQCRFS1P1	ENST00000435169	NA	NA	NA	NA	NA	2.7987	3.73886	3.50781	5.35904	7.24339	4.91933	0.422158	-1.24415	0.0240173	0.48253	down	yes
MSTRG.10176	IL4R	ENST00000566117;ENST00000395762;ENST00000562142;ENST00000561742;ENST00000563926;ENST00000543915;ENST00000568746;ENST00000566318;ENST00000563002;ENST00000561946;ENST00000563787;ENST00000170630;ENST00000565696;ENST00000562968;ENST00000565179;ENST00000565352;ENST00000565915;ENST00000563886	GO:0002532(production of molecular mediator involved in inflammatory response);GO:0002639(positive regulation of immunoglobulin production);GO:0004896(cytokine receptor activity);GO:0004913(interleukin-4 receptor activity);GO:0005057(receptor signaling protein activity);GO:0005515(protein binding);GO:0005615(extracellular space);GO:0005622(intracellular);GO:0005887(integral component of plasma me…	04060(Cytokine-cytokine receptor interaction);04630(Jak-STAT signaling pathway);04640(Hematopoietic cell lineage)	NA	NA	interleukin 4 receptor [Source:HGNC Symbol;Acc:HGNC:6015]	2.49279	2.95913	2.58502	7.19344	7.54864	6.65063	0.420064	-1.25132	0.0068258	0.369916	down	yes
MSTRG.9864	RP11-295D4.4	ENST00000614983	NA	NA	NA	NA	NA	0	0	0.434329	0	0.627017	0.117427	0.418764	-1.25579	0.00971219	0.397879	down	yes
MSTRG.20777	.	MSTRG.20777.1	NA	NA	NA	NA	NA	0.390142	0.215204	0.766183	1.12587	1.47499	1.0129	0.417451	-1.26032	0.0204924	0.465924	down	yes
MSTRG.4296	CD44	ENST00000263398;ENST00000526025;ENST00000415148;ENST00000528086;ENST00000428726;ENST00000526669;ENST00000425428;ENST00000433892;ENST00000278386;ENST00000434472;ENST00000352818;ENST00000442151;ENST00000525211;ENST00000279452;ENST00000531118;ENST00000528455;ENST00000531873;ENST00000525209;ENST00000531110;ENST00000525685;ENST00000534296;ENST00000525688;ENST00000278385;ENST00000533222;ENST00000525241…	GO:0001658(branching involved in ureteric bud morphogenesis);GO:0002246(wound healing involved in inflammatory response);GO:0004415(hyalurononglucosaminidase activity);GO:0004896(cytokine receptor activity);GO:0005515(protein binding);GO:0005518(collagen binding);GO:0005540(hyaluronic acid binding);GO:0005737(cytoplasm);GO:0005794(Golgi apparatus);GO:0005886(plasma membrane);GO:0005887(integral c…	04512(ECM-receptor interaction);04640(Hematopoietic cell lineage);05131(Shigellosis)	NA	NA	CD44 molecule (Indian blood group) [Source:HGNC Symbol;Acc:HGNC:1681]	7.16029	6.43203	6.87169	15.6282	17.4897	16.5624	0.417243	-1.26104	0.0036538	0.368625	down	yes
MSTRG.6524	CHST11	ENST00000550711;MSTRG.6524.2;MSTRG.6524.3;ENST00000547956;ENST00000549260;ENST00000303694;ENST00000546689;ENST00000549016	GO:0000139(Golgi membrane);GO:0001537(N-acetylgalactosamine 4-O-sulfotransferase activity);GO:0002063(chondrocyte development);GO:0005794(Golgi apparatus);GO:0005975(carbohydrate metabolic process);GO:0007585(respiratory gaseous exchange);GO:0008146(sulfotransferase activity);GO:0009791(post-embryonic development);GO:0016020(membrane);GO:0016021(integral component of membrane);GO:0016051(carbohyd…	00532(Glycosaminoglycan biosynthesis - chondroitin sulfate);00920(Sulfur metabolism)	NA	NA	carbohydrate (chondroitin 4) sulfotransferase 11 [Source:HGNC Symbol;Acc:HGNC:17422]	1.1464	1.43007	1.06001	5.60684	4.84627	5.10448	0.416203	-1.26464	0.00790108	0.376045	down	yes
MSTRG.27531	TMSB4X	ENST00000451311;ENST00000380636;ENST00000380635;ENST00000380633	GO:0002576(platelet degranulation);GO:0003779(actin binding);GO:0003785(actin monomer binding);GO:0005515(protein binding);GO:0005576(extracellular region);GO:0005737(cytoplasm);GO:0005856(cytoskeleton);GO:0007015(actin filament organization);GO:0007596(blood coagulation);GO:0030036(actin cytoskeleton organization);GO:0030168(platelet activation);GO:0031093(platelet alpha granule lumen);GO:004298…	04810(Regulation of actin cytoskeleton)	NA	NA	thymosin beta 4, X-linked [Source:HGNC Symbol;Acc:HGNC:11881]	341.576	382.774	359.576	597.805	791.05	686.144	0.415993	-1.26537	0.0187465	0.460782	down	yes
MSTRG.11680	RP11-640N20.6	MSTRG.11680.1	NA	NA	NA	NA	NA	0	0	0	0.86419	1.18347	0.45846	0.415299	-1.26778	0.0465875	0.546937	down	yes
MSTRG.27070	C9orf91	MSTRG.27070.1;ENST00000288502;ENST00000374049;ENST00000471206;MSTRG.27070.5;ENST00000482552	GO:0003674(molecular_function);GO:0005575(cellular_component);GO:0008150(biological_process);GO:0016021(integral component of membrane)	NA	NA	NA	chromosome 9 open reading frame 91 [Source:HGNC Symbol;Acc:HGNC:24513]	2.60457	2.63281	3.6428	3.30758	5.34316	2.8486	0.414902	-1.26916	0.0149257	0.438315	down	yes
MSTRG.1781	S100A11	ENST00000271638;ENST00000478109	GO:0001726(ruffle);GO:0005509(calcium ion binding);GO:0005515(protein binding);GO:0005615(extracellular space);GO:0005634(nucleus);GO:0005654(nucleoplasm);GO:0005737(cytoplasm);GO:0007165(signal transduction);GO:0008156(negative regulation of DNA replication);GO:0008285(negative regulation of cell proliferation);GO:0042803(protein homodimerization activity);GO:0044548(S100 protein binding);GO:004…	NA	NA	NA	S100 calcium binding protein A11 [Source:HGNC Symbol;Acc:HGNC:10488]	294.54	283.981	306.196	605.362	673.469	693.001	0.413415	-1.27434	0.0047183	0.368625	down	yes
MSTRG.13471	ARID3A	MSTRG.13471.1;ENST00000585895;ENST00000263620;MSTRG.13471.4;ENST00000457152;MSTRG.13471.8;ENST00000585733;ENST00000590749	GO:0000977(RNA polymerase II regulatory region sequence-specific DNA binding);GO:0001228(RNA polymerase II transcription regulatory region sequence-specific DNA binding transcription factor activity involved in positive regulation of transcription);GO:0003677(DNA binding);GO:0003682(chromatin binding);GO:0003700(sequence-specific DNA binding transcription factor activity);GO:0005515(protein bindi…	NA	NA	NA	AT rich interactive domain 3A (BRIGHT-like) [Source:HGNC Symbol;Acc:HGNC:3031]	1.26921	1.49272	2.15552	2.63148	3.37157	2.57329	0.412347	-1.27807	0.000715872	0.368625	down	yes
MSTRG.971	TXNDC12	ENST00000469458;ENST00000371626;ENST00000472624;ENST00000471493;ENST00000371614;ENST00000610127	GO:0005515(protein binding);GO:0005788(endoplasmic reticulum lumen);GO:0019153(protein-disulfide reductase (glutathione) activity);GO:0045454(cell redox homeostasis);GO:0055114(oxidation-reduction process)	00480(Glutathione metabolism)	NA	NA	thioredoxin domain containing 12 (endoplasmic reticulum) [Source:HGNC Symbol;Acc:HGNC:24626]	6.08025	8.25743	9.83042	8.53889	12.441	8.45946	0.412057	-1.27908	0.00615003	0.368625	down	yes
MSTRG.23257	TNFRSF21	ENST00000296861	GO:0001783(B cell apoptotic process);GO:0002250(adaptive immune response);GO:0005515(protein binding);GO:0005886(plasma membrane);GO:0005887(integral component of plasma membrane);GO:0006915(apoptotic process);GO:0006959(humoral immune response);GO:0007165(signal transduction);GO:0030424(axon);GO:0030889(negative regulation of B cell proliferation);GO:0031226(intrinsic component of plasma membran…	04060(Cytokine-cytokine receptor interaction)	NA	NA	tumor necrosis factor receptor superfamily, member 21 [Source:HGNC Symbol;Acc:HGNC:13469]	5.09905	5.10234	5.09848	11.2082	13.3956	13.0674	0.41116	-1.28223	0.00630395	0.368625	down	yes
MSTRG.4685	MRPL11	ENST00000310999;ENST00000430466;ENST00000524576;ENST00000528272;ENST00000534488;ENST00000329819	GO:0003735(structural constituent of ribosome);GO:0005515(protein binding);GO:0005739(mitochondrion);GO:0005743(mitochondrial inner membrane);GO:0005761(mitochondrial ribosome);GO:0005840(ribosome);GO:0006412(translation);GO:0006996(organelle organization);GO:0032543(mitochondrial translation);GO:0044822(poly(A) RNA binding);GO:0070124(mitochondrial translational initiation);GO:0070125(mitochondr…	NA	NA	NA	mitochondrial ribosomal protein L11 [Source:HGNC Symbol;Acc:HGNC:14042]	17.1312	19.5107	22.5928	21.2173	34.13	25.4571	0.411077	-1.28252	0.0158351	0.439991	down	yes
MSTRG.17119	ROMO1	ENST00000374078;ENST00000374077;ENST00000374072;ENST00000397416;ENST00000336695	GO:0001302(replicative cell aging);GO:0003674(molecular_function);GO:0005739(mitochondrion);GO:0005743(mitochondrial inner membrane);GO:0008284(positive regulation of cell proliferation);GO:0016021(integral component of membrane);GO:0034614(cellular response to reactive oxygen species);GO:0042742(defense response to bacterium);GO:2000379(positive regulation of reactive oxygen species metabolic pr…	NA	NA	NA	reactive oxygen species modulator 1 [Source:HGNC Symbol;Acc:HGNC:16185]	30.74	31.2181	41.384	30.4993	54.6838	39.492	0.40949	-1.2881	0.035282	0.52151	down	yes
MSTRG.22394	STC2	ENST00000265087;ENST00000520593;ENST00000520648;ENST00000518455;ENST00000519511	GO:0005179(hormone activity);GO:0005515(protein binding);GO:0005576(extracellular region);GO:0005615(extracellular space);GO:0005783(endoplasmic reticulum);GO:0005794(Golgi apparatus);GO:0006874(cellular calcium ion homeostasis);GO:0006979(response to oxidative stress);GO:0007566(embryo implantation);GO:0010629(negative regulation of gene expression);GO:0019899(enzyme binding);GO:0020037(heme bin…	NA	NA	NA	stanniocalcin 2 [Source:HGNC Symbol;Acc:HGNC:11374]	0.269882	0.152029	0.14699	1.84985	2.0539	1.74939	0.408277	-1.29238	0.0055737	0.368625	down	yes
MSTRG.8694	VPS18	MSTRG.8694.1	NA	NA	NA	NA	NA	0.322249	0.31284	1.13575	0.548487	1.13889	0.661491	0.406933	-1.29714	0.0153649	0.438315	down	yes
MSTRG.14511	VASP	ENST00000589627;ENST00000245932;MSTRG.14511.3;ENST00000592139;ENST00000590603;ENST00000586619;ENST00000588482;ENST00000590459;ENST00000588463;ENST00000588273;ENST00000587444	GO:0001843(neural tube closure);GO:0003779(actin binding);GO:0005515(protein binding);GO:0005522(profilin binding);GO:0005737(cytoplasm);GO:0005829(cytosol);GO:0005856(cytoskeleton);GO:0005886(plasma membrane);GO:0005923(bicellular tight junction);GO:0005925(focal adhesion);GO:0007411(axon guidance);GO:0008154(actin polymerization or depolymerization);GO:0015629(actin cytoskeleton);GO:0017124(SH3…	04510(Focal adhesion);04666(Fc gamma R-mediated phagocytosis);04670(Leukocyte transendothelial migration)	NA	NA	vasodilator-stimulated phosphoprotein [Source:HGNC Symbol;Acc:HGNC:12652]	11.9529	15.4895	16.8095	29.4715	28.477	26.8661	0.406703	-1.29795	0.0242303	0.48253	down	yes
MSTRG.17904	CECR5	ENST00000155674;MSTRG.17904.2;ENST00000336737;ENST00000477157;ENST00000399852;ENST00000486462;ENST00000480451	GO:0005739(mitochondrion)	NA	NA	NA	cat eye syndrome chromosome region, candidate 5 [Source:HGNC Symbol;Acc:HGNC:1843]	7.13473	7.39857	9.72139	15.4087	15.6222	13.9048	0.406285	-1.29944	0.00952417	0.397879	down	yes
MSTRG.1929	CRABP2	ENST00000368222;ENST00000621784;ENST00000368221	GO:0001972(retinoic acid binding);GO:0005215(transporter activity);GO:0005501(retinoid binding);GO:0005515(protein binding);GO:0005654(nucleoplasm);GO:0005737(cytoplasm);GO:0005783(endoplasmic reticulum);GO:0005829(cytosol);GO:0006355(regulation of transcription, DNA-templated);GO:0006810(transport);GO:0007165(signal transduction);GO:0008289(lipid binding);GO:0008544(epidermis development);GO:001…	NA	NA	NA	cellular retinoic acid binding protein 2 [Source:HGNC Symbol;Acc:HGNC:2339]	0.362667	0.468945	0.585344	1.50993	2.10667	2.32699	0.405423	-1.3025	0.0292888	0.498572	down	yes
MSTRG.1779	S100A10	ENST00000368811;ENST00000368809;ENST00000478574;ENST00000478348	GO:0001765(membrane raft assembly);GO:0005509(calcium ion binding);GO:0005515(protein binding);GO:0006900(membrane budding);GO:0019897(extrinsic component of plasma membrane);GO:0042803(protein homodimerization activity);GO:0043547(positive regulation of GTPase activity);GO:0044325(ion channel binding);GO:0045121(membrane raft);GO:0051099(positive regulation of binding);GO:0051290(protein heterot…	NA	NA	NA	S100 calcium binding protein A10 [Source:HGNC Symbol;Acc:HGNC:10487]	70.7145	65.6521	69.842	166.53	169.936	164.241	0.401844	-1.31529	0.000779198	0.368625	down	yes
MSTRG.13492	MIDN	MSTRG.13492.1;ENST00000586757;ENST00000300952;ENST00000591446;ENST00000591302;ENST00000586843;ENST00000590136	GO:0005515(protein binding);GO:0005634(nucleus);GO:0005730(nucleolus);GO:0005829(cytosol);GO:0019900(kinase binding);GO:0033132(negative regulation of glucokinase activity);GO:0046676(negative regulation of insulin secretion)	NA	NA	NA	midnolin [Source:HGNC Symbol;Acc:HGNC:16298]	4.57552	5.65911	5.21468	14.5802	13.45	12.9678	0.399864	-1.32242	0.0116044	0.417712	down	yes
MSTRG.21867	ELL2	MSTRG.21867.3;MSTRG.21867.1;MSTRG.21867.2;MSTRG.21867.4;MSTRG.21867.5;ENST00000237853;ENST00000508757;ENST00000513343;ENST00000505584;ENST00000506628;ENST00000508694;ENST00000515020	GO:0005654(nucleoplasm);GO:0005737(cytoplasm);GO:0005813(centrosome);GO:0006355(regulation of transcription, DNA-templated);GO:0006368(transcription elongation from RNA polymerase II promoter);GO:0008023(transcription elongation factor complex);GO:0042795(snRNA transcription from RNA polymerase II promoter)	NA	NA	NA	elongation factor, RNA polymerase II, 2 [Source:HGNC Symbol;Acc:HGNC:17064]	5.29817	7.39257	6.859	16.357	15.6636	18.6315	0.398858	-1.32605	0.0437915	0.544837	down	yes
MSTRG.23007	Y_RNA	ENST00000364685	NA	NA	NA	NA	NA	0.21009	0.311886	0.547476	0.679834	1.3971	0.676598	0.398128	-1.32869	0.00247675	0.368625	down	yes
MSTRG.28029	RAB40A	ENST00000372633;ENST00000304236	GO:0003924(GTPase activity);GO:0005525(GTP binding);GO:0005622(intracellular);GO:0005886(plasma membrane);GO:0006886(intracellular protein transport);GO:0006913(nucleocytoplasmic transport);GO:0007165(signal transduction);GO:0007264(small GTPase mediated signal transduction);GO:0010008(endosome membrane);GO:0015031(protein transport);GO:0016020(membrane);GO:0016567(protein ubiquitination);GO:0032…	NA	NA	NA	RAB40A, member RAS oncogene family [Source:HGNC Symbol;Acc:HGNC:18283]	0.00298805	0.00598363	0.916545	0	0.453144	0	0.396854	-1.33332	0.026181	0.489809	down	yes
MSTRG.12280	LRRC59	ENST00000503118;ENST00000225972;ENST00000576448	GO:0005515(protein binding);GO:0005635(nuclear envelope);GO:0005783(endoplasmic reticulum);GO:0005789(endoplasmic reticulum membrane);GO:0016020(membrane);GO:0016021(integral component of membrane);GO:0042645(mitochondrial nucleoid);GO:0044822(poly(A) RNA binding)	NA	NA	NA	leucine rich repeat containing 59 [Source:HGNC Symbol;Acc:HGNC:28817]	27.3613	28.4753	46.3899	47.4367	49.8403	45.1392	0.395958	-1.33658	0.0462188	0.546933	down	yes
MSTRG.2965	NRP1	ENST00000374875;ENST00000265371;ENST00000374867;ENST00000395995;MSTRG.2965.3;MSTRG.2965.6;ENST00000418675;ENST00000431894;ENST00000374821;ENST00000374822;ENST00000374823;ENST00000374816;ENST00000432372;ENST00000455749	GO:0001525(angiogenesis);GO:0001569(patterning of blood vessels);GO:0001764(neuron migration);GO:0001938(positive regulation of endothelial cell proliferation);GO:0002040(sprouting angiogenesis);GO:0002042(cell migration involved in sprouting angiogenesis);GO:0002116(semaphorin receptor complex);GO:0005021(vascular endothelial growth factor-activated receptor activity);GO:0005515(protein binding)…	04360(Axon guidance)	NA	NA	neuropilin 1 [Source:HGNC Symbol;Acc:HGNC:8004]	1.24447	1.04719	1.15862	5.2501	4.68849	5.03365	0.394065	-1.34349	0.00175911	0.368625	down	yes
MSTRG.2677	EFCAB2	MSTRG.2677.1	NA	NA	NA	NA	NA	0	0	0.05779	0.434175	1.0974	0.242435	0.393514	-1.34551	0.0474936	0.546937	down	yes
MSTRG.9460	RP11-217B1.2	ENST00000569473	NA	NA	NA	NA	NA	0	0	0.622696	0.362555	0.645391	0	0.391427	-1.35318	0.0449787	0.545719	down	yes
MSTRG.15648	.	MSTRG.15648.1	NA	NA	NA	NA	NA	0	0	0	0.469059	1.28908	0.839282	0.391383	-1.35335	0.0455127	0.545719	down	yes
MSTRG.12774	RPTOR	ENST00000574767;MSTRG.12774.1;ENST00000577161;ENST00000570891;ENST00000306801;ENST00000573746;ENST00000572733;ENST00000575542;MSTRG.12774.10;ENST00000576366;ENST00000573837;ENST00000573163	GO:0001030(RNA polymerase III type 1 promoter DNA binding);GO:0001031(RNA polymerase III type 2 promoter DNA binding);GO:0001032(RNA polymerase III type 3 promoter DNA binding);GO:0001156(TFIIIC-class transcription factor binding);GO:0001938(positive regulation of endothelial cell proliferation);GO:0005488(binding);GO:0005515(protein binding);GO:0005654(nucleoplasm);GO:0005737(cytoplasm);GO:00057…	04150(mTOR signaling pathway);04910(Insulin signaling pathway)	NA	NA	regulatory associated protein of MTOR, complex 1 [Source:HGNC Symbol;Acc:HGNC:30287]	3.33176	3.20817	3.386	9.66487	9.60045	8.14261	0.388518	-1.36395	0.00540576	0.368625	down	yes
MSTRG.18956	TMEM158	ENST00000503771	GO:0016021(integral component of membrane);GO:0042277(peptide binding)	NA	NA	NA	transmembrane protein 158 (gene/pseudogene) [Source:HGNC Symbol;Acc:HGNC:30293]	0	0.280947	0.253989	0.909692	1.41001	1.1466	0.388475	-1.36411	0.0151376	0.438315	down	yes
MSTRG.18349	PDGFB	ENST00000331163;MSTRG.18349.2;MSTRG.18349.3;MSTRG.18349.4;ENST00000381551;ENST00000455790;ENST00000440375	GO:0000139(Golgi membrane);GO:0001666(response to hypoxia);GO:0001892(embryonic placenta development);GO:0001938(positive regulation of endothelial cell proliferation);GO:0002548(monocyte chemotaxis);GO:0002576(platelet degranulation);GO:0003104(positive regulation of glomerular filtration);GO:0005161(platelet-derived growth factor receptor binding);GO:0005515(protein binding);GO:0005518(collagen…	04010(MAPK signaling pathway);04060(Cytokine-cytokine receptor interaction);04510(Focal adhesion);04540(Gap junction);04810(Regulation of actin cytoskeleton);05200(Pathways in cancer);05211(Renal cell carcinoma);05214(Glioma);05215(Prostate cancer);05218(Melanoma)	NA	NA	platelet-derived growth factor beta polypeptide [Source:HGNC Symbol;Acc:HGNC:8800]	1.41073	2.23842	1.95833	3.67223	5.04681	4.3623	0.387216	-1.36879	0.0293663	0.498583	down	yes
MSTRG.10123	NPIPB4	MSTRG.10123.1	NA	NA	NA	NA	NA	0	0	0	0.697112	1.30708	0.599235	0.386425	-1.37174	0.0248093	0.483604	down	yes
MSTRG.8950	DYX1C1-CCPG1	MSTRG.8950.1	NA	NA	NA	NA	NA	0.010062	0	1.07264	0	0.434192	0	0.385134	-1.37657	0.0440015	0.545719	down	yes
MSTRG.19820	GPR87	ENST00000629077;ENST00000260843	GO:0004930(G-protein coupled receptor activity);GO:0005887(integral component of plasma membrane);GO:0007186(G-protein coupled receptor signaling pathway);GO:0007194(negative regulation of adenylate cyclase activity);GO:0008150(biological_process);GO:0016021(integral component of membrane);GO:0035589(G-protein coupled purinergic nucleotide receptor signaling pathway);GO:0045028(G-protein coupled …	NA	NA	NA	G protein-coupled receptor 87 [Source:HGNC Symbol;Acc:HGNC:4538]	2.64705	2.24768	2.56658	7.23455	7.96376	8.21786	0.383153	-1.38401	0.00559339	0.368625	down	yes
MSTRG.5959	TUBA1C	MSTRG.5959.1	NA	NA	NA	NA	NA	0.137951	0.168589	0.478139	0.184141	1.05214	0.023325	0.382789	-1.38538	0.0423007	0.537262	down	yes
MSTRG.27117	PDCL	MSTRG.27117.2;ENST00000259467;ENST00000394285	GO:0005057(receptor signaling protein activity);GO:0005515(protein binding);GO:0005737(cytoplasm);GO:0006457(protein folding);GO:0007165(signal transduction);GO:0007601(visual perception);GO:0008277(regulation of G-protein coupled receptor protein signaling pathway);GO:0032403(protein complex binding);GO:0035556(intracellular signal transduction);GO:0061084(negative regulation of protein refoldin…	NA	NA	NA	phosducin-like [Source:HGNC Symbol;Acc:HGNC:8770]	2.4633	2.06786	4.64241	2.36494	4.2868	2.58547	0.381418	-1.39056	0.0304972	0.501708	down	yes
MSTRG.4067	DNHD1	MSTRG.4067.1	NA	NA	NA	NA	NA	0	0	0	0.401118	1.28197	0.596476	0.380245	-1.395	0.0478992	0.54765	down	yes
MSTRG.24849	SERPINE1	MSTRG.24849.1;MSTRG.24849.2;MSTRG.24849.3;ENST00000223095	GO:0001300(chronological cell aging);GO:0001525(angiogenesis);GO:0002020(protease binding);GO:0002576(platelet degranulation);GO:0004867(serine-type endopeptidase inhibitor activity);GO:0005102(receptor binding);GO:0005515(protein binding);GO:0005576(extracellular region);GO:0005615(extracellular space);GO:0005886(plasma membrane);GO:0006351(transcription, DNA-templated);GO:0006367(transcription …	04115(p53 signaling pathway);04610(Complement and coagulation cascades);05142(Chagas disease (American trypanosomiasis))	NA	NA	serpin peptidase inhibitor, clade E (nexin, plasminogen activator inhibitor type 1), member 1 [Source:HGNC Symbol;Acc:HGNC:8583]	6.14178	6.10268	6.8109	20.0238	17.0999	16.882	0.378812	-1.40045	0.009997	0.400362	down	yes
MSTRG.27503	.	MSTRG.27503.1	NA	NA	NA	NA	NA	0	0	0	0.588884	1.32894	0.497764	0.373164	-1.42212	0.0374073	0.528441	down	yes
MSTRG.14889	MIR6807	ENST00000621968	NA	NA	NA	NA	NA	0.108895	0.203394	0.387543	0.874065	1.49492	1.12289	0.372701	-1.42391	0.00254814	0.368625	down	yes
MSTRG.3245	P4HA1	ENST00000307116;ENST00000373008;ENST00000263556;ENST00000394890;ENST00000440381;ENST00000464310	GO:0004656(procollagen-proline 4-dioxygenase activity);GO:0005506(iron ion binding);GO:0005515(protein binding);GO:0005739(mitochondrion);GO:0005783(endoplasmic reticulum);GO:0005788(endoplasmic reticulum lumen);GO:0016020(membrane);GO:0016222(procollagen-proline 4-dioxygenase complex);GO:0016491(oxidoreductase activity);GO:0016702(oxidoreductase activity, acting on single donors with incorporati…	00330(Arginine and proline metabolism);01100(Metabolic pathways)	NA	NA	prolyl 4-hydroxylase, alpha polypeptide I [Source:HGNC Symbol;Acc:HGNC:8546]	3.88699	4.43926	4.7838	10.5654	11.5086	12.1055	0.370055	-1.43419	0.00534089	0.368625	down	yes
MSTRG.15493	PRADC1	MSTRG.15493.1;ENST00000258083;ENST00000480093;ENST00000470391	GO:0005515(protein binding);GO:0005576(extracellular region);GO:0070062(extracellular exosome)	NA	NA	NA	protease-associated domain containing 1 [Source:HGNC Symbol;Acc:HGNC:16047]	3.06788	3.523	2.64084	8.88613	10.8903	9.20802	0.369586	-1.43602	0.0234083	0.480934	down	yes
MSTRG.5185	PPP2R1B	ENST00000311129;ENST00000426998;ENST00000526287;ENST00000527614;ENST00000341980;ENST00000393055;ENST00000529672;ENST00000531373	GO:0005488(binding);GO:0005515(protein binding);GO:0045121(membrane raft);GO:0060561(apoptotic process involved in morphogenesis);GO:0070062(extracellular exosome);GO:2001241(positive regulation of extrinsic apoptotic signaling pathway in absence of ligand)	03015(mRNA surveillance pathway);04114(Oocyte meiosis);04310(Wnt signaling pathway);04350(TGF-beta signaling pathway);04530(Tight junction);04730(Long-term depression);05142(Chagas disease (American trypanosomiasis));05160(Hepatitis C)	NA	NA	protein phosphatase 2, regulatory subunit A, beta [Source:HGNC Symbol;Acc:HGNC:9303]	3.14039	3.4845	5.83758	3.80225	6.43689	4.25677	0.364736	-1.45507	0.00240793	0.368625	down	yes
MSTRG.17819	H2BFS	ENST00000599962	GO:0000786(nucleosome);GO:0002227(innate immune response in mucosa);GO:0003677(DNA binding);GO:0005615(extracellular space);GO:0005634(nucleus);GO:0019731(antibacterial humoral response);GO:0021762(substantia nigra development);GO:0046982(protein heterodimerization activity);GO:0050830(defense response to Gram-positive bacterium)	NA	NA	NA	H2B histone family, member S (pseudogene) [Source:HGNC Symbol;Acc:HGNC:4762]	0	0	0.517497	0	0.736733	0	0.362354	-1.46453	0.00726047	0.369916	down	yes
MSTRG.26108	WDYHV1	MSTRG.26108.1	NA	NA	NA	NA	NA	0	0.197832	0.254939	0.380646	1.24946	0.431969	0.361822	-1.46665	0.0201909	0.465924	down	yes
MSTRG.15694	LINC01125	MSTRG.15694.1	NA	NA	NA	NA	NA	0	0	0.877168	0	0.565899	0	0.361609	-1.4675	0.0125764	0.42484	down	yes
MSTRG.16152	GORASP2	MSTRG.16152.1;ENST00000471559;ENST00000234160;ENST00000444801;ENST00000497674;ENST00000493692;ENST00000455067;ENST00000454751;ENST00000442798;ENST00000497928;ENST00000488928;ENST00000486498	GO:0000139(Golgi membrane);GO:0000278(mitotic cell cycle);GO:0005515(protein binding);GO:0005794(Golgi apparatus);GO:0006996(organelle organization);GO:0016020(membrane)	NA	NA	NA	golgi reassembly stacking protein 2, 55kDa [Source:HGNC Symbol;Acc:HGNC:17500]	9.2551	8.98782	15.0867	13.6371	18.1648	14.5516	0.361046	-1.46975	0.0135476	0.431355	down	yes
MSTRG.24035	LFNG	ENST00000402506;ENST00000402045;ENST00000338732;ENST00000222725;ENST00000359574;ENST00000493850;ENST00000614382	GO:0001541(ovarian follicle development);GO:0001756(somitogenesis);GO:0003674(molecular_function);GO:0005576(extracellular region);GO:0007143(female meiotic division);GO:0007219(Notch signaling pathway);GO:0007386(compartment pattern specification);GO:0007389(pattern specification process);GO:0008152(metabolic process);GO:0008593(regulation of Notch signaling pathway);GO:0009887(organ morphogenes…	00514(Other types of O-glycan biosynthesis);04330(Notch signaling pathway)	NA	NA	LFNG O-fucosylpeptide 3-beta-N-acetylglucosaminyltransferase [Source:HGNC Symbol;Acc:HGNC:6560]	0.681438	1.50093	1.81614	2.36858	2.89641	2.05973	0.360193	-1.47316	0.0307917	0.501912	down	yes
MSTRG.4364	SNORD67	ENST00000390833	NA	NA	NA	NA	NA	0	0	0.681992	0.378746	0.724016	0	0.359755	-1.47491	0.0398711	0.534115	down	yes
MSTRG.14428	CTC-490G23.2	MSTRG.14428.1;MSTRG.14428.2	NA	NA	NA	NA	NA	17.0594	15.5098	15.1002	45.4906	49.6966	48.8473	0.359026	-1.47784	0.00320401	0.368625	down	yes
MSTRG.20289	SH3BP2	ENST00000452765;ENST00000503219;ENST00000512131;ENST00000510193;MSTRG.20289.4;ENST00000504294;MSTRG.20289.9;MSTRG.20289.11;ENST00000513020;ENST00000511663;ENST00000512014;ENST00000513095;ENST00000442312;ENST00000502260;ENST00000509677;ENST00000515737;ENST00000356331;ENST00000515183;ENST00000505941;ENST00000510204;ENST00000515802;ENST00000504450;ENST00000513069	GO:0005070(SH3/SH2 adaptor activity);GO:0005515(protein binding);GO:0007165(signal transduction);GO:0009967(positive regulation of signal transduction);GO:0017124(SH3 domain binding)	04650(Natural killer cell mediated cytotoxicity)	NA	NA	SH3-domain binding protein 2 [Source:HGNC Symbol;Acc:HGNC:10825]	0.902568	0.56361	1.41222	2.25249	2.82899	2.42604	0.356262	-1.48899	0.0292372	0.498572	down	yes
MSTRG.14520	AC074212.5	ENST00000559756;ENST00000592217	NA	NA	NA	NA	NA	0	0	0.539697	0.764857	0.989792	0.470019	0.350925	-1.51076	0.0177782	0.45579	down	yes
MSTRG.14363	SERTAD3	ENST00000392028;ENST00000322354;ENST00000601217;ENST00000599706;ENST00000596456	GO:0005515(protein binding);GO:0005634(nucleus);GO:0006351(transcription, DNA-templated);GO:0006355(regulation of transcription, DNA-templated);GO:0030308(negative regulation of cell growth);GO:0045893(positive regulation of transcription, DNA-templated)	NA	NA	NA	SERTA domain containing 3 [Source:HGNC Symbol;Acc:HGNC:17931]	2.41347	2.26056	4.01088	4.51735	6.04014	5.80273	0.350283	-1.51341	0.0295012	0.498583	down	yes
MSTRG.7575	.	MSTRG.7575.1	NA	NA	NA	NA	NA	0.165068	0.590097	0.721945	1.03551	1.84211	1.27611	0.344611	-1.53696	0.0125814	0.42484	down	yes
MSTRG.3846	RP11-326C3.7	MSTRG.3846.1	NA	NA	NA	NA	NA	3.39293	4.0984	5.57912	2.51567	7.18385	2.97886	0.343555	-1.54139	0.041386	0.535139	down	yes
MSTRG.2186	.	MSTRG.2186.1;MSTRG.2186.2;MSTRG.2186.3;MSTRG.2186.4	NA	NA	NA	NA	NA	2.84626	3.20032	2.8039	9.42114	10.0222	6.59355	0.342616	-1.54534	0.0405619	0.534115	down	yes
MSTRG.25051	GCC1	ENST00000321407;ENST00000497650;ENST00000473728	GO:0000042(protein targeting to Golgi);GO:0000139(Golgi membrane);GO:0005515(protein binding);GO:0005737(cytoplasm);GO:0005794(Golgi apparatus);GO:0005886(plasma membrane)	NA	NA	NA	GRIP and coiled-coil domain containing 1 [Source:HGNC Symbol;Acc:HGNC:19095]	3.27502	3.60406	6.26373	3.35598	6.52073	2.7502	0.337786	-1.56582	0.00725386	0.369916	down	yes
MSTRG.16889	.	MSTRG.16889.1;MSTRG.16889.2;MSTRG.16889.3	NA	NA	NA	NA	NA	1.01421	1.02275	1.00909	3.41208	4.65473	3.92416	0.335368	-1.57618	0.00610325	0.368625	down	yes
MSTRG.9758	CCNF	ENST00000293968;ENST00000397066;ENST00000569093;ENST00000564333;ENST00000564236	GO:0000320(re-entry into mitotic cell cycle);GO:0001890(placenta development);GO:0005515(protein binding);GO:0005634(nucleus);GO:0005814(centriole);GO:0007067(mitotic nuclear division);GO:0010826(negative regulation of centrosome duplication);GO:0016567(protein ubiquitination);GO:0019005(SCF ubiquitin ligase complex);GO:0031146(SCF-dependent proteasomal ubiquitin-dependent protein catabolic proce…	NA	NA	NA	cyclin F [Source:HGNC Symbol;Acc:HGNC:1591]	3.01337	2.41253	4.26344	8.07363	8.00094	7.23735	0.334679	-1.57915	0.0301752	0.500752	down	yes
MSTRG.13990	TMEM38A	MSTRG.13990.1	NA	NA	NA	NA	NA	0	0.175877	0.36547	0	1.0958	0	0.331459	-1.5931	0.0434511	0.542708	down	yes
MSTRG.24817	AGFG2	MSTRG.24817.1;ENST00000430857;ENST00000477022;ENST00000300176;ENST00000429987	GO:0003674(molecular_function);GO:0005096(GTPase activator activity);GO:0008150(biological_process);GO:0016020(membrane);GO:0043547(positive regulation of GTPase activity);GO:0046872(metal ion binding)	NA	NA	NA	ArfGAP with FG repeats 2 [Source:HGNC Symbol;Acc:HGNC:5177]	3.38748	6.17968	5.69121	8.86942	11.1868	7.89629	0.32981	-1.60029	0.0466382	0.546937	down	yes
MSTRG.5372	.	MSTRG.5372.1	NA	NA	NA	NA	NA	0.076153	0.339574	1.35445	0.226518	0.924581	0.252698	0.325311	-1.62011	0.00581813	0.368625	down	yes
MSTRG.18326	CSNK1E	MSTRG.18326.1	NA	NA	NA	NA	NA	0	0	0.628688	0	0.820395	0	0.324679	-1.62291	0.00605486	0.368625	down	yes
MSTRG.13920	PRKACA	MSTRG.13920.1;MSTRG.13920.3;MSTRG.13920.2;ENST00000308677;ENST00000350356;ENST00000590853;ENST00000587372;ENST00000589994;ENST00000588209;ENST00000587533;ENST00000536649;ENST00000593092;ENST00000589284	GO:0000086(G2/M transition of mitotic cell cycle);GO:0000278(mitotic cell cycle);GO:0001707(mesoderm formation);GO:0001843(neural tube closure);GO:0002027(regulation of heart rate);GO:0002223(stimulatory C-type lectin receptor signaling pathway);GO:0003091(renal water homeostasis);GO:0004672(protein kinase activity);GO:0004674(protein serine/threonine kinase activity);GO:0004691(cAMP-dependent pr…	04010(MAPK signaling pathway);04020(Calcium signaling pathway);04062(Chemokine signaling pathway);04114(Oocyte meiosis);04210(Apoptosis);04270(Vascular smooth muscle contraction);04310(Wnt signaling pathway);04340(Hedgehog signaling pathway);04540(Gap junction);04720(Long-term potentiation);04724(Glutamatergic synapse);04725(Cholinergic synapse);04740(Olfactory transduction);04742(Taste transduct…	NA	NA	protein kinase, cAMP-dependent, catalytic, alpha [Source:HGNC Symbol;Acc:HGNC:9380]	6.34074	7.53093	9.72915	9.16926	15.2306	8.09262	0.320687	-1.64076	0.00605656	0.368625	down	yes
MSTRG.27523	TBL1X	MSTRG.27523.1	NA	NA	NA	NA	NA	0	0	0.393523	0.216993	1.06527	0.10377	0.319257	-1.64721	0.0124762	0.42484	down	yes
MSTRG.19460	GRAMD1C	MSTRG.19460.1	NA	NA	NA	NA	NA	0	0	1.27659	0	0.565375	0	0.318424	-1.65098	0.0319345	0.504796	down	yes
MSTRG.3050	HNRNPA1P33	MSTRG.3050.1	NA	NA	NA	NA	NA	0	0	1.08508	0	0.635259	0	0.318311	-1.65149	0.0158041	0.439991	down	yes
MSTRG.2766	LINC00707	MSTRG.2766.1;MSTRG.2766.2;ENST00000436383	NA	NA	NA	NA	NA	0.402937	0.369839	0.344151	4.07222	3.55994	3.60586	0.318111	-1.6524	0.000725558	0.368625	down	yes
MSTRG.11893	PLXDC1	MSTRG.11893.1	NA	NA	NA	NA	NA	0	0.268971	0.470559	0	1.16291	0	0.316031	-1.66186	0.0390866	0.534115	down	yes
MSTRG.25386	AGPAT5	ENST00000285518;ENST00000523234;ENST00000518327;ENST00000523586;ENST00000533648	GO:0002244(hematopoietic progenitor cell differentiation);GO:0003841(1-acylglycerol-3-phosphate O-acyltransferase activity);GO:0005515(protein binding);GO:0005635(nuclear envelope);GO:0005739(mitochondrion);GO:0005741(mitochondrial outer membrane);GO:0005789(endoplasmic reticulum membrane);GO:0006639(acylglycerol metabolic process);GO:0006644(phospholipid metabolic process);GO:0006654(phosphatidi…	NA	NA	NA	1-acylglycerol-3-phosphate O-acyltransferase 5 [Source:HGNC Symbol;Acc:HGNC:20886]	1.9507	1.39142	3.58233	1.84639	4.05742	1.85518	0.314531	-1.66873	0.0358683	0.524233	down	yes
MSTRG.13562	ZNF57	ENST00000306908;ENST00000522294;ENST00000523428;ENST00000590305	GO:0003676(nucleic acid binding);GO:0003677(DNA binding);GO:0005622(intracellular);GO:0005634(nucleus);GO:0006351(transcription, DNA-templated);GO:0006355(regulation of transcription, DNA-templated);GO:0046872(metal ion binding)	NA	NA	NA	zinc finger protein 57 [Source:HGNC Symbol;Acc:HGNC:13125]	0.550533	0.950554	2.04559	1.15404	1.96588	0.469969	0.314446	-1.66912	0.0328332	0.509631	down	yes
MSTRG.9159	PAQR5	MSTRG.9159.1	NA	NA	NA	NA	NA	0	0	0.293536	0	1.10015	0	0.312257	-1.6792	0.0415347	0.535787	down	yes
MSTRG.17854	.	MSTRG.17854.1	NA	NA	NA	NA	NA	0.49563	1.05335	1.75744	0.249697	1.89843	0.254047	0.310466	-1.68749	0.0199353	0.465197	down	yes
MSTRG.6053	KRT8	MSTRG.6053.1;ENST00000552551;ENST00000293308;ENST00000546583;MSTRG.6053.6;MSTRG.6053.5;ENST00000550170;MSTRG.6053.8;ENST00000546897;ENST00000552150;ENST00000547031;ENST00000549176;ENST00000546826;ENST00000547176;ENST00000548998;ENST00000546900;ENST00000547413;ENST00000546542;ENST00000549198;ENST00000552877;ENST00000551318;ENST00000546921	GO:0005198(structural molecule activity);GO:0005515(protein binding);GO:0005634(nucleus);GO:0005654(nucleoplasm);GO:0005737(cytoplasm);GO:0005882(intermediate filament);GO:0005911(cell-cell junction);GO:0016010(dystrophin-associated glycoprotein complex);GO:0016032(viral process);GO:0016363(nuclear matrix);GO:0030018(Z disc);GO:0032403(protein complex binding);GO:0033209(tumor necrosis factor-med…	NA	NA	NA	keratin 8, type II [Source:HGNC Symbol;Acc:HGNC:6446]	151.263	167.075	156.627	654.472	532.756	561.279	0.307688	-1.70046	0.00641229	0.368625	down	yes
MSTRG.13573	.	MSTRG.13573.1	NA	NA	NA	NA	NA	0.296748	0.505646	1.16747	0.112815	1.45737	0	0.306803	-1.70462	0.023644	0.480992	down	yes
MSTRG.19184	CACNA2D3	MSTRG.19184.1	NA	NA	NA	NA	NA	0.352815	0.480292	1.50104	1.3525	1.99166	2.00977	0.305507	-1.71072	0.0453945	0.545719	down	yes
MSTRG.18955	CDCP1	ENST00000296129;ENST00000425231;ENST00000490471	GO:0005515(protein binding);GO:0005576(extracellular region);GO:0005886(plasma membrane);GO:0016021(integral component of membrane)	NA	NA	NA	CUB domain containing protein 1 [Source:HGNC Symbol;Acc:HGNC:24357]	0.77187	0.911907	1.00368	3.49878	4.48573	4.85208	0.304889	-1.71364	0.011564	0.416911	down	yes
MSTRG.18341	SUN2	MSTRG.18341.1	NA	NA	NA	NA	NA	0	0	0.187343	0.186723	1.36417	0.313455	0.304376	-1.71608	0.036896	0.528441	down	yes
MSTRG.13209	RP11-723J4.3	MSTRG.13209.1	NA	NA	NA	NA	NA	0.340156	0.186179	0.767671	0.410986	1.77424	0.569139	0.303994	-1.71788	0.029166	0.498572	down	yes
MSTRG.14446	ZNF283	MSTRG.14446.1	NA	NA	NA	NA	NA	0	0.093057	0.659007	0.21119	1.16462	0.696529	0.303483	-1.72031	0.0236357	0.480992	down	yes
MSTRG.21337	.	MSTRG.21337.1	NA	NA	NA	NA	NA	0.1372	0	0.697619	0	1.16086	0.314582	0.303434	-1.72055	0.0422469	0.537262	down	yes
MSTRG.24729	GNG11	ENST00000248564	GO:0003924(GTPase activity);GO:0004871(signal transducer activity);GO:0005834(heterotrimeric G-protein complex);GO:0005886(plasma membrane);GO:0006112(energy reserve metabolic process);GO:0007165(signal transduction);GO:0007186(G-protein coupled receptor signaling pathway);GO:0044281(small molecule metabolic process);GO:0071377(cellular response to glucagon stimulus)	04062(Chemokine signaling pathway);04724(Glutamatergic synapse);04725(Cholinergic synapse)	NA	NA	guanine nucleotide binding protein (G protein), gamma 11 [Source:HGNC Symbol;Acc:HGNC:4403]	8.86281	6.93112	7.56059	32.5626	30.0425	25.0053	0.302059	-1.7271	0.0216754	0.475629	down	yes
MSTRG.10934	C16orf95	MSTRG.10934.1	NA	NA	NA	NA	NA	0	0	0.511283	0	1.08177	0.361828	0.301365	-1.73042	0.028754	0.497062	down	yes
MSTRG.1797	S100A14	ENST00000476873;ENST00000368701;ENST00000368702;MSTRG.1797.1;ENST00000344616;ENST00000469571	GO:0005509(calcium ion binding);GO:0005515(protein binding);GO:0005654(nucleoplasm);GO:0005737(cytoplasm);GO:0005886(plasma membrane);GO:0006915(apoptotic process);GO:0015630(microtubule cytoskeleton);GO:0030054(cell junction);GO:0032496(response to lipopolysaccharide);GO:0034142(toll-like receptor 4 signaling pathway);GO:0042379(chemokine receptor binding);GO:0042742(defense response to bacteriu…	NA	NA	NA	S100 calcium binding protein A14 [Source:HGNC Symbol;Acc:HGNC:18901]	1.0601	1.77572	1.80227	3.82593	5.16943	4.19421	0.301242	-1.731	0.00867699	0.388168	down	yes
MSTRG.27742	TBC1D25	ENST00000376771;ENST00000481090;ENST00000494495;ENST00000476141;ENST00000418627	GO:0005096(GTPase activator activity);GO:0005515(protein binding);GO:0005776(autophagosome);GO:0006914(autophagy);GO:0031410(cytoplasmic vesicle);GO:0043547(positive regulation of GTPase activity);GO:1901096(regulation of autophagosome maturation)	NA	NA	NA	TBC1 domain family, member 25 [Source:HGNC Symbol;Acc:HGNC:8092]	2.36712	4.41904	5.56813	5.38399	7.82847	7.0573	0.300688	-1.73366	0.0483744	0.548771	down	yes
MSTRG.4732	CDK2AP2	ENST00000301488;ENST00000525402;ENST00000531178;ENST00000531506;ENST00000526447	NA	NA	NA	NA	cyclin-dependent kinase 2 associated protein 2 [Source:HGNC Symbol;Acc:HGNC:30833]	6.41036	4.46958	8.79067	11.2051	14.5771	9.97882	0.300355	-1.73526	0.0428743	0.540851	down	yes
MSTRG.17821	RRP1B	MSTRG.17821.1;MSTRG.17821.2;ENST00000340648;ENST00000470886	GO:0000791(euchromatin);GO:0000792(heterochromatin);GO:0005515(protein binding);GO:0005634(nucleus);GO:0005730(nucleolus);GO:0005829(cytosol);GO:0006364(rRNA processing);GO:0010923(negative regulation of phosphatase activity);GO:0030688(preribosome, small subunit precursor);GO:0044822(poly(A) RNA binding)	NA	NA	NA	ribosomal RNA processing 1B [Source:HGNC Symbol;Acc:HGNC:23818]	12.2986	12.3501	21.9247	17.5839	25.7673	14.8312	0.298133	-1.74597	0.00786379	0.375759	down	yes
MSTRG.827	SLC2A1	ENST00000426263;ENST00000630287;ENST00000475162;ENST00000439722;ENST00000625233;ENST00000372500;ENST00000415851;ENST00000628173;ENST00000630821;ENST00000460369;ENST00000629908	GO:0000139(Golgi membrane);GO:0001939(female pronucleus);GO:0005215(transporter activity);GO:0005351(sugar:proton symporter activity);GO:0005355(glucose transmembrane transporter activity);GO:0005515(protein binding);GO:0005622(intracellular);GO:0005737(cytoplasm);GO:0005829(cytosol);GO:0005886(plasma membrane);GO:0005887(integral component of plasma membrane);GO:0005901(caveola);GO:0005911(cell-…	04920(Adipocytokine signaling pathway);04976(Bile secretion);05200(Pathways in cancer);05211(Renal cell carcinoma)	NA	NA	solute carrier family 2 (facilitated glucose transporter), member 1 [Source:HGNC Symbol;Acc:HGNC:11005]	11.8978	18.0012	17.0221	32.9364	38.0794	23.3302	0.296418	-1.7543	0.0468024	0.546937	down	yes
MSTRG.24892	FAM185A	MSTRG.24892.1	NA	NA	NA	NA	NA	0.083355	0.133337	0.95394	0.10025	1.05014	0	0.292142	-1.77526	0.00464114	0.368625	down	yes
MSTRG.15631	LINC00152	ENST00000409054;ENST00000331944;ENST00000409139;ENST00000409898;ENST00000419680;ENST00000414584;ENST00000455131;ENST00000423846;ENST00000414030;ENST00000437561;ENST00000629257;ENST00000413202;ENST00000603948;ENST00000612724	NA	NA	NA	NA	NA	4.22442	5.78536	9.11144	7.09743	11.2964	9.93576	0.29207	-1.77561	0.029631	0.498583	down	yes
MSTRG.2082	VAMP4	MSTRG.2082.1	NA	NA	NA	NA	NA	0	0	0.277891	0	1.24674	0.075298	0.291373	-1.77906	0.0451193	0.545719	down	yes
MSTRG.18266	RP4-633O19__A.1	MSTRG.18266.1	NA	NA	NA	NA	NA	0	0	0.341499	0	1.17917	0	0.290114	-1.78531	0.0366772	0.527879	down	yes
MSTRG.1394	.	MSTRG.1394.1	NA	NA	NA	NA	NA	0.077047	0	0.410718	0	1.31481	0.174136	0.288851	-1.7916	0.0460729	0.546633	down	yes
MSTRG.9804	TNFRSF12A	ENST00000573001;ENST00000326577;ENST00000341627;ENST00000574699;ENST00000575836;ENST00000571351	GO:0001525(angiogenesis);GO:0001726(ruffle);GO:0005515(protein binding);GO:0005886(plasma membrane);GO:0006931(substrate-dependent cell migration, cell attachment to substrate);GO:0007155(cell adhesion);GO:0009986(cell surface);GO:0016021(integral component of membrane);GO:0043065(positive regulation of apoptotic process);GO:0045765(regulation of angiogenesis);GO:0045773(positive regulation of ax…	04060(Cytokine-cytokine receptor interaction)	NA	NA	tumor necrosis factor receptor superfamily, member 12A [Source:HGNC Symbol;Acc:HGNC:18152]	18.4192	20.9608	18.8216	69.0297	69.5187	65.2527	0.287896	-1.79638	0.0017732	0.368625	down	yes
MSTRG.17242	TOMM34	ENST00000372813	GO:0005515(protein binding);GO:0005634(nucleus);GO:0005654(nucleoplasm);GO:0005737(cytoplasm);GO:0005739(mitochondrion);GO:0005741(mitochondrial outer membrane);GO:0006626(protein targeting to mitochondrion);GO:0016020(membrane);GO:0016021(integral component of membrane);GO:0031072(heat shock protein binding)	NA	NA	NA	translocase of outer mitochondrial membrane 34 [Source:HGNC Symbol;Acc:HGNC:15746]	22.8805	25.7231	40.4312	58.2122	60.6172	61.963	0.286369	-1.80405	0.0303242	0.500752	down	yes
MSTRG.19834	.	MSTRG.19834.1;MSTRG.19834.2	NA	NA	NA	NA	NA	0.160072	0.0835973	1.34231	0.00909244	1.00735	0.218477	0.286079	-1.80551	0.0243085	0.48253	down	yes
MSTRG.7255	.	MSTRG.7255.1	NA	NA	NA	NA	NA	0.097812	0	0.326827	0.256506	1.56105	0.269185	0.282089	-1.82578	0.0398468	0.534115	down	yes
MSTRG.26210	PSCA	ENST00000505305;ENST00000510969;ENST00000301258;ENST00000513264	GO:0005886(plasma membrane);GO:0031225(anchored component of membrane);GO:0070062(extracellular exosome)	NA	NA	NA	prostate stem cell antigen [Source:HGNC Symbol;Acc:HGNC:9500]	11.6167	15.172	15.2068	26.7958	39.0493	32.5151	0.281157	-1.83055	0.0111985	0.414084	down	yes
MSTRG.1336	F3	ENST00000334047;ENST00000370207;MSTRG.1336.3;MSTRG.1336.4;ENST00000478217;ENST00000480356	GO:0001938(positive regulation of endothelial cell proliferation);GO:0002020(protease binding);GO:0002541(activation of plasma proteins involved in acute inflammatory response);GO:0002543(activation of blood coagulation via clotting cascade);GO:0004896(cytokine receptor activity);GO:0005515(protein binding);GO:0005543(phospholipid binding);GO:0005615(extracellular space);GO:0005737(cytoplasm);GO:…	04610(Complement and coagulation cascades)	NA	NA	coagulation factor III (thromboplastin, tissue factor) [Source:HGNC Symbol;Acc:HGNC:3541]	8.02609	7.37431	6.95916	35.9689	33.2391	33.7202	0.278537	-1.84406	0.000371988	0.368625	down	yes
MSTRG.16576	SERPINE2	ENST00000409304;ENST00000258405;ENST00000473202;ENST00000409840;ENST00000447280;ENST00000478966;ENST00000432738;ENST00000489065;ENST00000454956;ENST00000423446	GO:0004867(serine-type endopeptidase inhibitor activity);GO:0005102(receptor binding);GO:0005515(protein binding);GO:0005539(glycosaminoglycan binding);GO:0005576(extracellular region);GO:0005615(extracellular space);GO:0005829(cytosol);GO:0007566(embryo implantation);GO:0007596(blood coagulation);GO:0008201(heparin binding);GO:0008285(negative regulation of cell proliferation);GO:0009314(respons…	NA	NA	NA	serpin peptidase inhibitor, clade E (nexin, plasminogen activator inhibitor type 1), member 2 [Source:HGNC Symbol;Acc:HGNC:8951]	1.19263	1.14212	1.25205	6.75536	6.85369	7.95644	0.276584	-1.85421	0.00229091	0.368625	down	yes
MSTRG.7387	.	MSTRG.7387.1	NA	NA	NA	NA	NA	0.026695	0.071595	1.05812	0	0.941711	0	0.273113	-1.87243	0.00305225	0.368625	down	yes
MSTRG.8849	FBN1	ENST00000316623;MSTRG.8849.2;ENST00000559133;ENST00000561429;ENST00000560720;ENST00000560820;ENST00000560355;ENST00000558230	GO:0001501(skeletal system development);GO:0001527(microfibril);GO:0001656(metanephros development);GO:0001822(kidney development);GO:0005178(integrin binding);GO:0005201(extracellular matrix structural constituent);GO:0005509(calcium ion binding);GO:0005515(protein binding);GO:0005576(extracellular region);GO:0005578(proteinaceous extracellular matrix);GO:0005604(basement membrane);GO:0005615(ex…	NA	NA	NA	fibrillin 1 [Source:HGNC Symbol;Acc:HGNC:3603]	3.82749	3.88318	3.63263	17.1758	17.612	19.0576	0.270915	-1.88409	0.00052845	0.368625	down	yes
MSTRG.14876	CTD-2619J13.14	ENST00000593393;ENST00000444227;ENST00000597309;ENST00000597980	NA	NA	NA	NA	NA	0.312955	0.406305	1.62146	0.996287	1.72868	0.327547	0.264692	-1.91761	0.0316413	0.503518	down	yes
MSTRG.14319	MRPS12	ENST00000308018;ENST00000598734;ENST00000407800;ENST00000402029	GO:0003735(structural constituent of ribosome);GO:0005515(protein binding);GO:0005622(intracellular);GO:0005739(mitochondrion);GO:0005743(mitochondrial inner membrane);GO:0005761(mitochondrial ribosome);GO:0005763(mitochondrial small ribosomal subunit);GO:0005840(ribosome);GO:0006412(translation);GO:0006996(organelle organization);GO:0015935(small ribosomal subunit);GO:0032543(mitochondrial trans…	NA	NA	NA	mitochondrial ribosomal protein S12 [Source:HGNC Symbol;Acc:HGNC:10380]	9.93898	13.5613	13.0758	18.8229	33.027	17.6067	0.26379	-1.92254	0.0271559	0.492128	down	yes
MSTRG.13620	SH3GL1	ENST00000269886;ENST00000598564;ENST00000417295;ENST00000593591;ENST00000598230;ENST00000598219	GO:0002102(podosome);GO:0005515(protein binding);GO:0005737(cytoplasm);GO:0006897(endocytosis);GO:0007165(signal transduction);GO:0007417(central nervous system development);GO:0008289(lipid binding);GO:0019902(phosphatase binding);GO:0030054(cell junction);GO:0031901(early endosome membrane);GO:0042802(identical protein binding);GO:0042995(cell projection);GO:0051020(GTPase binding)	04144(Endocytosis)	NA	NA	SH3-domain GRB2-like 1 [Source:HGNC Symbol;Acc:HGNC:10830]	9.27645	9.14714	9.51536	16.3309	29.9402	14.7553	0.262271	-1.93087	0.0456251	0.545719	down	yes
MSTRG.19580	GATA2	MSTRG.19580.1;ENST00000341105;MSTRG.19580.3;MSTRG.19580.4;ENST00000489987;ENST00000430265;ENST00000487848;ENST00000492608;ENST00000498200	GO:0000122(negative regulation of transcription from RNA polymerase II promoter);GO:0000980(RNA polymerase II distal enhancer sequence-specific DNA binding);GO:0001077(RNA polymerase II core promoter proximal region sequence-specific DNA binding transcription factor activity involved in positive regulation of transcription);GO:0001158(enhancer sequence-specific DNA binding);GO:0001655(urogenital …	NA	NA	NA	GATA binding protein 2 [Source:HGNC Symbol;Acc:HGNC:4171]	3.3199	5.44705	6.31262	6.67997	11.3804	6.32847	0.26122	-1.93666	0.0102034	0.402039	down	yes
MSTRG.7651	EGLN3	ENST00000250457;ENST00000553215;ENST00000556785;ENST00000487915;ENST00000547327;ENST00000548285	GO:0001666(response to hypoxia);GO:0005506(iron ion binding);GO:0005515(protein binding);GO:0005634(nucleus);GO:0005654(nucleoplasm);GO:0005737(cytoplasm);GO:0005829(cytosol);GO:0006915(apoptotic process);GO:0006919(activation of cysteine-type endopeptidase activity involved in apoptotic process);GO:0006974(cellular response to DNA damage stimulus);GO:0016491(oxidoreductase activity);GO:0016705(o…	05200(Pathways in cancer);05211(Renal cell carcinoma)	NA	NA	egl-9 family hypoxia-inducible factor 3 [Source:HGNC Symbol;Acc:HGNC:14661]	0.249216	0.279394	0.207193	1.59218	3.08686	2.56356	0.253636	-1.97917	0.0326391	0.509113	down	yes
MSTRG.20464	RP11-360F5.3	ENST00000507579	NA	NA	NA	NA	NA	0.36212	0.194295	1.30981	0.534161	1.72303	0.090055	0.253218	-1.98155	0.0409621	0.534115	down	yes
MSTRG.19481	RP11-18H7.1	MSTRG.19481.1	NA	NA	NA	NA	NA	0	0	1.72715	0	0.701956	0	0.252622	-1.98495	0.0347201	0.518124	down	yes
MSTRG.24406	IGFBP3	ENST00000381086;MSTRG.24406.3;MSTRG.24406.4;ENST00000275521;ENST00000460209;ENST00000381083;ENST00000428530;ENST00000417621;ENST00000448817;ENST00000465642;ENST00000460477	GO:0001558(regulation of cell growth);GO:0001649(osteoblast differentiation);GO:0001933(negative regulation of protein phosphorylation);GO:0001968(fibronectin binding);GO:0005515(protein binding);GO:0005520(insulin-like growth factor binding);GO:0005576(extracellular region);GO:0005615(extracellular space);GO:0005634(nucleus);GO:0006468(protein phosphorylation);GO:0006915(apoptotic process);GO:00…	04115(p53 signaling pathway)	NA	NA	insulin-like growth factor binding protein 3 [Source:HGNC Symbol;Acc:HGNC:5472]	4.88533	7.27326	6.28126	13.7737	21.6142	16.7698	0.24582	-2.02433	0.0223241	0.478592	down	yes
MSTRG.25329	PAXIP1-AS1	ENST00000608317	NA	NA	NA	NA	NA	0	0	0	3.36816	3.11	2.99452	0.244418	-2.03258	0.000292485	0.368625	down	yes
MSTRG.4663	RP11-755F10.1	MSTRG.4663.1	NA	NA	NA	NA	NA	0	0	1.0479	0	1.01735	0	0.243164	-2.04	0.00510839	0.368625	down	yes
MSTRG.4358	HARBI1	MSTRG.4358.1	NA	NA	NA	NA	NA	0	0	0.691851	0.343888	1.29781	0	0.242924	-2.04142	0.0176349	0.45579	down	yes
MSTRG.5511	TAPBPL	MSTRG.5511.1	NA	NA	NA	NA	NA	0	0	0.644098	0	1.25172	0	0.242706	-2.04272	0.012996	0.428584	down	yes
MSTRG.2459	TAF1A	MSTRG.2459.1	NA	NA	NA	NA	NA	0	0	0.913337	0.590415	1.20758	0	0.242688	-2.04283	0.0389204	0.533787	down	yes
MSTRG.4833	LAMTOR1	ENST00000545249;ENST00000535107;ENST00000544594;ENST00000278671;ENST00000538404;ENST00000535872;ENST00000539797;ENST00000541403	GO:0001919(regulation of receptor recycling);GO:0005085(guanyl-nucleotide exchange factor activity);GO:0005515(protein binding);GO:0005764(lysosome);GO:0005765(lysosomal membrane);GO:0005794(Golgi apparatus);GO:0005886(plasma membrane);GO:0007032(endosome organization);GO:0007040(lysosome organization);GO:0010872(regulation of cholesterol esterification);GO:0010874(regulation of cholesterol efflu…	NA	NA	NA	late endosomal/lysosomal adaptor, MAPK and MTOR activator 1 [Source:HGNC Symbol;Acc:HGNC:26068]	13.0643	15.602	25.1177	31.0303	35.9944	18.2582	0.241173	-2.05186	0.0404709	0.534115	down	yes
MSTRG.20097	RPL39L	ENST00000455270;ENST00000296277	GO:0003735(structural constituent of ribosome);GO:0005515(protein binding);GO:0005622(intracellular);GO:0005840(ribosome);GO:0006412(translation);GO:0007283(spermatogenesis);GO:0022625(cytosolic large ribosomal subunit)	NA	NA	NA	ribosomal protein L39-like [Source:HGNC Symbol;Acc:HGNC:17094]	10.6513	10.6022	19.9598	9.94889	22.8283	8.37263	0.240738	-2.05447	0.0161726	0.444101	down	yes
MSTRG.13633	MYDGF	ENST00000599761;ENST00000262947;ENST00000599630;ENST00000596031	GO:0001525(angiogenesis);GO:0001934(positive regulation of protein phosphorylation);GO:0001938(positive regulation of endothelial cell proliferation);GO:0005515(protein binding);GO:0005576(extracellular region);GO:0005615(extracellular space);GO:0005788(endoplasmic reticulum lumen);GO:0005793(endoplasmic reticulum-Golgi intermediate compartment);GO:0006915(apoptotic process);GO:0014068(positive r…	NA	NA	NA	myeloid-derived growth factor [Source:HGNC Symbol;Acc:HGNC:16948]	29.9168	33.5574	50.5352	44.383	79.3433	43.2513	0.239881	-2.05961	0.000676792	0.368625	down	yes
MSTRG.3718	FAM204A	MSTRG.3718.1	NA	NA	NA	NA	NA	0	0	0.989571	0	1.07649	0	0.23845	-2.06824	0.00497156	0.368625	down	yes
MSTRG.16459	AC096772.6	MSTRG.16459.2	NA	NA	NA	NA	NA	0	0	1.53476	0	0.786284	0	0.236116	-2.08243	0.0199681	0.465197	down	yes
MSTRG.13745	ANGPTL4	ENST00000601886;ENST00000601770;ENST00000301455;ENST00000595079;ENST00000598255;ENST00000594348;ENST00000393962	GO:0001525(angiogenesis);GO:0001666(response to hypoxia);GO:0004857(enzyme inhibitor activity);GO:0005515(protein binding);GO:0005576(extracellular region);GO:0005578(proteinaceous extracellular matrix);GO:0005615(extracellular space);GO:0030154(cell differentiation);GO:0043066(negative regulation of apoptotic process);GO:0044255(cellular lipid metabolic process);GO:0044281(small molecule metabol…	03320(PPAR signaling pathway)	NA	NA	angiopoietin-like 4 [Source:HGNC Symbol;Acc:HGNC:16039]	3.33181	3.12187	3.3146	8.61068	15.2888	13.2743	0.232718	-2.10335	0.0321071	0.506638	down	yes
MSTRG.20885	RPL7AP30	ENST00000482859	NA	NA	NA	NA	NA	0	0	1.25501	0	1.01129	0	0.22907	-2.12614	0.00662253	0.369916	down	yes
MSTRG.24261	INMT-FAM188B	MSTRG.24261.1	NA	NA	NA	NA	NA	0	0	0.929079	0	1.17474	0	0.228762	-2.12808	0.00561226	0.368625	down	yes
MSTRG.6124	ITGA5	ENST00000552564;ENST00000293379;ENST00000547197;ENST00000549601;ENST00000552431;ENST00000552387;ENST00000552583;ENST00000551564;ENST00000550141;ENST00000551861;ENST00000435631;ENST00000553071;ENST00000547744	GO:0001525(angiogenesis);GO:0001726(ruffle);GO:0005161(platelet-derived growth factor receptor binding);GO:0005178(integrin binding);GO:0005515(protein binding);GO:0005783(endoplasmic reticulum);GO:0005794(Golgi apparatus);GO:0005886(plasma membrane);GO:0005911(cell-cell junction);GO:0005925(focal adhesion);GO:0007044(cell-substrate junction assembly);GO:0007155(cell adhesion);GO:0007157(heteroph…	04145(Phagosome);04510(Focal adhesion);04512(ECM-receptor interaction);04640(Hematopoietic cell lineage);04810(Regulation of actin cytoskeleton);05100(Bacterial invasion of epithelial cells);05131(Shigellosis);05410(Hypertrophic cardiomyopathy (HCM));05412(Arrhythmogenic right ventricular cardiomyopathy (ARVC));05414(Dilated cardiomyopathy)	NA	NA	integrin, alpha 5 (fibronectin receptor, alpha polypeptide) [Source:HGNC Symbol;Acc:HGNC:6141]	9.85293	8.94748	10.0137	38.7769	45.1721	47.6309	0.218305	-2.19558	0.00349552	0.368625	down	yes
MSTRG.17639	LTN1	MSTRG.17639.1	NA	NA	NA	NA	NA	0	0	1.07194	0	1.2133	0	0.213126	-2.23022	0.00504495	0.368625	down	yes
MSTRG.25516	ENTPD4	MSTRG.25516.1;MSTRG.25516.2;ENST00000389131;ENST00000520617;ENST00000520349;ENST00000518878;ENST00000522446;ENST00000519809;ENST00000520925;ENST00000518472;ENST00000524144;ENST00000518083;ENST00000524168;ENST00000519243;ENST00000518471;ENST00000356206;ENST00000521321;ENST00000358689;ENST00000522255;ENST00000417069;ENST00000523958;ENST00000522913;ENST00000520936;ENST00000519839	GO:0000421(autophagosome membrane);GO:0006256(UDP catabolic process);GO:0008152(metabolic process);GO:0016787(hydrolase activity);GO:0030173(integral component of Golgi membrane);GO:0031410(cytoplasmic vesicle);GO:0043231(intracellular membrane-bounded organelle);GO:0045134(uridine-diphosphatase activity)	00230(Purine metabolism);00240(Pyrimidine metabolism);04142(Lysosome)	NA	NA	ectonucleoside triphosphate diphosphohydrolase 4 [Source:HGNC Symbol;Acc:HGNC:14573]	5.39374	4.95928	5.4892	21.4214	27.1736	21.7912	0.200188	-2.32057	0.00151947	0.368625	down	yes
MSTRG.24275	ZNRF2P1	MSTRG.24275.1;MSTRG.24275.2;ENST00000441407	NA	NA	NA	NA	NA	0.441619	0.55876	3.30799	0.759384	2.08692	0.643492	0.193228	-2.37163	0.0178524	0.45579	down	yes
MSTRG.3361	RP11-40F6.1	MSTRG.3361.1	NA	NA	NA	NA	NA	0	0	0.747017	0	1.74663	0	0.178684	-2.48451	0.01704	0.450919	down	yes
MSTRG.23242	SLC35B2	ENST00000393810;ENST00000495706;ENST00000619636;ENST00000537814;ENST00000538577;ENST00000615337;ENST00000393812	GO:0000139(Golgi membrane);GO:0004871(signal transducer activity);GO:0005794(Golgi apparatus);GO:0005975(carbohydrate metabolic process);GO:0006805(xenobiotic metabolic process);GO:0007165(signal transduction);GO:0016020(membrane);GO:0016021(integral component of membrane);GO:0030203(glycosaminoglycan metabolic process);GO:0043123(positive regulation of I-kappaB kinase/NF-kappaB signaling);GO:004…	NA	NA	NA	solute carrier family 35 (adenosine 3'-phospho 5'-phosphosulfate transporter), member B2 [Source:HGNC Symbol;Acc:HGNC:16872]	15.8025	18.1276	24.8327	15.837	56.2651	23.4394	0.167871	-2.57457	0.0447132	0.545719	down	yes
MSTRG.20333	GRPEL1	ENST00000264954;ENST00000504920;ENST00000509696;ENST00000514056	GO:0000774(adenyl-nucleotide exchange factor activity);GO:0005739(mitochondrion);GO:0005759(mitochondrial matrix);GO:0006457(protein folding);GO:0006626(protein targeting to mitochondrion);GO:0042803(protein homodimerization activity);GO:0044267(cellular protein metabolic process);GO:0050790(regulation of catalytic activity);GO:0051082(unfolded protein binding);GO:0051087(chaperone binding)	NA	NA	NA	GrpE-like 1, mitochondrial (E. coli) [Source:HGNC Symbol;Acc:HGNC:19696]	3.77004	2.70834	7.45811	12.6056	15.2321	14.293	0.167558	-2.57727	0.0369586	0.528441	down	yes
MSTRG.27155	ARPC5L	ENST00000353214;MSTRG.27155.2;ENST00000259477;ENST00000465124	GO:0003674(molecular_function);GO:0003779(actin binding);GO:0005737(cytoplasm);GO:0005885(Arp2/3 protein complex);GO:0005925(focal adhesion);GO:0008150(biological_process);GO:0015629(actin cytoskeleton);GO:0030833(regulation of actin filament polymerization);GO:0034314(Arp2/3 complex-mediated actin nucleation);GO:0070062(extracellular exosome)	NA	NA	NA	actin related protein 2/3 complex, subunit 5-like [Source:HGNC Symbol;Acc:HGNC:23366]	3.89941	3.16485	8.54602	4.4848	11.9616	4.51361	0.16566	-2.59371	0.0141294	0.433768	down	yes
MSTRG.4563	RP11-783K16.5	MSTRG.4563.1;ENST00000544553;ENST00000538355	NA	NA	NA	NA	NA	2.01644	4.81927	5.26677	9.26207	14.1652	10.194	0.158904	-2.65377	0.0219904	0.477963	down	yes
MSTRG.17007	ZNF337	MSTRG.17007.1	NA	NA	NA	NA	NA	0	0	1.55351	0	1.51488	0	0.156422	-2.67649	0.00508452	0.368625	down	yes
MSTRG.4865	COA4	ENST00000355693;ENST00000545127;ENST00000541455;ENST00000537289;ENST00000544575;ENST00000537581	GO:0005739(mitochondrion)	NA	NA	NA	cytochrome c oxidase assembly factor 4 homolog (S. cerevisiae) [Source:HGNC Symbol;Acc:HGNC:24604]	4.43298	4.76607	7.89973	27.4192	27.3148	29.6731	0.145386	-2.78204	0.0105293	0.40697	down	yes
MSTRG.19436	NAA50	MSTRG.19436.1	NA	NA	NA	NA	NA	0	0	1.27944	0	1.83091	0	0.143905	-2.79681	0.00645371	0.369536	down	yes
MSTRG.14021	COLGALT1	ENST00000252599;MSTRG.14021.2;MSTRG.14021.3;ENST00000600474;ENST00000601354;ENST00000597147;ENST00000597075;ENST00000593832	GO:0005788(endoplasmic reticulum lumen);GO:0008152(metabolic process);GO:0016020(membrane);GO:0030198(extracellular matrix organization);GO:0050211(procollagen galactosyltransferase activity)	00310(Lysine degradation);00514(Other types of O-glycan biosynthesis)	NA	NA	collagen beta(1-O)galactosyltransferase 1 [Source:HGNC Symbol;Acc:HGNC:26182]	17.817	20.5401	35.919	47.5738	76.3799	43.032	0.141124	-2.82497	0.000346729	0.368625	down	yes
MSTRG.2585	RP11-295G20.2	ENST00000416221;ENST00000440665;ENST00000450783;MSTRG.2585.4;ENST00000454631;ENST00000425412	NA	NA	NA	NA	NA	1.08454	1.54073	3.48278	1.44194	6.79366	2.39362	0.129204	-2.95228	0.00987994	0.400226	down	yes
MSTRG.5285	RPL23AP64	ENST00000469465	NA	NA	NA	NA	NA	0	0	1.5122	0	2.08137	0	0.120458	-3.0534	0.00598675	0.368625	down	yes
MSTRG.16822	ITPA	MSTRG.16822.1	NA	NA	NA	NA	NA	0	0	2.19279	0	1.85217	0	0.114	-3.13289	0.00584092	0.368625	down	yes
MSTRG.12385	PTRH2	ENST00000587935;ENST00000393038;ENST00000409433;ENST00000470557;ENST00000579915	GO:0004045(aminoacyl-tRNA hydrolase activity);GO:0005515(protein binding);GO:0005739(mitochondrion);GO:0005829(cytosol);GO:0006915(apoptotic process);GO:0008152(metabolic process);GO:0010629(negative regulation of gene expression);GO:0016020(membrane);GO:2000210(positive regulation of anoikis);GO:2000811(negative regulation of anoikis)	NA	NA	NA	peptidyl-tRNA hydrolase 2 [Source:HGNC Symbol;Acc:HGNC:24265]	2.6004	2.43513	8.28705	2.16396	9.69169	1.59846	0.111845	-3.16042	0.0147244	0.438315	down	yes
MSTRG.23277	RN7SK	ENST00000365328	NA	NA	NA	NA	NA	22.1307	23.392	46.1991	18.9056	81.0051	18.2254	0.111526	-3.16454	0.0264536	0.490087	down	yes
MSTRG.531	WASF2	ENST00000618852;ENST00000536657	GO:0001525(angiogenesis);GO:0001667(ameboidal-type cell migration);GO:0001726(ruffle);GO:0003779(actin binding);GO:0005515(protein binding);GO:0005622(intracellular);GO:0005769(early endosome);GO:0005829(cytosol);GO:0005911(cell-cell junction);GO:0006897(endocytosis);GO:0007188(adenylate cyclase-modulating G-protein coupled receptor signaling pathway);GO:0007264(small GTPase mediated signal trans…	04520(Adherens junction);04666(Fc gamma R-mediated phagocytosis);04810(Regulation of actin cytoskeleton);05100(Bacterial invasion of epithelial cells);05131(Shigellosis)	NA	NA	WAS protein family, member 2 [Source:HGNC Symbol;Acc:HGNC:12733]	8.92672	8.13565	28.9609	8.45799	30.2163	8.16775	0.0968462	-3.36816	0.00884136	0.389024	down	yes
MSTRG.17550	MIR3687-2	MSTRG.17550.1	NA	NA	NA	NA	NA	22.9645	27.2963	35.8944	46.8062	137.414	34.5924	0.0946317	-3.40153	0.0299319	0.499694	down	yes
MSTRG.17565	CH507-513H4.5	MSTRG.17565.2;MSTRG.17565.1;MSTRG.17565.3;ENST00000629969	NA	NA	NA	NA	NA	52.9452	75.2339	83.8221	152.531	460.6	99.25	0.067314	-3.89295	0.0363148	0.525944	down	yes
MSTRG.26570	RMRP	ENST00000602361;ENST00000363046	NA	NA	NA	NA	NA	2.89607	1.28676	7.3207	2.41711	26.87	3.54337	0.0322287	-4.95551	0.0454549	0.545719	down	yes
MSTRG.11129	EMC6	ENST00000248378;ENST00000397133	GO:0000045(autophagosome assembly);GO:0005515(protein binding);GO:0016021(integral component of membrane);GO:0030176(integral component of endoplasmic reticulum membrane);GO:0072546(ER membrane protein complex);GO:0097631(integral component of omegasome membrane)	NA	NA	NA	ER membrane protein complex subunit 6 [Source:HGNC Symbol;Acc:HGNC:28430]	2.34444	10.6967	8.5542	9.79327	67.9353	13.5394	0.0279018	-5.1635	0.0477595	0.546937	down	yes
MSTRG.21267	MRPL36	ENST00000505059;ENST00000505818;ENST00000508987;ENST00000382647;ENST00000510999	GO:0003735(structural constituent of ribosome);GO:0005622(intracellular);GO:0005739(mitochondrion);GO:0005743(mitochondrial inner membrane);GO:0005762(mitochondrial large ribosomal subunit);GO:0005840(ribosome);GO:0006412(translation);GO:0006996(organelle organization);GO:0032543(mitochondrial translation);GO:0042254(ribosome biogenesis);GO:0070124(mitochondrial translational initiation);GO:00701…	NA	NA	NA	mitochondrial ribosomal protein L36 [Source:HGNC Symbol;Acc:HGNC:14490]	2.09406	12.3289	48.2327	3.31841	25.2899	6.29604	0.0259199	-5.2698	0.0237364	0.480992	down	yes
MSTRG.26578	CA9	ENST00000378357;ENST00000493245;ENST00000485665	GO:0001666(response to hypoxia);GO:0002009(morphogenesis of an epithelium);GO:0004089(carbonate dehydratase activity);GO:0005730(nucleolus);GO:0005886(plasma membrane);GO:0006730(one-carbon metabolic process);GO:0008270(zinc ion binding);GO:0015701(bicarbonate transport);GO:0016021(integral component of membrane);GO:0016323(basolateral plasma membrane);GO:0031528(microvillus membrane);GO:0033574(…	00910(Nitrogen metabolism)	NA	NA	carbonic anhydrase IX [Source:HGNC Symbol;Acc:HGNC:1383]	0.556938	0.741962	0.870534	16.7016	49.1863	39.5109	0.0238876	-5.38759	0.0148888	0.438315	down	yes
MSTRG.15420	AC007318.5	ENST00000467568	NA	NA	NA	NA	NA	0	0	5.81459	0	6.54052	0	0.018778	-5.73481	0.0049595	0.368625	down	yes
MSTRG.27459	MT-TF	ENST00000387314	NA	NA	NA	NA	NA	9.39096	6.63573	132.948	8.62724	197.821	7.17491	0.00280761	-8.47644	0.0113875	0.414982	down	yes
MSTRG.25172	RPL41	ENST00000623936	GO:0000184(nuclear-transcribed mRNA catabolic process, nonsense-mediated decay);GO:0003723(RNA binding);GO:0003735(structural constituent of ribosome);GO:0005829(cytosol);GO:0005840(ribosome);GO:0006412(translation);GO:0006413(translational initiation);GO:0006414(translational elongation);GO:0006415(translational termination);GO:0006614(SRP-dependent cotranslational protein targeting to membrane)…	NA	NA	NA	60S ribosomal protein L41 [Source:UniProtKB/Swiss-Prot;Acc:P62945]	797.888	920.544	975.163	628.259	0	890.426	7191.87	12.8122	0.141743	0.611946	up	no
MSTRG.14994	RHOB	ENST00000272233	GO:0000910(cytokinesis);GO:0001525(angiogenesis);GO:0003924(GTPase activity);GO:0005515(protein binding);GO:0005525(GTP binding);GO:0005622(intracellular);GO:0005634(nucleus);GO:0005769(early endosome);GO:0005770(late endosome);GO:0005829(cytosol);GO:0005886(plasma membrane);GO:0005925(focal adhesion);GO:0006886(intracellular protein transport);GO:0006915(apoptotic process);GO:0006927(transformed…	NA	NA	NA	ras homolog family member B [Source:HGNC Symbol;Acc:HGNC:668]	116.186	122.269	0	73.9402	0	0	5599.54	12.4511	0.119978	0.606589	up	no
MSTRG.23787	SF3B5	ENST00000367569	GO:0000398(mRNA splicing, via spliceosome);GO:0005634(nucleus);GO:0005654(nucleoplasm);GO:0005689(U12-type spliceosomal complex);GO:0008380(RNA splicing);GO:0010467(gene expression)	03040(Spliceosome)	NA	NA	splicing factor 3b, subunit 5, 10kDa [Source:HGNC Symbol;Acc:HGNC:21083]	66.1393	81.4342	0	0	0	94.2194	2774.81	11.4382	0.140012	0.610505	up	no
MSTRG.13052	CHMP1B	ENST00000526991	GO:0000815(ESCRT III complex);GO:0000920(cell separation after cytokinesis);GO:0005515(protein binding);GO:0005829(cytosol);GO:0006997(nucleus organization);GO:0007034(vacuolar transport);GO:0007080(mitotic metaphase plate congression);GO:0010824(regulation of centrosome duplication);GO:0015031(protein transport);GO:0019904(protein domain specific binding);GO:0030117(membrane coat);GO:0031902(lat…	04144(Endocytosis)	NA	NA	charged multivesicular body protein 1B [Source:HGNC Symbol;Acc:HGNC:24287]	45.6591	2.87173	0	2.63916	0	23.519	311.924	8.28505	0.0628454	0.586736	up	no
MSTRG.25282	RP4-584D14.5	MSTRG.25282.1;MSTRG.25282.3	NA	NA	NA	NA	NA	17.5137	3.76355	0.0332582	0.0189451	0.0336421	15.0012	90.8505	6.50542	0.146726	0.615026	up	no
MSTRG.9177	RP11-673C5.1	ENST00000569046	NA	NA	NA	NA	NA	35.7319	0	0	36.1478	0	0	90.0415	6.49252	0.312712	0.747083	up	no
MSTRG.35	RP5-857K21.6	ENST00000414273	NA	NA	NA	NA	NA	55.6965	0	0	0	0	0	81.335	6.34581	0.258659	0.688887	up	no
MSTRG.24835	POP7	ENST00000303151;ENST00000457480	GO:0003676(nucleic acid binding);GO:0004526(ribonuclease P activity);GO:0005515(protein binding);GO:0005634(nucleus);GO:0005655(nucleolar ribonuclease P complex);GO:0005737(cytoplasm);GO:0008033(tRNA processing);GO:0044822(poly(A) RNA binding);GO:0090502(RNA phosphodiester bond hydrolysis, endonucleolytic)	03008(Ribosome biogenesis in eukaryotes);03013(RNA transport)	NA	NA	processing of precursor 7, ribonuclease P/MRP subunit (S. cerevisiae) [Source:HGNC Symbol;Acc:HGNC:19949]	36.0112	46.9766	51.5536	67.8723	0.445824	14.8949	67.0296	6.06673	0.196443	0.680129	up	no
MSTRG.1210	RP4-706A16.3	MSTRG.1210.1;MSTRG.1210.2;ENST00000471722	NA	NA	NA	NA	NA	77.1648	77.2226	46.7373	35.4362	1.77318	2.17826	60.3047	5.9142	0.138609	0.609428	up	no
MSTRG.10429	HNRNPA1P48	ENST00000562726;ENST00000565308	NA	NA	NA	NA	NA	70.4454	71.0897	77.2219	67.6672	6.0197	77.0142	21.3663	4.41727	0.152478	0.620915	up	no
MSTRG.13899	IER2	ENST00000587885;ENST00000292433;ENST00000588173	GO:0005737(cytoplasm)	NA	NA	NA	immediate early response 2 [Source:HGNC Symbol;Acc:HGNC:28871]	17.881	19.9598	0.203444	0.18249	5.22678	25.983	19.897	4.31448	0.412414	0.796643	up	no
MSTRG.4926	TSKU	ENST00000533752;ENST00000612930;ENST00000333090;ENST00000525167;ENST00000527881	GO:0005515(protein binding);GO:0005615(extracellular space);GO:0010468(regulation of gene expression);GO:0021540(corpus callosum morphogenesis);GO:0021670(lateral ventricle development);GO:0021960(anterior commissure morphogenesis);GO:0030178(negative regulation of Wnt signaling pathway);GO:0043010(camera-type eye development);GO:0061073(ciliary body morphogenesis)	NA	NA	NA	tsukushi, small leucine rich proteoglycan [Source:HGNC Symbol;Acc:HGNC:28850]	16.8923	18.6188	18.2522	5.20825	0.480188	4.64852	19.4072	4.27852	0.0527561	0.562836	up	no
MSTRG.9906	RPL21P119	ENST00000484462	NA	NA	NA	NA	NA	0	45.7814	0	0	0	31.8313	16.9379	4.08219	0.57028	0.861375	up	no
MSTRG.4654	C11orf68	ENST00000438576;ENST00000449692;ENST00000530188	GO:0005515(protein binding);GO:0044822(poly(A) RNA binding)	NA	NA	NA	chromosome 11 open reading frame 68 [Source:HGNC Symbol;Acc:HGNC:28801]	10.1738	8.30376	4.95674	0.145747	0.334674	4.95554	14.607	3.86858	0.132787	0.606589	up	no
MSTRG.27282	PTGES	MSTRG.27282.1;ENST00000481476;ENST00000340607	GO:0001516(prostaglandin biosynthetic process);GO:0002526(acute inflammatory response);GO:0002544(chronic inflammatory response);GO:0005641(nuclear envelope lumen);GO:0005737(cytoplasm);GO:0005789(endoplasmic reticulum membrane);GO:0006693(prostaglandin metabolic process);GO:0007165(signal transduction);GO:0008285(negative regulation of cell proliferation);GO:0014070(response to organic cyclic co…	00590(Arachidonic acid metabolism);01100(Metabolic pathways)	NA	NA	prostaglandin E synthase [Source:HGNC Symbol;Acc:HGNC:9599]	68.2784	72.3607	79.667	82.9579	8.5042	74.5095	13.988	3.80612	0.175104	0.651	up	no
MSTRG.8667	CHST14	ENST00000306243	GO:0000139(Golgi membrane);GO:0001537(N-acetylgalactosamine 4-O-sulfotransferase activity);GO:0005515(protein binding);GO:0005975(carbohydrate metabolic process);GO:0008146(sulfotransferase activity);GO:0016021(integral component of membrane);GO:0016051(carbohydrate biosynthetic process);GO:0030203(glycosaminoglycan metabolic process);GO:0030204(chondroitin sulfate metabolic process);GO:0030208(d…	00532(Glycosaminoglycan biosynthesis - chondroitin sulfate)	NA	NA	carbohydrate (N-acetylgalactosamine 4-0) sulfotransferase 14 [Source:HGNC Symbol;Acc:HGNC:24464]	6.00157	7.15617	6.62407	5.04313	0	5.86718	13.6023	3.76578	0.131775	0.606589	up	no
MSTRG.17845	AP001505.10	ENST00000616815	NA	NA	NA	NA	NA	4.59934	0	0	6.32126	0	7.03983	13.0479	3.70575	0.125059	0.606589	up	no
MSTRG.15933	HS6ST1	ENST00000469019;ENST00000259241;ENST00000463963;ENST00000494089	GO:0000139(Golgi membrane);GO:0001525(angiogenesis);GO:0005887(integral component of plasma membrane);GO:0005975(carbohydrate metabolic process);GO:0006024(glycosaminoglycan biosynthetic process);GO:0008146(sulfotransferase activity);GO:0015012(heparan sulfate proteoglycan biosynthetic process);GO:0015015(heparan sulfate proteoglycan biosynthetic process, enzymatic modification);GO:0016021(integr…	00534(Glycosaminoglycan biosynthesis - heparan sulfate)	NA	NA	heparan sulfate 6-O-sulfotransferase 1 [Source:HGNC Symbol;Acc:HGNC:5201]	5.68352	5.34082	5.04891	5.44344	0	5.27713	12.9702	3.69712	0.11602	0.606589	up	no
MSTRG.23173	TBCC	ENST00000372876	GO:0000902(cell morphogenesis);GO:0003924(GTPase activity);GO:0005737(cytoplasm);GO:0005856(cytoskeleton);GO:0005874(microtubule);GO:0006457(protein folding);GO:0007023(post-chaperonin tubulin folding pathway);GO:0032391(photoreceptor connecting cilium);GO:0044267(cellular protein metabolic process);GO:0051084('de novo' posttranslational protein folding);GO:0051087(chaperone binding)	NA	NA	NA	tubulin folding cofactor C [Source:HGNC Symbol;Acc:HGNC:11580]	0.886141	21.9622	0	0	0	0	11.9947	3.58432	0.396846	0.783901	up	no
MSTRG.17566	CH507-513H4.1	MSTRG.17566.1	NA	NA	NA	NA	NA	8.75826	0	0	0.004228	0	0	11.9698	3.58133	0.258386	0.688887	up	no
MSTRG.13219	RPL7AP66	ENST00000588490	NA	NA	NA	NA	NA	5.28152	0	0	0	0	4.27047	9.9877	3.32015	0.285789	0.720317	up	no
MSTRG.14177	CEBPA	ENST00000498907	GO:0000050(urea cycle);GO:0000122(negative regulation of transcription from RNA polymerase II promoter);GO:0000978(RNA polymerase II core promoter proximal region sequence-specific DNA binding);GO:0001013(RNA polymerase I regulatory region DNA binding);GO:0001077(RNA polymerase II core promoter proximal region sequence-specific DNA binding transcription factor activity involved in positive regula…	05200(Pathways in cancer);05221(Acute myeloid leukemia)	NA	NA	CCAAT/enhancer binding protein (C/EBP), alpha [Source:HGNC Symbol;Acc:HGNC:1833]	6.05537	6.83075	0	2.37704	1.90388	2.12196	9.74779	3.28508	0.176519	0.653452	up	no
MSTRG.15285	CHAC2	ENST00000295304	GO:0003674(molecular_function);GO:0005575(cellular_component);GO:0008150(biological_process);GO:0008152(metabolic process);GO:0016746(transferase activity, transferring acyl groups)	NA	NA	NA	ChaC, cation transport regulator homolog 2 (E. coli) [Source:HGNC Symbol;Acc:HGNC:32363]	10.2704	11.2282	7.74246	17.8193	1.78043	16.5113	9.48607	3.24581	0.129295	0.606589	up	no
MSTRG.17620	PPIAP22	MSTRG.17620.1;ENST00000358455	NA	NA	NA	NA	NA	373.896	526.91	439.178	393.901	82.3427	723.913	9.30338	3.21776	0.206053	0.688887	up	no
MSTRG.23176	C6orf226	ENST00000408925	GO:0005515(protein binding)	NA	NA	NA	chromosome 6 open reading frame 226 [Source:HGNC Symbol;Acc:HGNC:34431]	6.43354	0	0	0	0	0	8.89319	3.1527	0.258659	0.688887	up	no
MSTRG.27978	CSTF2	MSTRG.27978.1	NA	NA	NA	NA	NA	2.25275	2.10809	0	0	0	2.8818	8.83046	3.14249	0.150922	0.619	up	no
MSTRG.12580	CDC42EP4	ENST00000335793;ENST00000439510;ENST00000581014;ENST00000580315;ENST00000579611;ENST00000581045;ENST00000582303	GO:0005096(GTPase activator activity);GO:0005515(protein binding);GO:0005737(cytoplasm);GO:0005886(plasma membrane);GO:0007266(Rho protein signal transduction);GO:0008360(regulation of cell shape);GO:0012505(endomembrane system);GO:0015629(actin cytoskeleton);GO:0015630(microtubule cytoskeleton);GO:0017049(GTP-Rho binding);GO:0030838(positive regulation of actin filament polymerization);GO:003127…	NA	NA	NA	CDC42 effector protein (Rho GTPase binding) 4 [Source:HGNC Symbol;Acc:HGNC:17147]	9.55804	14.0988	1.43608	6.84589	4.2692	10.8266	8.05392	3.00969	0.116853	0.606589	up	no
MSTRG.16195	AC016739.2	ENST00000405359	NA	NA	NA	NA	NA	5.46985	0	0	0	0	0	7.6448	2.93448	0.258659	0.688887	up	no
MSTRG.20722	SEC31A	MSTRG.20722.1	NA	NA	NA	NA	NA	1.88473	2.69262	0	1.19043	0	0	7.58549	2.92324	0.112954	0.606589	up	no
MSTRG.11350	RPS18P12	ENST00000412454	NA	NA	NA	NA	NA	4.83725	4.93097	5.91741	2.48579	0	1.46695	7.55517	2.91746	0.100092	0.606589	up	no
MSTRG.3172	COX20P1	ENST00000366529	NA	NA	NA	NA	NA	3.12907	2.5852	2.09235	3.41898	0	2.91459	7.46779	2.90068	0.0851704	0.606589	up	no
MSTRG.20744	TECRP1	ENST00000513307	NA	NA	NA	NA	NA	13.9825	0	0	0	1.07479	0	7.18091	2.84417	0.477984	0.841327	up	no
MSTRG.400	MUL1	ENST00000264198	GO:0000266(mitochondrial fission);GO:0004842(ubiquitin-protein transferase activity);GO:0004871(signal transducer activity);GO:0005515(protein binding);GO:0005654(nucleoplasm);GO:0005737(cytoplasm);GO:0005739(mitochondrion);GO:0005777(peroxisome);GO:0006919(activation of cysteine-type endopeptidase activity involved in apoptotic process);GO:0007005(mitochondrion organization);GO:0007257(activatio…	NA	NA	NA	mitochondrial E3 ubiquitin protein ligase 1 [Source:HGNC Symbol;Acc:HGNC:25762]	16.018	16.7538	17.1716	18.5119	3.16337	17.2585	6.69038	2.74209	0.163383	0.634511	up	no
MSTRG.13649	SNRPEP4	ENST00000435815	NA	NA	NA	NA	NA	1.79863	1.59769	0	0	0	2.3873	6.60083	2.72265	0.157819	0.627546	up	no
MSTRG.4506	UQCC3	ENST00000531323;ENST00000377953	GO:0005743(mitochondrial inner membrane);GO:0016021(integral component of membrane)	NA	NA	NA	ubiquinol-cytochrome c reductase complex assembly factor 3 [Source:HGNC Symbol;Acc:HGNC:34399]	5.49121	6.65918	5.81403	5.38114	0.687218	5.93544	6.52791	2.70662	0.13509	0.606589	up	no
MSTRG.22229	ADRB2	ENST00000305988	GO:0001666(response to hypoxia);GO:0001889(liver development);GO:0001965(G-protein alpha-subunit binding);GO:0001993(regulation of systemic arterial blood pressure by norepinephrine-epinephrine);GO:0002024(diet induced thermogenesis);GO:0002025(vasodilation by norepinephrine-epinephrine involved in regulation of systemic arterial blood pressure);GO:0002028(regulation of sodium ion transport);GO:0…	04020(Calcium signaling pathway);04080(Neuroactive ligand-receptor interaction);04144(Endocytosis);04970(Salivary secretion)	NA	NA	adrenoceptor beta 2, surface [Source:HGNC Symbol;Acc:HGNC:286]	1.93137	2.40833	0	0	0	0	6.50939	2.70252	0.100951	0.606589	up	no
MSTRG.25081	ATP6V1F	ENST00000249289;ENST00000492758	GO:0005515(protein binding);GO:0005829(cytosol);GO:0006879(cellular iron ion homeostasis);GO:0008152(metabolic process);GO:0008286(insulin receptor signaling pathway);GO:0015078(hydrogen ion transmembrane transporter activity);GO:0015991(ATP hydrolysis coupled proton transport);GO:0015992(proton transport);GO:0016020(membrane);GO:0016469(proton-transporting two-sector ATPase complex);GO:0016471(v…	00190(Oxidative phosphorylation);01100(Metabolic pathways);04145(Phagosome);04966(Collecting duct acid secretion);05110(Vibrio cholerae infection);05120(Epithelial cell signaling in Helicobacter pylori infection);05323(Rheumatoid arthritis)	NA	NA	ATPase, H+ transporting, lysosomal 14kDa, V1 subunit F [Source:HGNC Symbol;Acc:HGNC:16832]	11.8983	47.3407	0.457136	39.9961	24.9745	129.431	6.43627	2.68622	0.450154	0.823623	up	no
MSTRG.3432	IFIT3	ENST00000371818;MSTRG.3432.2;ENST00000371811	GO:0003674(molecular_function);GO:0005515(protein binding);GO:0005737(cytoplasm);GO:0005739(mitochondrion);GO:0005829(cytosol);GO:0008285(negative regulation of cell proliferation);GO:0009615(response to virus);GO:0019221(cytokine-mediated signaling pathway);GO:0035457(cellular response to interferon-alpha);GO:0042802(identical protein binding);GO:0043066(negative regulation of apoptotic process)…	NA	NA	NA	interferon-induced protein with tetratricopeptide repeats 3 [Source:HGNC Symbol;Acc:HGNC:5411]	0.546724	13.0341	0.550371	7.71304	0.16444	0.0402638	6.32067	2.66008	0.532529	0.861375	up	no
MSTRG.13059	TUBB6	MSTRG.13059.1	NA	NA	NA	NA	NA	0.943976	2.18306	0	3.09902	0	2.44016	6.25596	2.64523	0.0914144	0.606589	up	no
MSTRG.8083	PNMA1	ENST00000316836	GO:0002437(inflammatory response to antigenic stimulus);GO:0005515(protein binding);GO:0005730(nucleolus);GO:0005737(cytoplasm);GO:0005925(focal adhesion);GO:0043065(positive regulation of apoptotic process)	NA	NA	NA	paraneoplastic Ma antigen 1 [Source:HGNC Symbol;Acc:HGNC:9158]	0	23.4815	0	0	0	0	6.23313	2.63996	0.572767	0.861375	up	no
MSTRG.1707	MRPS21	MSTRG.1707.1	NA	NA	NA	NA	NA	3.43934	4.63104	0	0	1.00104	1.15819	6.1865	2.62912	0.293922	0.728458	up	no
MSTRG.22509	HEIH	MSTRG.22509.1;ENST00000623091	NA	NA	NA	NA	NA	0.0312927	10.2735	0	0	0	8.27033	6.17791	2.62712	0.562204	0.861375	up	no
MSTRG.7736	PNN	ENST00000553331;ENST00000216832;ENST00000556530;ENST00000554117;ENST00000554902;ENST00000557680	GO:0000398(mRNA splicing, via spliceosome);GO:0003677(DNA binding);GO:0005198(structural molecule activity);GO:0005654(nucleoplasm);GO:0005882(intermediate filament);GO:0005886(plasma membrane);GO:0005911(cell-cell junction);GO:0006351(transcription, DNA-templated);GO:0006355(regulation of transcription, DNA-templated);GO:0007155(cell adhesion);GO:0016020(membrane);GO:0016607(nuclear speck);GO:00…	03013(RNA transport);03015(mRNA surveillance pathway)	NA	NA	pinin, desmosome associated protein [Source:HGNC Symbol;Acc:HGNC:9162]	52.3925	18.9735	17.0664	17.9546	12.6109	46.7	6.04773	2.59639	0.150691	0.619	up	no
MSTRG.71	B3GALT6	ENST00000379198	GO:0000139(Golgi membrane);GO:0005797(Golgi medial cisterna);GO:0005975(carbohydrate metabolic process);GO:0006024(glycosaminoglycan biosynthetic process);GO:0006486(protein glycosylation);GO:0008378(galactosyltransferase activity);GO:0008499(UDP-galactose:beta-N-acetylglucosamine beta-1,3-galactosyltransferase activity);GO:0015012(heparan sulfate proteoglycan biosynthetic process);GO:0016020(mem…	00532(Glycosaminoglycan biosynthesis - chondroitin sulfate);00534(Glycosaminoglycan biosynthesis - heparan sulfate);01100(Metabolic pathways)	NA	NA	UDP-Gal:betaGal beta 1,3-galactosyltransferase polypeptide 6 [Source:HGNC Symbol;Acc:HGNC:17978]	10.2699	10.256	0	10.7403	8.88806	10.0864	5.93253	2.56865	0.328673	0.763949	up	no
MSTRG.5715	RP11-424C20.2	ENST00000540175	NA	NA	NA	NA	NA	11.3936	13.4812	10.9751	1.45549	2.26864	20.6378	5.69581	2.5099	0.405254	0.791104	up	no
MSTRG.24048	GNA12	ENST00000275364;MSTRG.24048.2;ENST00000491117;ENST00000407904;ENST00000407653;ENST00000496740;ENST00000471281;ENST00000485329	GO:0001701(in utero embryonic development);GO:0003924(GTPase activity);GO:0004871(signal transducer activity);GO:0005515(protein binding);GO:0005525(GTP binding);GO:0005834(heterotrimeric G-protein complex);GO:0005886(plasma membrane);GO:0005925(focal adhesion);GO:0007165(signal transduction);GO:0007186(G-protein coupled receptor signaling pathway);GO:0007188(adenylate cyclase-modulating G-protei…	04010(MAPK signaling pathway);04270(Vascular smooth muscle contraction);04730(Long-term depression);04810(Regulation of actin cytoskeleton)	NA	NA	guanine nucleotide binding protein (G protein) alpha 12 [Source:HGNC Symbol;Acc:HGNC:4380]	5.96594	7.24014	6.18885	12.4585	1.3815	12.3867	5.66873	2.50303	0.227113	0.688887	up	no
MSTRG.20712	PLAC8	MSTRG.20712.1	NA	NA	NA	NA	NA	1.91047	2.39256	2.00732	4.66308	0	4.32017	5.53535	2.46867	0.227467	0.688887	up	no
MSTRG.21586	ISCA1P1	MSTRG.21586.1;ENST00000426679	NA	NA	NA	NA	NA	2.1604	2.2068	2.07793	2.52192	0	3.40668	5.17527	2.37163	0.166462	0.639868	up	no
MSTRG.17621	RPL13AP7	ENST00000425147	NA	NA	NA	NA	NA	0	8.91779	0	0	0	5.22687	5.16752	2.36947	0.561929	0.861375	up	no
MSTRG.12380	CTD-2510F5.6	MSTRG.12380.1	NA	NA	NA	NA	NA	3.41373	2.68858	3.34383	1.28875	0.086262	2.34426	5.10859	2.35293	0.107585	0.606589	up	no
MSTRG.10363	RAB43P1	ENST00000561790	NA	NA	NA	NA	NA	1.66497	1.6609	0	0	0	0	5.09263	2.34841	0.0883005	0.606589	up	no
MSTRG.26115	TRMT12	ENST00000328599;ENST00000521443;MSTRG.26115.3	NA	NA	NA	NA	NA	4.52623	0.00145382	1.49986	5.603	0	0.408462	5.04641	2.33526	0.451896	0.824976	up	no
MSTRG.16645	TIGD1	ENST00000408957	GO:0003676(nucleic acid binding);GO:0003677(DNA binding);GO:0005634(nucleus)	NA	NA	NA	tigger transposable element derived 1 [Source:HGNC Symbol;Acc:HGNC:14523]	2.73564	2.37937	0	1.28342	0.62668	0	5.01366	2.32586	0.239773	0.688887	up	no
MSTRG.12735	CEP295NL	ENST00000585421;ENST00000536189;ENST00000262768;ENST00000586057;ENST00000592761;ENST00000586713;ENST00000322630;ENST00000587052	GO:0005515(protein binding);GO:0008191(metalloendopeptidase inhibitor activity);GO:0010951(negative regulation of endopeptidase activity);GO:0031514(motile cilium)	NA	NA	NA	CEP295 N-terminal like [Source:HGNC Symbol;Acc:HGNC:44659]	31.5685	33.211	31.0123	43.876	7.82548	8.03119	4.99236	2.31972	0.329919	0.764846	up	no
MSTRG.1392	PRMT6	ENST00000370078	GO:0000122(negative regulation of transcription from RNA polymerase II promoter);GO:0003682(chromatin binding);GO:0005515(protein binding);GO:0005634(nucleus);GO:0005654(nucleoplasm);GO:0005829(cytosol);GO:0006284(base-excision repair);GO:0006325(chromatin organization);GO:0006351(transcription, DNA-templated);GO:0006479(protein methylation);GO:0008168(methyltransferase activity);GO:0008469(histo…	NA	NA	NA	protein arginine methyltransferase 6 [Source:HGNC Symbol;Acc:HGNC:18241]	1.68073	9.76067	11.4139	11.7515	0	10.1723	4.98696	2.31816	0.568795	0.861375	up	no
MSTRG.25277	LRRC61	ENST00000471872;ENST00000463441;ENST00000323078;ENST00000359623;ENST00000493307	GO:0005515(protein binding)	NA	NA	NA	leucine rich repeat containing 61 [Source:HGNC Symbol;Acc:HGNC:21704]	24.5088	6.58359	5.42254	6.74256	6.96143	24.5882	4.89747	2.29204	0.28432	0.718245	up	no
MSTRG.25033	RP11-390E23.6	ENST00000607957	NA	NA	NA	NA	NA	1.44197	1.30311	0	0	0	1.14021	4.88945	2.28967	0.104675	0.606589	up	no
MSTRG.27985	CENPI	MSTRG.27985.1	NA	NA	NA	NA	NA	1.52567	1.06594	0	0	0	1.29043	4.82511	2.27056	0.112489	0.606589	up	no
MSTRG.23370	EEF1A1	MSTRG.23370.1;MSTRG.23370.2	NA	NA	NA	NA	NA	5.40815	2.19408	1.10864	1.25797	0.895169	0.778476	4.81437	2.26735	0.0985279	0.606589	up	no
MSTRG.28138	C1GALT1C1	ENST00000304661;ENST00000371313	GO:0000139(Golgi membrane);GO:0004653(polypeptide N-acetylgalactosaminyltransferase activity);GO:0005515(protein binding);GO:0006493(protein O-linked glycosylation);GO:0016021(integral component of membrane);GO:0016266(O-glycan processing);GO:0030168(platelet activation);GO:0036344(platelet morphogenesis);GO:0043687(post-translational protein modification);GO:0044267(cellular protein metabolic pr…	00512(Mucin type O-Glycan biosynthesis);01100(Metabolic pathways)	NA	NA	C1GALT1-specific chaperone 1 [Source:HGNC Symbol;Acc:HGNC:24338]	2.09219	10.0025	10.9541	2.97335	0.0442371	11.0718	4.81011	2.26607	0.531318	0.861375	up	no
MSTRG.24440	VOPP1	MSTRG.24440.2;MSTRG.24440.3;MSTRG.24440.4;ENST00000285279;ENST00000433959;ENST00000428648;ENST00000428097;ENST00000625836;ENST00000418904;ENST00000453256;ENST00000427700;ENST00000414113;ENST00000481197;ENST00000452832;ENST00000453112	GO:0004871(signal transducer activity);GO:0005768(endosome);GO:0006351(transcription, DNA-templated);GO:0006355(regulation of transcription, DNA-templated);GO:0007165(signal transduction);GO:0030659(cytoplasmic vesicle membrane);GO:0031301(integral component of organelle membrane)	NA	NA	NA	vesicular, overexpressed in cancer, prosurvival protein 1 [Source:HGNC Symbol;Acc:HGNC:34518]	11.8532	11.0651	11.1234	16.6425	2.50185	2.30377	4.77643	2.25593	0.356247	0.781559	up	no
MSTRG.13578	GIPC3	ENST00000322315	GO:0005515(protein binding)	NA	NA	NA	GIPC PDZ domain containing family, member 3 [Source:HGNC Symbol;Acc:HGNC:18183]	11.5059	10.6994	2.10467	6.27324	5.62082	6.40986	4.73432	2.24316	0.159329	0.629912	up	no
MSTRG.14623	FTL	ENST00000331825;ENST00000622577	GO:0005506(iron ion binding);GO:0005515(protein binding);GO:0005623(cell);GO:0005829(cytosol);GO:0006826(iron ion transport);GO:0006879(cellular iron ion homeostasis);GO:0006892(post-Golgi vesicle-mediated transport);GO:0006898(receptor-mediated endocytosis);GO:0008043(intracellular ferritin complex);GO:0008199(ferric iron binding);GO:0016020(membrane);GO:0042802(identical protein binding);GO:005…	00860(Porphyrin and chlorophyll metabolism);04978(Mineral absorption)	NA	NA	ferritin, light polypeptide [Source:HGNC Symbol;Acc:HGNC:3999]	2507.29	923.862	1386.38	643.815	501.164	803.46	4.73021	2.2419	0.132176	0.606589	up	no
MSTRG.4514	TMEM223	ENST00000527073;ENST00000528367;ENST00000525631;ENST00000307366	GO:0016021(integral component of membrane)	NA	NA	NA	transmembrane protein 223 [Source:HGNC Symbol;Acc:HGNC:28464]	3.68623	5.7627	1.56136	5.98722	1.52938	4.91608	4.66836	2.22292	0.0657675	0.59093	up	no
MSTRG.15456	PCYOX1	ENST00000414812;ENST00000433351;ENST00000264441;ENST00000451279;ENST00000480949	GO:0001735(prenylcysteine oxidase activity);GO:0005764(lysosome);GO:0005774(vacuolar membrane);GO:0005886(plasma membrane);GO:0006821(chloride transport);GO:0008555(chloride-transporting ATPase activity);GO:0016670(oxidoreductase activity, acting on a sulfur group of donors, oxygen as acceptor);GO:0030327(prenylated protein catabolic process);GO:0030328(prenylcysteine catabolic process);GO:003032…	NA	NA	NA	prenylcysteine oxidase 1 [Source:HGNC Symbol;Acc:HGNC:20588]	13.9776	12.6873	13.5125	14.6683	3.78738	15.0771	4.56396	2.19029	0.150267	0.618563	up	no
MSTRG.15458	FAM136A	ENST00000037869;ENST00000460307;ENST00000450256;ENST00000430566;ENST00000438759;ENST00000498665	GO:0005737(cytoplasm);GO:0005739(mitochondrion)	NA	NA	NA	family with sequence similarity 136, member A [Source:HGNC Symbol;Acc:HGNC:25911]	20.8637	20.3331	19.4515	21.1896	6.36524	21.8148	4.46914	2.16	0.122138	0.606589	up	no
MSTRG.26802	RP11-350E12.4	MSTRG.26802.1	NA	NA	NA	NA	NA	3.1532	2.0214	0.518241	1.23525	0.658124	0.83825	4.34037	2.11782	0.0513281	0.559335	up	no
MSTRG.10608	PSKH1	ENST00000570631;ENST00000291041;ENST00000575198	GO:0004672(protein kinase activity);GO:0004674(protein serine/threonine kinase activity);GO:0005515(protein binding);GO:0005524(ATP binding);GO:0005575(cellular_component);GO:0005789(endoplasmic reticulum membrane);GO:0005794(Golgi apparatus);GO:0005815(microtubule organizing center);GO:0005886(plasma membrane);GO:0006468(protein phosphorylation);GO:0016607(nuclear speck);GO:0016772(transferase a…	NA	NA	NA	protein serine kinase H1 [Source:HGNC Symbol;Acc:HGNC:9529]	8.53434	8.36213	3.13632	8.29902	3.24421	3.05098	4.3391	2.1174	0.14425	0.614577	up	no
MSTRG.380	RP4-657E11.10	MSTRG.380.1	NA	NA	NA	NA	NA	1.2767	1.22754	0	0	0	0.846884	4.32793	2.11368	0.0925421	0.606589	up	no
MSTRG.22728	C6orf62	ENST00000378119;ENST00000378102;MSTRG.22728.3	NA	NA	NA	NA	NA	31.9395	30.3863	23.0156	28.8121	10.0652	11.7831	4.28791	2.10028	0.131121	0.606589	up	no
MSTRG.4924	RP11-111M22.3	ENST00000530759;ENST00000572035	NA	NA	NA	NA	NA	2.89099	6.96824	0.421354	1.60447	1.71662	2.08527	4.27129	2.09467	0.295841	0.73064	up	no
MSTRG.13417	RP11-567M16.6	ENST00000616428	NA	NA	NA	NA	NA	2.00741	0	0	1.1586	0	1.01928	4.25637	2.08962	0.129369	0.606589	up	no
MSTRG.3362	RP11-40F6.1	MSTRG.3362.1	NA	NA	NA	NA	NA	0	3.31784	0	5.29422	0	4.8501	4.25334	2.0886	0.440835	0.816298	up	no
MSTRG.11453	ZNF286B	MSTRG.11453.1	NA	NA	NA	NA	NA	1.38871	0.5806	0	0	0	2.16826	4.13025	2.04623	0.223089	0.688887	up	no
MSTRG.11876	CISD3	ENST00000613478;ENST00000619858;ENST00000616128	GO:0005739(mitochondrion);GO:0043231(intracellular membrane-bounded organelle);GO:0046872(metal ion binding);GO:0051537(2 iron, 2 sulfur cluster binding)	NA	NA	NA	CDGSH iron sulfur domain 3 [Source:HGNC Symbol;Acc:HGNC:27578]	12.985	10.8727	4.77456	5.52213	5.62766	14.8312	4.02518	2.00905	0.157522	0.627546	up	no
MSTRG.22318	MED7	ENST00000286317;ENST00000420343	GO:0000151(ubiquitin ligase complex);GO:0001104(RNA polymerase II transcription cofactor activity);GO:0003713(transcription coactivator activity);GO:0005515(protein binding);GO:0005634(nucleus);GO:0005654(nucleoplasm);GO:0005667(transcription factor complex);GO:0005739(mitochondrion);GO:0006357(regulation of transcription from RNA polymerase II promoter);GO:0006367(transcription initiation from R…	NA	NA	NA	mediator complex subunit 7 [Source:HGNC Symbol;Acc:HGNC:2378]	0.973908	0.0454376	0.0673769	0.0352719	0.0260244	0.720508	3.9985	1.99946	0.270411	0.701782	up	no
MSTRG.12102	HEXIM1	ENST00000332499	GO:0000122(negative regulation of transcription from RNA polymerase II promoter);GO:0004861(cyclin-dependent protein serine/threonine kinase inhibitor activity);GO:0005515(protein binding);GO:0005634(nucleus);GO:0005654(nucleoplasm);GO:0005737(cytoplasm);GO:0006351(transcription, DNA-templated);GO:0007507(heart development);GO:0017069(snRNA binding);GO:0045736(negative regulation of cyclin-depend…	NA	NA	NA	hexamethylene bis-acetamide inducible 1 [Source:HGNC Symbol;Acc:HGNC:24953]	0	0	0	49.8782	0	63.8646	3.96055	1.9857	0.643072	0.900847	up	no
MSTRG.26467	TUSC1	ENST00000358022	NA	NA	NA	NA	tumor suppressor candidate 1 [Source:HGNC Symbol;Acc:HGNC:31010]	2.01444	0	0	1.89296	0	0	3.93878	1.97775	0.305694	0.740537	up	no
MSTRG.14914	TRAPPC12	MSTRG.14914.1	NA	NA	NA	NA	NA	1.01736	1.71858	0.003674	0.603555	0.123217	0.817511	3.90192	1.96418	0.0725204	0.60585	up	no
MSTRG.10034	.	MSTRG.10034.1	NA	NA	NA	NA	NA	1.8726	1.4066	1.54137	1.56431	0	1.47149	3.84859	1.94433	0.101153	0.606589	up	no
MSTRG.23619	RP11-632C17__A.1	ENST00000443998	NA	NA	NA	NA	NA	9.05285	0	15.7837	5.50797	0	8.01459	3.8271	1.93625	0.683267	0.919138	up	no
MSTRG.26378	ERMP1	ENST00000462592;MSTRG.26378.2;MSTRG.26378.3;ENST00000214893;ENST00000339450;ENST00000489219;ENST00000487088;ENST00000475005	GO:0005789(endoplasmic reticulum membrane);GO:0006508(proteolysis);GO:0008237(metallopeptidase activity);GO:0016020(membrane);GO:0016021(integral component of membrane);GO:0046872(metal ion binding)	NA	NA	NA	endoplasmic reticulum metallopeptidase 1 [Source:HGNC Symbol;Acc:HGNC:23703]	8.10924	4.59938	3.27498	1.85967	2.28137	5.40001	3.82509	1.93549	0.156181	0.626574	up	no
MSTRG.27438	TUBB4B	ENST00000340384;ENST00000604929	GO:0000086(G2/M transition of mitotic cell cycle);GO:0000278(mitotic cell cycle);GO:0003725(double-stranded RNA binding);GO:0003924(GTPase activity);GO:0005200(structural constituent of cytoskeleton);GO:0005525(GTP binding);GO:0005634(nucleus);GO:0005829(cytosol);GO:0005856(cytoskeleton);GO:0005874(microtubule);GO:0006457(protein folding);GO:0006928(movement of cell or subcellular component);GO:0…	04145(Phagosome);04540(Gap junction);05130(Pathogenic Escherichia coli infection)	NA	NA	tubulin, beta 4B class IVb [Source:HGNC Symbol;Acc:HGNC:20771]	143.984	150.053	150.686	77.7543	53.9677	304.353	3.77947	1.91818	0.377006	0.781559	up	no
MSTRG.10309	FBXL19-AS1	MSTRG.10309.1	NA	NA	NA	NA	NA	4.28399	4.32032	0	3.09599	3.23718	3.43013	3.776	1.91686	0.31795	0.752354	up	no
MSTRG.18830	CRTAP	ENST00000320954;ENST00000449224;ENST00000485310	GO:0005578(proteinaceous extracellular matrix);GO:0005615(extracellular space);GO:0005783(endoplasmic reticulum);GO:0005788(endoplasmic reticulum lumen);GO:0007283(spermatogenesis);GO:0018400(peptidyl-proline hydroxylation to 3-hydroxy-L-proline);GO:0030198(extracellular matrix organization);GO:0032403(protein complex binding);GO:0032991(macromolecular complex);GO:0050821(protein stabilization);G…	NA	NA	NA	cartilage associated protein [Source:HGNC Symbol;Acc:HGNC:2379]	47.2402	46.9794	47.9373	43.195	16.4375	44.5874	3.7658	1.91296	0.127755	0.606589	up	no
MSTRG.4269	LINC00294	ENST00000631190	NA	NA	NA	NA	NA	4.92391	4.42218	0	3.63998	3.69981	2.98282	3.76567	1.91291	0.352561	0.781529	up	no
MSTRG.20932	FGF2	ENST00000614010;ENST00000264498;ENST00000608478	GO:0000187(activation of MAPK activity);GO:0001658(branching involved in ureteric bud morphogenesis);GO:0001938(positive regulation of endothelial cell proliferation);GO:0002042(cell migration involved in sprouting angiogenesis);GO:0005104(fibroblast growth factor receptor binding);GO:0005125(cytokine activity);GO:0005515(protein binding);GO:0005576(extracellular region);GO:0005615(extracellular …	04010(MAPK signaling pathway);04810(Regulation of actin cytoskeleton);05200(Pathways in cancer);05218(Melanoma)	NA	NA	fibroblast growth factor 2 (basic) [Source:HGNC Symbol;Acc:HGNC:3676]	4.01258	3.6403	1.17439	1.74624	1.28065	1.1606	3.72724	1.89811	0.0852323	0.606589	up	no
MSTRG.173	KLHL21	MSTRG.173.1;ENST00000377658;ENST00000377663;ENST00000610898;ENST00000496707;ENST00000463043	GO:0004842(ubiquitin-protein transferase activity);GO:0005515(protein binding);GO:0005737(cytoplasm);GO:0005813(centrosome);GO:0005827(polar microtubule);GO:0007067(mitotic nuclear division);GO:0016567(protein ubiquitination);GO:0031463(Cul3-RING ubiquitin ligase complex);GO:0032465(regulation of cytokinesis);GO:0035853(chromosome passenger complex localization to spindle midzone);GO:0051301(cell…	NA	NA	NA	kelch-like family member 21 [Source:HGNC Symbol;Acc:HGNC:29041]	7.90269	7.81052	6.86653	8.14752	2.48739	6.86948	3.71742	1.8943	0.0889234	0.606589	up	no
MSTRG.26520	CYP4F26P	MSTRG.26520.1;MSTRG.26520.2	NA	NA	NA	NA	NA	1.60389	1.40258	1.37055	1.32345	0	1.94847	3.67633	1.87827	0.126424	0.606589	up	no
MSTRG.11791	RP11-1094M14.11	ENST00000592381	NA	NA	NA	NA	NA	11.4641	13.9728	7.05143	5.54476	4.79145	10.2405	3.66728	1.87471	0.0843247	0.606589	up	no
MSTRG.16890	BTBD3	ENST00000254977;MSTRG.16890.2;ENST00000399006;ENST00000405977;ENST00000449299;MSTRG.16890.6;MSTRG.16890.7;ENST00000450368;MSTRG.16890.9;ENST00000422390;ENST00000618918;MSTRG.16890.12;ENST00000378226;ENST00000618296;ENST00000455911;ENST00000430557;ENST00000488503;ENST00000471120;ENST00000473416;ENST00000473180	GO:0005515(protein binding);GO:0005634(nucleus);GO:0005829(cytosol);GO:0021987(cerebral cortex development);GO:0048813(dendrite morphogenesis)	NA	NA	NA	BTB (POZ) domain containing 3 [Source:HGNC Symbol;Acc:HGNC:15854]	23.0136	21.6934	6.22199	14.7813	12.0814	6.39306	3.65813	1.87111	0.31685	0.751132	up	no
MSTRG.10614	THAP11	ENST00000303596	GO:0003676(nucleic acid binding);GO:0003677(DNA binding);GO:0005515(protein binding);GO:0005654(nucleoplasm);GO:0005737(cytoplasm);GO:0006351(transcription, DNA-templated);GO:0006355(regulation of transcription, DNA-templated);GO:0008270(zinc ion binding);GO:0045171(intercellular bridge)	NA	NA	NA	THAP domain containing 11 [Source:HGNC Symbol;Acc:HGNC:23194]	0	8.54248	0	0	0	0	3.63556	1.86218	0.572767	0.861375	up	no
MSTRG.19825	RAP2B	MSTRG.19825.1;ENST00000323534	GO:0005515(protein binding);GO:0005525(GTP binding);GO:0005622(intracellular);GO:0005829(cytosol);GO:0005886(plasma membrane);GO:0005923(bicellular tight junction);GO:0007165(signal transduction);GO:0007264(small GTPase mediated signal transduction);GO:0015031(protein transport);GO:0016020(membrane);GO:0019003(GDP binding);GO:0019904(protein domain specific binding);GO:0030168(platelet activation…	NA	NA	NA	RAP2B, member of RAS oncogene family [Source:HGNC Symbol;Acc:HGNC:9862]	1.73392	0	0.171787	5.37014	0	0.00708019	3.61941	1.85575	0.490587	0.849017	up	no
MSTRG.24616	STAG3L1	MSTRG.24616.1	NA	NA	NA	NA	NA	1.15668	1.18161	0	0	0	0	3.60968	1.85187	0.0895751	0.606589	up	no
MSTRG.1860	DPM3	ENST00000368399;ENST00000368400;ENST00000341298	GO:0004582(dolichyl-phosphate beta-D-mannosyltransferase activity);GO:0005515(protein binding);GO:0005783(endoplasmic reticulum);GO:0005789(endoplasmic reticulum membrane);GO:0005975(carbohydrate metabolic process);GO:0006488(dolichol-linked oligosaccharide biosynthetic process);GO:0006501(C-terminal protein lipidation);GO:0006506(GPI anchor biosynthetic process);GO:0016020(membrane);GO:0018279(p…	00510(N-Glycan biosynthesis);01100(Metabolic pathways)	NA	NA	dolichyl-phosphate mannosyltransferase polypeptide 3 [Source:HGNC Symbol;Acc:HGNC:3007]	25.8592	30.3966	0.464536	26.7342	30.9742	0.572346	3.57569	1.83822	0.757393	0.945237	up	no
MSTRG.25323	.	MSTRG.25323.1;MSTRG.25323.2	NA	NA	NA	NA	NA	1.21248	1.03159	0	0	0	0	3.56327	1.8332	0.0817059	0.606589	up	no
MSTRG.7714	SLC25A21-AS1	ENST00000556667	NA	NA	NA	NA	NA	1.83619	1.92871	1.86616	1.08726	0	0.702832	3.5493	1.82753	0.0679223	0.594863	up	no
MSTRG.1220	RP11-181C21.4	ENST00000427577	NA	NA	NA	NA	NA	2.1961	0	0	0	0	0	3.54584	1.82613	0.258659	0.688887	up	no
MSTRG.17314	SPATA2	ENST00000289431;ENST00000422556	GO:0003674(molecular_function);GO:0005515(protein binding);GO:0005634(nucleus);GO:0005730(nucleolus);GO:0005737(cytoplasm);GO:0007275(multicellular organismal development);GO:0007283(spermatogenesis);GO:0030154(cell differentiation)	NA	NA	NA	spermatogenesis associated 2 [Source:HGNC Symbol;Acc:HGNC:14681]	3.45137	3.50825	3.68811	4.90338	0.804294	4.2331	3.51243	1.81247	0.205458	0.688887	up	no
MSTRG.24223	EIF4HP1	ENST00000453115	NA	NA	NA	NA	NA	6.27313	0	6.86558	0	0	10.9216	3.46808	1.79414	0.697546	0.925528	up	no
MSTRG.27333	EEF1A1P5	MSTRG.27333.1;MSTRG.27333.2	NA	NA	NA	NA	NA	3.68553	0.069893	0.011613	0	0.422043	0	3.46263	1.79187	0.417065	0.800189	up	no
MSTRG.3514	FRAT2	ENST00000371019	GO:0003674(molecular_function);GO:0005575(cellular_component);GO:0005829(cytosol);GO:0007275(multicellular organismal development);GO:0008283(cell proliferation);GO:0016055(Wnt signaling pathway);GO:0090263(positive regulation of canonical Wnt signaling pathway)	04310(Wnt signaling pathway)	NA	NA	frequently rearranged in advanced T-cell lymphomas 2 [Source:HGNC Symbol;Acc:HGNC:16048]	2.09021	0	0	0	0	0	3.41807	1.77318	0.258659	0.688887	up	no
MSTRG.23417	TPBG	ENST00000535040;ENST00000369750;ENST00000543496	GO:0005515(protein binding);GO:0005737(cytoplasm);GO:0005783(endoplasmic reticulum);GO:0005887(integral component of plasma membrane);GO:0007155(cell adhesion);GO:0009986(cell surface);GO:0051965(positive regulation of synapse assembly)	NA	NA	NA	trophoblast glycoprotein [Source:HGNC Symbol;Acc:HGNC:12004]	2.28303	1.51191	1.50296	2.93132	0.420452	3.21358	3.39335	1.76271	0.132165	0.606589	up	no
MSTRG.21481	ANXA2R	MSTRG.21481.1;ENST00000314890	NA	NA	NA	NA	annexin A2 receptor [Source:HGNC Symbol;Acc:HGNC:33463]	0.875256	2.89097	1.47366	2.12308	3.1155e-05	1.66333	3.38942	1.76104	0.295799	0.73064	up	no
MSTRG.20216	.	MSTRG.20216.1	NA	NA	NA	NA	NA	1.85312	1.18403	0.985668	1.6363	0.123217	0.549808	3.36258	1.74957	0.0919365	0.606589	up	no
MSTRG.2135	FAM20B	ENST00000440702;ENST00000263733;MSTRG.2135.3	NA	NA	NA	NA	NA	13.3703	11.894	11.9423	10.9635	4.55139	10.2047	3.34316	1.74121	0.0735332	0.606589	up	no
MSTRG.17810	.	MSTRG.17810.1	NA	NA	NA	NA	NA	5.87559	5.71965	1.9917	2.10845	2.40991	2.09475	3.34177	1.74061	0.139148	0.610114	up	no
MSTRG.22110	FAM53C	ENST00000512180;ENST00000511595;ENST00000506710;ENST00000434981;ENST00000507506;ENST00000505768;ENST00000239906;ENST00000511024;ENST00000513056;ENST00000505136	GO:0005515(protein binding)	NA	NA	NA	family with sequence similarity 53, member C [Source:HGNC Symbol;Acc:HGNC:1336]	6.67097	6.02012	6.28478	7.00758	2.11044	6.9498	3.33846	1.73918	0.141312	0.611946	up	no
MSTRG.1961	PIGM	ENST00000368090	GO:0005789(endoplasmic reticulum membrane);GO:0006501(C-terminal protein lipidation);GO:0006506(GPI anchor biosynthetic process);GO:0016021(integral component of membrane);GO:0016254(preassembly of GPI anchor in ER membrane);GO:0016758(transferase activity, transferring hexosyl groups);GO:0043687(post-translational protein modification);GO:0044267(cellular protein metabolic process)	00563(Glycosylphosphatidylinositol(GPI)-anchor biosynthesis);01100(Metabolic pathways)	NA	NA	phosphatidylinositol glycan anchor biosynthesis, class M [Source:HGNC Symbol;Acc:HGNC:18858]	3.6863	2.83338	0	2.97896	2.52661	2.37627	3.32873	1.73497	0.286682	0.721116	up	no
MSTRG.27606	ZFX-AS1	MSTRG.27606.1	NA	NA	NA	NA	NA	1.59898	1.31872	1.76626	1.87406	0	1.78601	3.3234	1.73266	0.208509	0.688887	up	no
MSTRG.16365	HSPD1	MSTRG.16365.1	NA	NA	NA	NA	NA	1.97745	0	0	0	0	0	3.28242	1.71476	0.258659	0.688887	up	no
MSTRG.4065	CTD-2010I16.1	MSTRG.4065.1	NA	NA	NA	NA	NA	1.14903	0.85738	0	0	0	0	3.27947	1.71346	0.0788144	0.606589	up	no
MSTRG.12840	RP13-1032I1.10	MSTRG.12840.1	NA	NA	NA	NA	NA	1.77431	1.89543	1.99999	0	0	1.86536	3.26352	1.70643	0.289639	0.723659	up	no
MSTRG.2995	ZNF37A	ENST00000351773;MSTRG.2995.1;ENST00000361085;ENST00000479469;MSTRG.2995.6;MSTRG.2995.7;ENST00000477790	GO:0003676(nucleic acid binding);GO:0003677(DNA binding);GO:0003700(sequence-specific DNA binding transcription factor activity);GO:0005622(intracellular);GO:0005634(nucleus);GO:0006351(transcription, DNA-templated);GO:0006355(regulation of transcription, DNA-templated);GO:0046872(metal ion binding)	NA	NA	NA	zinc finger protein 37A [Source:HGNC Symbol;Acc:HGNC:13102]	2.93175	1.01998	1.00284	2.16404	0.574037	1.60828	3.26279	1.70611	0.0802831	0.606589	up	no
MSTRG.22790	HMGN4	ENST00000377575;ENST00000477243	GO:0000785(chromatin);GO:0005634(nucleus);GO:0031492(nucleosomal DNA binding)	NA	NA	NA	high mobility group nucleosomal binding domain 4 [Source:HGNC Symbol;Acc:HGNC:4989]	2.68229	1.67695	1.34863	0.360371	0.398592	1.48593	3.2621	1.7058	0.101934	0.606589	up	no
MSTRG.96	C1orf233	ENST00000422725	GO:0016021(integral component of membrane)	NA	NA	NA	chromosome 1 open reading frame 233 [Source:HGNC Symbol;Acc:HGNC:42951]	3.97648	3.52042	0	2.57774	3.02318	2.52364	3.24386	1.69771	0.364806	0.781559	up	no
MSTRG.19837	SETP14	MSTRG.19837.1	NA	NA	NA	NA	NA	1.35317	1.97251	1.22013	0	0	1.2744	3.24148	1.69665	0.19983	0.68376	up	no
MSTRG.14418	ERF	MSTRG.14418.1	NA	NA	NA	NA	NA	1.93945	0	0	0	0	0	3.2368	1.69457	0.258659	0.688887	up	no
MSTRG.11559	TNFAIP1	ENST00000544907;ENST00000226225;ENST00000582302;ENST00000577535	GO:0004842(ubiquitin-protein transferase activity);GO:0005515(protein binding);GO:0005730(nucleolus);GO:0005737(cytoplasm);GO:0005768(endosome);GO:0006260(DNA replication);GO:0006915(apoptotic process);GO:0006955(immune response);GO:0009790(embryo development);GO:0016477(cell migration);GO:0016567(protein ubiquitination);GO:0017049(GTP-Rho binding);GO:0019904(protein domain specific binding);GO:0…	NA	NA	NA	tumor necrosis factor, alpha-induced protein 1 (endothelial) [Source:HGNC Symbol;Acc:HGNC:11894]	29.0387	11.6815	10.2399	11.37	10.1163	10.1467	3.21703	1.68573	0.184198	0.663271	up	no
MSTRG.27696	CHST7	MSTRG.27696.1;MSTRG.27696.2;ENST00000421685;MSTRG.27696.5;MSTRG.27696.6;ENST00000276055	GO:0000139(Golgi membrane);GO:0001517(N-acetylglucosamine 6-O-sulfotransferase activity);GO:0005975(carbohydrate metabolic process);GO:0005976(polysaccharide metabolic process);GO:0006044(N-acetylglucosamine metabolic process);GO:0006790(sulfur compound metabolic process);GO:0008146(sulfotransferase activity);GO:0008459(chondroitin 6-sulfotransferase activity);GO:0016021(integral component of mem…	00532(Glycosaminoglycan biosynthesis - chondroitin sulfate)	NA	NA	carbohydrate (N-acetylglucosamine 6-O) sulfotransferase 7 [Source:HGNC Symbol;Acc:HGNC:13817]	2.1807	2.85681	0.750811	1.85853	0.839527	1.35275	3.21318	1.684	0.0628116	0.586736	up	no
MSTRG.4669	RAB1B	ENST00000311481;ENST00000615245;ENST00000527397;MSTRG.4669.4	NA	NA	NA	NA	NA	52.0671	53.4016	24.1191	42.8453	32.2818	74.2997	3.21078	1.68293	0.0966145	0.606589	up	no
MSTRG.21330	EEF1A1P13	ENST00000503537	NA	NA	NA	NA	NA	1.90451	0	0	0	0	0	3.19492	1.67578	0.258659	0.688887	up	no
MSTRG.20413	.	MSTRG.20413.1	NA	NA	NA	NA	NA	2.76927	3.73091	1.81492	0.195514	0.505539	0.162747	3.1826	1.67021	0.0896674	0.606589	up	no
MSTRG.26456	KLHL9	MSTRG.26456.1;MSTRG.26456.2;ENST00000359039	GO:0000910(cytokinesis);GO:0004842(ubiquitin-protein transferase activity);GO:0005515(protein binding);GO:0007067(mitotic nuclear division);GO:0016567(protein ubiquitination);GO:0030496(midbody);GO:0031463(Cul3-RING ubiquitin ligase complex)	NA	NA	NA	kelch-like family member 9 [Source:HGNC Symbol;Acc:HGNC:18732]	3.19358	0.0180157	1.48955	1.37333	0.00382402	0.369447	3.18158	1.66975	0.420508	0.80235	up	no
MSTRG.21353	BASP1	MSTRG.21353.1	NA	NA	NA	NA	NA	1.4605	0.244864	0	0	0	0.322334	3.17882	1.66849	0.131173	0.606589	up	no
MSTRG.2749	ASB13	ENST00000493897;MSTRG.2749.1;ENST00000357700;ENST00000459912;ENST00000479033;ENST00000482921	GO:0005515(protein binding);GO:0005622(intracellular);GO:0016567(protein ubiquitination);GO:0035556(intracellular signal transduction)	NA	NA	NA	ankyrin repeat and SOCS box containing 13 [Source:HGNC Symbol;Acc:HGNC:19765]	10.225	10.5644	9.95005	8.27751	3.80697	10.6537	3.14437	1.65277	0.115783	0.606589	up	no
MSTRG.16740	SNED1	MSTRG.16740.1	NA	NA	NA	NA	NA	1.20406	1.10635	0	0.258863	0.179801	0.265321	3.14173	1.65156	0.0904628	0.606589	up	no
MSTRG.2476	RP11-504P24.3	MSTRG.2476.1	NA	NA	NA	NA	NA	1.3992	0.966874	0.273072	0.160991	0.046314	0	3.13863	1.65014	0.0505336	0.557389	up	no
MSTRG.24514	RP11-458F8.4	ENST00000610177	NA	NA	NA	NA	NA	1.85361	0	0	0	0	0	3.13397	1.64799	0.258659	0.688887	up	no
MSTRG.20157	AC046143.3	MSTRG.20157.1	NA	NA	NA	NA	NA	1.21809	0.317423	0	0	0	0.801042	3.10065	1.63257	0.142197	0.612103	up	no
MSTRG.21174	CDKN2AIP	ENST00000504169;ENST00000302350;ENST00000510928;ENST00000506835;ENST00000502924	GO:0001652(granular component);GO:0002039(p53 binding);GO:0003723(RNA binding);GO:0005515(protein binding);GO:0005634(nucleus);GO:0005654(nucleoplasm);GO:0005730(nucleolus);GO:0005737(cytoplasm);GO:0006974(cellular response to DNA damage stimulus);GO:0009967(positive regulation of signal transduction);GO:0030307(positive regulation of cell growth);GO:0030308(negative regulation of cell growth);GO…	NA	NA	NA	CDKN2A interacting protein [Source:HGNC Symbol;Acc:HGNC:24325]	8.07032	4.15408	1.83403	3.34775	3.61531	4.11458	3.09828	1.63147	0.184219	0.663271	up	no
MSTRG.6164	ANKRD52	ENST00000548241;ENST00000267116;ENST00000548081	GO:0005515(protein binding)	NA	NA	NA	ankyrin repeat domain 52 [Source:HGNC Symbol;Acc:HGNC:26614]	25.0026	27.0438	25.3799	28.1031	10.7988	27.9006	3.09205	1.62857	0.154146	0.623079	up	no
MSTRG.10559	PDP2	MSTRG.10559.1;ENST00000566543;ENST00000311765;MSTRG.10559.4;ENST00000568869;ENST00000561704;ENST00000568398;ENST00000566805;ENST00000568720;ENST00000566776	GO:0003824(catalytic activity);GO:0004722(protein serine/threonine phosphatase activity);GO:0004741([pyruvate dehydrogenase (lipoamide)] phosphatase activity);GO:0005739(mitochondrion);GO:0005759(mitochondrial matrix);GO:0006090(pyruvate metabolic process);GO:0006470(protein dephosphorylation);GO:0010510(regulation of acetyl-CoA biosynthetic process from pyruvate);GO:0044237(cellular metabolic pr…	NA	NA	NA	pyruvate dehyrogenase phosphatase catalytic subunit 2 [Source:HGNC Symbol;Acc:HGNC:30263]	1.50579	1.98223	2.16154	0.991645	0.0406489	2.11291	3.0808	1.6233	0.246181	0.688887	up	no
MSTRG.5965	TROAP	MSTRG.5965.1	NA	NA	NA	NA	NA	1.28289	1.60913	1.11636	1.27255	0	0.25996	3.07745	1.62174	0.142066	0.612032	up	no
MSTRG.25297	SMARCD3	MSTRG.25297.1	NA	NA	NA	NA	NA	4.48647	4.48794	2.02311	0.508452	1.70037	3.985	3.06874	1.61765	0.353873	0.781559	up	no
MSTRG.18827	.	MSTRG.18827.1	NA	NA	NA	NA	NA	1.31593	0	0	1.07279	0	0.632388	3.06187	1.61441	0.14196	0.611946	up	no
MSTRG.19443	.	MSTRG.19443.1	NA	NA	NA	NA	NA	1.74911	0.908995	0	0.93689	0.411821	0	3.04917	1.60841	0.250721	0.688887	up	no
MSTRG.19065	TCTA	ENST00000273590;ENST00000488385;ENST00000487432;ENST00000482193;ENST00000493381;ENST00000497786	GO:0016021(integral component of membrane)	NA	NA	NA	T-cell leukemia translocation altered [Source:HGNC Symbol;Acc:HGNC:11692]	10.8985	10.5461	0.652403	1.62521	9.86036	7.69603	3.04785	1.60779	0.624174	0.891522	up	no
MSTRG.10976	RP5-1142A6.9	ENST00000564984	NA	NA	NA	NA	NA	6.38411	6.77067	1.30717	3.92871	4.30064	4.00324	3.02938	1.59902	0.279059	0.711904	up	no
MSTRG.10941	SLC7A5	MSTRG.10941.1	NA	NA	NA	NA	NA	1.75672	0	0	0	0	0	3.01823	1.5937	0.258659	0.688887	up	no
MSTRG.23121	COX6A1P2	ENST00000620597	NA	NA	NA	NA	NA	0	5.87527	0	0	0	0	3.01373	1.59155	0.572767	0.861375	up	no
MSTRG.3282	RP11-574K11.32	ENST00000623453	NA	NA	NA	NA	NA	2.99202	2.04514	2.76633	3.12336	0.40044	0.376149	3.00288	1.58635	0.340399	0.772067	up	no
MSTRG.26617	GRHPR	MSTRG.26617.1	NA	NA	NA	NA	NA	1.7438	0	0	0	0	0	3.00282	1.58632	0.258659	0.688887	up	no
MSTRG.12445	TLK2	MSTRG.12445.1	NA	NA	NA	NA	NA	1.54935	0	0	0	0	0.520676	2.98921	1.57976	0.234444	0.688887	up	no
ENSG00000165215	CLDN3	ENST00000395145	GO:0001666(response to hypoxia);GO:0003382(epithelial cell morphogenesis);GO:0004888(transmembrane signaling receptor activity);GO:0005198(structural molecule activity);GO:0005515(protein binding);GO:0005887(integral component of plasma membrane);GO:0005923(bicellular tight junction);GO:0007165(signal transduction);GO:0016021(integral component of membrane);GO:0016328(lateral plasma membrane);GO:…	04514(Cell adhesion molecules (CAMs));04530(Tight junction);04670(Leukocyte transendothelial migration);05160(Hepatitis C)	NA	NA	claudin 3 [Source:HGNC Symbol;Acc:HGNC:2045]	0.882112	1.02977	0	0	0	0	2.98617	1.5783	0.0988822	0.606589	up	no
MSTRG.11021	ZNF276	MSTRG.11021.1	NA	NA	NA	NA	NA	1.68753	0	0	0	0	0.081563	2.97757	1.57414	0.247493	0.688887	up	no
MSTRG.6918	ZNF84	MSTRG.6918.1	NA	NA	NA	NA	NA	1.21271	1.02471	0	0	0.199294	0.406777	2.96533	1.56819	0.150282	0.618563	up	no
MSTRG.17813	.	MSTRG.17813.1	NA	NA	NA	NA	NA	0.777255	1.22148	0.16059	0.712385	0	0.091055	2.96197	1.56656	0.111927	0.606589	up	no
MSTRG.12763	TBC1D16	MSTRG.12763.1;ENST00000310924;ENST00000576768;ENST00000572862;ENST00000570373;ENST00000574241;ENST00000573782;ENST00000574427;ENST00000571872	GO:0005096(GTPase activator activity);GO:0005515(protein binding);GO:0043547(positive regulation of GTPase activity)	NA	NA	NA	TBC1 domain family, member 16 [Source:HGNC Symbol;Acc:HGNC:28356]	3.59665	3.88764	2.1811	1.90291	1.39412	3.74979	2.95957	1.56539	0.0815462	0.606589	up	no
MSTRG.9838	ZNF597	ENST00000301744	GO:0003676(nucleic acid binding);GO:0003677(DNA binding);GO:0005622(intracellular);GO:0005634(nucleus);GO:0006351(transcription, DNA-templated);GO:0006355(regulation of transcription, DNA-templated);GO:0046872(metal ion binding)	NA	NA	NA	zinc finger protein 597 [Source:HGNC Symbol;Acc:HGNC:26573]	1.88426	1.13983	1.30015	0.489335	0.141119	1.30216	2.92981	1.55081	0.101422	0.606589	up	no
MSTRG.25736	IMPAD1	ENST00000262644;ENST00000520392;ENST00000517461	GO:0001501(skeletal system development);GO:0001958(endochondral ossification);GO:0002063(chondrocyte development);GO:0005794(Golgi apparatus);GO:0006021(inositol biosynthetic process);GO:0008254(3'-nucleotidase activity);GO:0008441(3'(2'),5'-bisphosphate nucleotidase activity);GO:0008934(inositol monophosphate 1-phosphatase activity);GO:0009791(post-embryonic development);GO:0016020(membrane);GO:…	NA	NA	NA	inositol monophosphatase domain containing 1 [Source:HGNC Symbol;Acc:HGNC:26019]	4.68533	4.84243	4.67561	5.82961	1.38438	1.69336	2.92969	1.55075	0.289251	0.723163	up	no
MSTRG.22400	CPEB4	MSTRG.22400.2;MSTRG.22400.1;ENST00000265085;ENST00000520867;ENST00000334035;ENST00000519835;ENST00000518141;ENST00000522344;ENST00000519152;ENST00000522336;ENST00000517880;ENST00000519467	GO:0000166(nucleotide binding);GO:0002931(response to ischemia);GO:0003676(nucleic acid binding);GO:0003723(RNA binding);GO:0005515(protein binding);GO:0005634(nucleus);GO:0005737(cytoplasm);GO:0005783(endoplasmic reticulum);GO:0014069(postsynaptic density);GO:0030425(dendrite);GO:0035235(ionotropic glutamate receptor signaling pathway);GO:0036294(cellular response to decreased oxygen levels);GO:…	NA	NA	NA	cytoplasmic polyadenylation element binding protein 4 [Source:HGNC Symbol;Acc:HGNC:21747]	4.40076	1.48127	1.5737	0.998198	0.977903	1.16856	2.90962	1.54083	0.167623	0.641491	up	no
MSTRG.13449	HCN2	MSTRG.13449.1	NA	NA	NA	NA	NA	1.46283	0.774057	1.12407	1.03134	0	1.16705	2.89649	1.53431	0.131597	0.606589	up	no
MSTRG.27760	TFE3	MSTRG.27760.1	NA	NA	NA	NA	NA	0.68228	1.5238	0.697032	1.57191	0	1.51248	2.89395	1.53304	0.209912	0.688887	up	no
MSTRG.14523	IRF2BP1	ENST00000302165	GO:0005515(protein binding);GO:0005654(nucleoplasm);GO:0006351(transcription, DNA-templated);GO:0006355(regulation of transcription, DNA-templated);GO:0016235(aggresome);GO:0016874(ligase activity);GO:0043231(intracellular membrane-bounded organelle);GO:0046872(metal ion binding)	NA	NA	NA	interferon regulatory factor 2 binding protein 1 [Source:HGNC Symbol;Acc:HGNC:21728]	10.3767	0	10.0477	0	0	0	2.88526	1.5287	0.662187	0.910319	up	no
MSTRG.17306	B4GALT5	MSTRG.17306.1;ENST00000371711;MSTRG.17306.3	NA	NA	NA	NA	NA	20.5551	21.005	5.36934	24.1191	17.7305	23.8357	2.87573	1.52393	0.205413	0.688887	up	no
MSTRG.14347	.	MSTRG.14347.1	NA	NA	NA	NA	NA	1.56442	0	0	0	0	0.17764	2.87302	1.52257	0.238109	0.688887	up	no
MSTRG.23011	HSPA1B	MSTRG.23011.1;MSTRG.23011.2	NA	NA	NA	NA	NA	1.61564	0	0	0	0	0	2.85035	1.51114	0.258659	0.688887	up	no
MSTRG.4601	ZNHIT2	ENST00000310597	GO:0046872(metal ion binding)	NA	NA	NA	zinc finger, HIT-type containing 2 [Source:HGNC Symbol;Acc:HGNC:1177]	0.861686	0	0	9.1229	0	0	2.84324	1.50753	0.629457	0.895393	up	no
MSTRG.19513	HACD2	ENST00000471236;ENST00000383657;ENST00000493515;ENST00000480081;ENST00000469317	GO:0005515(protein binding);GO:0005783(endoplasmic reticulum);GO:0005789(endoplasmic reticulum membrane);GO:0016021(integral component of membrane);GO:0018812(3-hydroxyacyl-CoA dehydratase activity);GO:0019432(triglyceride biosynthetic process);GO:0019899(enzyme binding);GO:0030148(sphingolipid biosynthetic process);GO:0030497(fatty acid elongation);GO:0035338(long-chain fatty-acyl-CoA biosynthet…	NA	K10703;K18880	4.2.1.134	3-hydroxyacyl-CoA dehydratase 2 [Source:HGNC Symbol;Acc:HGNC:9640]	19.797	5.06568	5.52095	25.2949	9.63287	25.3725	2.83118	1.5014	0.283702	0.717609	up	no
MSTRG.3522	MORN4	ENST00000307450;MSTRG.3522.3;ENST00000370635	GO:0005515(protein binding)	NA	NA	NA	MORN repeat containing 4 [Source:HGNC Symbol;Acc:HGNC:24001]	1.21433	4.98791	0.956569	2.13429	0.841276	2.55233	2.82896	1.50027	0.351122	0.780491	up	no
MSTRG.22819	.	MSTRG.22819.1	NA	NA	NA	NA	NA	1.59762	0	0	0	0	0	2.82896	1.50027	0.258659	0.688887	up	no
MSTRG.24507	RP11-792A8.4	ENST00000607978	NA	NA	NA	NA	NA	1.85919	2.48068	0	0	1.00857	0.777709	2.795	1.48285	0.433997	0.811229	up	no
MSTRG.24470	RP11-460N20.4	MSTRG.24470.1	NA	NA	NA	NA	NA	1.56093	0	0	0	0	0	2.78547	1.47792	0.258659	0.688887	up	no
MSTRG.27231	.	MSTRG.27231.1	NA	NA	NA	NA	NA	1.53697	0	0	0	0	0	2.75709	1.46314	0.258659	0.688887	up	no
MSTRG.24030	.	MSTRG.24030.1	NA	NA	NA	NA	NA	1.66047	0.349349	0.31104	0	0.081637	0.398824	2.75556	1.46235	0.171884	0.646674	up	no
MSTRG.22119	SIL1	MSTRG.22119.1	NA	NA	NA	NA	NA	1.40587	1.30788	1.35198	0	0	1.2163	2.7525	1.46074	0.234105	0.688887	up	no
MSTRG.8221	CALM1	ENST00000557020;ENST00000356978;ENST00000447653;ENST00000555132;ENST00000557123;ENST00000556757;ENST00000553995;ENST00000626705;ENST00000553630;ENST00000553542;ENST00000553964;ENST00000544280;ENST00000555267;ENST00000553422;ENST00000554296;ENST00000556721	GO:0000922(spindle pole);GO:0001975(response to amphetamine);GO:0002027(regulation of heart rate);GO:0002223(stimulatory C-type lectin receptor signaling pathway);GO:0002576(platelet degranulation);GO:0005509(calcium ion binding);GO:0005513(detection of calcium ion);GO:0005515(protein binding);GO:0005576(extracellular region);GO:0005634(nucleus);GO:0005654(nucleoplasm);GO:0005737(cytoplasm);GO:00…	04020(Calcium signaling pathway);04070(Phosphatidylinositol signaling system);04114(Oocyte meiosis);04270(Vascular smooth muscle contraction);04720(Long-term potentiation);04722(Neurotrophin signaling pathway);04740(Olfactory transduction);04744(Phototransduction);04910(Insulin signaling pathway);04912(GnRH signaling pathway);04916(Melanogenesis);04970(Salivary secretion);04971(Gastric acid secre…	NA	NA	calmodulin 1 (phosphorylase kinase, delta) [Source:HGNC Symbol;Acc:HGNC:1442]	14.247	12.6068	14.5693	16.1607	5.1524	5.71359	2.73833	1.45329	0.323813	0.758998	up	no
MSTRG.5952	RP11-386G11.10	ENST00000548149;MSTRG.5952.9;MSTRG.5952.2;MSTRG.5952.7;MSTRG.5952.3;MSTRG.5952.6;MSTRG.5952.5;MSTRG.5952.1;MSTRG.5952.8;MSTRG.5952.4;ENST00000552893;MSTRG.5952.12;ENST00000547387;ENST00000547712;ENST00000551496	NA	NA	NA	NA	NA	22.1407	20.6289	12.1976	2.31593	10.9774	39.5037	2.73696	1.45257	0.652901	0.904698	up	no
MSTRG.24870	.	MSTRG.24870.1	NA	NA	NA	NA	NA	1.20584	0	0	0.477306	0	0.560042	2.72909	1.44842	0.14291	0.612103	up	no
MSTRG.28053	TSC22D3	ENST00000372390;ENST00000372397;ENST00000315660;ENST00000372383;ENST00000372384;ENST00000506081;ENST00000486554;ENST00000503515;ENST00000514897;ENST00000480691;ENST00000510887;ENST00000502650;ENST00000506724	GO:0000122(negative regulation of transcription from RNA polymerase II promoter);GO:0003700(sequence-specific DNA binding transcription factor activity);GO:0005515(protein binding);GO:0005634(nucleus);GO:0005737(cytoplasm);GO:0005829(cytosol);GO:0006355(regulation of transcription, DNA-templated);GO:0006970(response to osmotic stress);GO:0034220(ion transmembrane transport);GO:0043426(MRF binding…	NA	NA	NA	TSC22 domain family, member 3 [Source:HGNC Symbol;Acc:HGNC:3051]	9.44608	9.50858	9.0709	3.19372	3.30374	5.62531	2.72226	1.44481	0.0807609	0.606589	up	no
MSTRG.4217	CCDC34	MSTRG.4217.1;MSTRG.4217.2;ENST00000529615;ENST00000328697;MSTRG.4217.5;ENST00000317945	NA	NA	NA	NA	coiled-coil domain containing 34 [Source:HGNC Symbol;Acc:HGNC:25079]	4.25452	3.73923	4.21411	3.79388	1.33406	3.75831	2.71903	1.44309	0.134824	0.606589	up	no
MSTRG.23646	RNF217-AS1	MSTRG.23646.1	NA	NA	NA	NA	NA	0.482408	1.59819	0	0.167302	0	0	2.71771	1.44239	0.235923	0.688887	up	no
MSTRG.19495	GOLGB1	ENST00000340645;ENST00000393667;ENST00000614479;MSTRG.19495.5;MSTRG.19495.4;MSTRG.19495.6;MSTRG.19495.7;ENST00000482512;ENST00000491690;ENST00000494517;ENST00000489400;ENST00000472829;ENST00000472475	GO:0000139(Golgi membrane);GO:0003700(sequence-specific DNA binding transcription factor activity);GO:0005515(protein binding);GO:0005793(endoplasmic reticulum-Golgi intermediate compartment);GO:0005794(Golgi apparatus);GO:0005795(Golgi stack);GO:0005801(cis-Golgi network);GO:0006355(regulation of transcription, DNA-templated);GO:0007030(Golgi organization);GO:0016020(membrane);GO:0016021(integra…	NA	NA	NA	golgin B1 [Source:HGNC Symbol;Acc:HGNC:4429]	8.60775	7.49419	7.85529	5.87074	3.17416	6.35433	2.71392	1.44038	0.0588798	0.580595	up	no
MSTRG.21827	ANKRD32	MSTRG.21827.1	NA	NA	NA	NA	NA	1.07169	1.4808	0	0.337965	0.435811	0.964489	2.70988	1.43823	0.199607	0.683612	up	no
MSTRG.3356	TMEM254	ENST00000372277;ENST00000472622;ENST00000613758;ENST00000372281;ENST00000372275;ENST00000372274;ENST00000467529;ENST00000463029;ENST00000476173;ENST00000483732;ENST00000463209;ENST00000450179	GO:0016021(integral component of membrane)	NA	NA	NA	transmembrane protein 254 [Source:HGNC Symbol;Acc:HGNC:25804]	3.33657	4.46699	4.88874	2.89911	0.933113	2.83736	2.69522	1.4304	0.216234	0.688887	up	no
MSTRG.17841	UBE2G2	ENST00000345496;MSTRG.17841.2;ENST00000481546;ENST00000497630;ENST00000477954;ENST00000491513;ENST00000330942;ENST00000478200;ENST00000497664;ENST00000462569;ENST00000490450;ENST00000496395;ENST00000490091	GO:0004842(ubiquitin-protein transferase activity);GO:0005515(protein binding);GO:0005524(ATP binding);GO:0005737(cytoplasm);GO:0005783(endoplasmic reticulum);GO:0005829(cytosol);GO:0006511(ubiquitin-dependent protein catabolic process);GO:0016567(protein ubiquitination);GO:0016874(ligase activity);GO:0018279(protein N-linked glycosylation via asparagine);GO:0030433(ER-associated ubiquitin-depend…	04120(Ubiquitin mediated proteolysis);04141(Protein processing in endoplasmic reticulum);05012(Parkinson's disease)	NA	NA	ubiquitin-conjugating enzyme E2G 2 [Source:HGNC Symbol;Acc:HGNC:12483]	14.5509	7.74509	6.69116	6.58709	6.12285	9.15585	2.69441	1.42997	0.115579	0.606589	up	no
MSTRG.24665	TMEM60	ENST00000257663	GO:0016021(integral component of membrane)	NA	NA	NA	transmembrane protein 60 [Source:HGNC Symbol;Acc:HGNC:21754]	15.8312	15.7881	14.1414	11.6847	6.51081	7.94305	2.69169	1.42851	0.0565044	0.57262	up	no
MSTRG.17463	RP4-591C20.9	MSTRG.17463.1	NA	NA	NA	NA	NA	1.53353	0.038896	0.030073	0.034503	0.027531	0.023458	2.6862	1.42557	0.25259	0.688887	up	no
MSTRG.5446	ADIPOR2	ENST00000537545;MSTRG.5446.2;ENST00000357103;MSTRG.5446.4;ENST00000543456;ENST00000535774;ENST00000544470;ENST00000537190	GO:0004872(receptor activity);GO:0005886(plasma membrane);GO:0007186(G-protein coupled receptor signaling pathway);GO:0007507(heart development);GO:0007565(female pregnancy);GO:0007584(response to nutrient);GO:0009755(hormone-mediated signaling pathway);GO:0016021(integral component of membrane);GO:0019395(fatty acid oxidation);GO:0030308(negative regulation of cell growth);GO:0031226(intrinsic c…	04920(Adipocytokine signaling pathway)	NA	NA	adiponectin receptor 2 [Source:HGNC Symbol;Acc:HGNC:24041]	18.4842	15.4061	17.4159	17.3729	7.78124	17.1135	2.68582	1.42536	0.140387	0.610729	up	no
MSTRG.10486	PLLP	ENST00000564376;ENST00000613167;MSTRG.10486.3;ENST00000219207;ENST00000569059;ENST00000564018	GO:0005515(protein binding);GO:0006811(ion transport);GO:0009611(response to wounding);GO:0016020(membrane);GO:0016021(integral component of membrane);GO:0042552(myelination);GO:0043218(compact myelin);GO:0045121(membrane raft);GO:0070062(extracellular exosome)	NA	NA	NA	plasmolipin [Source:HGNC Symbol;Acc:HGNC:18553]	1.05615	1.83941	0.801175	0.960897	0.138684	0.380278	2.67594	1.42004	0.113765	0.606589	up	no
MSTRG.1213	ACADM	MSTRG.1213.1	NA	NA	NA	NA	NA	3.26773	0	1.47641	0	0	0	2.66669	1.41505	0.460119	0.83027	up	no
MSTRG.13556	LMNB2	MSTRG.13556.1	NA	NA	NA	NA	NA	1.47779	0	0.649846	1.79239	0	1.42766	2.66514	1.41421	0.347068	0.77644	up	no
MSTRG.5116	TRPC6	MSTRG.5116.2;MSTRG.5116.1	NA	NA	NA	NA	NA	2.66762	2.16259	2.34815	1.64708	0.577394	1.43341	2.66363	1.41339	0.050204	0.556953	up	no
MSTRG.15111	BRE	MSTRG.15111.1	NA	NA	NA	NA	NA	1.17939	0.159544	0	0	0	0.292731	2.6635	1.41332	0.149653	0.617914	up	no
MSTRG.26049	OXR1	MSTRG.26049.1	NA	NA	NA	NA	NA	1.06148	0.336725	0	0	0	0.145871	2.66096	1.41194	0.092808	0.606589	up	no
MSTRG.16829	CENPB	ENST00000379751	GO:0000775(chromosome, centromeric region);GO:0003676(nucleic acid binding);GO:0003677(DNA binding);GO:0003682(chromatin binding);GO:0003696(satellite DNA binding);GO:0005634(nucleus);GO:0005694(chromosome);GO:0006355(regulation of transcription, DNA-templated);GO:0019237(centromeric DNA binding);GO:0043565(sequence-specific DNA binding)	NA	NA	NA	centromere protein B, 80kDa [Source:HGNC Symbol;Acc:HGNC:1852]	41.4175	49.1006	5.161	58.3859	60.9499	58.0512	2.65792	1.4103	0.535447	0.861375	up	no
MSTRG.4623	NEAT1	MSTRG.4623.1	NA	NA	NA	NA	NA	19.4019	11.8189	10.6184	3.33803	6.45811	4.55102	2.64738	1.40457	0.228116	0.688887	up	no
MSTRG.27348	SURF4	ENST00000371989;ENST00000545297;ENST00000613129;ENST00000618229;ENST00000485435;ENST00000465565;ENST00000371991;ENST00000371982	GO:0000139(Golgi membrane);GO:0005515(protein binding);GO:0005789(endoplasmic reticulum membrane);GO:0005793(endoplasmic reticulum-Golgi intermediate compartment);GO:0007030(Golgi organization);GO:0010638(positive regulation of organelle organization);GO:0016021(integral component of membrane);GO:0033116(endoplasmic reticulum-Golgi intermediate compartment membrane)	NA	NA	NA	surfeit 4 [Source:HGNC Symbol;Acc:HGNC:11476]	58.3989	20.4991	20.363	83.3704	28.0671	27.1427	2.64651	1.40409	0.440246	0.815986	up	no
MSTRG.14793	ZNF524	ENST00000589521;ENST00000301073;ENST00000591046	GO:0000977(RNA polymerase II regulatory region sequence-specific DNA binding);GO:0000981(sequence-specific DNA binding RNA polymerase II transcription factor activity);GO:0005515(protein binding);GO:0005634(nucleus);GO:0006351(transcription, DNA-templated);GO:0006357(regulation of transcription from RNA polymerase II promoter);GO:0046872(metal ion binding)	NA	NA	NA	zinc finger protein 524 [Source:HGNC Symbol;Acc:HGNC:28322]	3.4527	3.89532	3.73941e-05	3.31189	2.82184	0	2.64492	1.40323	0.632821	0.896813	up	no
MSTRG.15870	TMEM37	ENST00000409826;ENST00000417645;ENST00000306406;ENST00000465296	GO:0005244(voltage-gated ion channel activity);GO:0005262(calcium channel activity);GO:0016021(integral component of membrane);GO:0034765(regulation of ion transmembrane transport);GO:0070588(calcium ion transmembrane transport)	NA	NA	NA	transmembrane protein 37 [Source:HGNC Symbol;Acc:HGNC:18216]	4.01762	4.4357	0.0066176	0	3.54028	3.65464	2.64457	1.40303	0.657953	0.907855	up	no
MSTRG.22499	SQSTM1	ENST00000506042;ENST00000514093;ENST00000506690;ENST00000512234;ENST00000422245;ENST00000481335;ENST00000464493;ENST00000389805;ENST00000508284;ENST00000626660;ENST00000453046;ENST00000504627;ENST00000510187;ENST00000360718;ENST00000485412;ENST00000466342	GO:0000407(pre-autophagosomal structure);GO:0000422(mitochondrion degradation);GO:0000932(cytoplasmic mRNA processing body);GO:0001934(positive regulation of protein phosphorylation);GO:0002376(immune system process);GO:0004674(protein serine/threonine kinase activity);GO:0005080(protein kinase C binding);GO:0005515(protein binding);GO:0005654(nucleoplasm);GO:0005737(cytoplasm);GO:0005764(lysosom…	04380(Osteoclast differentiation)	NA	NA	sequestosome 1 [Source:HGNC Symbol;Acc:HGNC:11280]	231.545	221.017	149.892	99.0851	104.339	69.4247	2.6402	1.40064	0.147799	0.616444	up	no
MSTRG.14855	CTD-2583A14.9	MSTRG.14855.1	NA	NA	NA	NA	NA	1.24756	0	0	0	0	0.631814	2.63917	1.40009	0.245962	0.688887	up	no
MSTRG.1331	GCLM	ENST00000370238;ENST00000615724;ENST00000467772;ENST00000462183	GO:0000096(sulfur amino acid metabolic process);GO:0004357(glutamate-cysteine ligase activity);GO:0005829(cytosol);GO:0006534(cysteine metabolic process);GO:0006536(glutamate metabolic process);GO:0006749(glutathione metabolic process);GO:0006750(glutathione biosynthetic process);GO:0006805(xenobiotic metabolic process);GO:0006979(response to oxidative stress);GO:0008637(apoptotic mitochondrial c…	NA	NA	NA	glutamate-cysteine ligase, modifier subunit [Source:HGNC Symbol;Acc:HGNC:4312]	5.18241	5.25791	1.93451	5.13767	3.27102	4.39807	2.63695	1.39887	0.0698675	0.600762	up	no
MSTRG.25285	ZNF775	MSTRG.25285.1	NA	NA	NA	NA	NA	1.70233	0.634991	1.56592	0.939117	0	0.982516	2.63646	1.3986	0.234642	0.688887	up	no
MSTRG.28288	CSAG4	ENST00000331220;MSTRG.28288.5;ENST00000447530;ENST00000458057;ENST00000453150;ENST00000467743;MSTRG.28288.13;MSTRG.28288.14;MSTRG.28288.16;MSTRG.28288.15;ENST00000393869;ENST00000357916;ENST00000361201;ENST00000393900;ENST00000583763	NA	NA	NA	NA	NA	3.70107	1.29122	0.517795	1.07236	1.29014	0.532884	2.63184	1.39607	0.343611	0.773745	up	no
MSTRG.24534	TRIM50	MSTRG.24534.1	NA	NA	NA	NA	NA	1.08997	0.361685	0.059671	0	0	0.150958	2.62919	1.39462	0.0862651	0.606589	up	no
MSTRG.8128	TMED10	ENST00000303575;ENST00000556969;ENST00000557670;ENST00000555036;ENST00000555873;ENST00000555085;ENST00000622441	GO:0000139(Golgi membrane);GO:0001822(kidney development);GO:0005515(protein binding);GO:0005783(endoplasmic reticulum);GO:0005789(endoplasmic reticulum membrane);GO:0005793(endoplasmic reticulum-Golgi intermediate compartment);GO:0005794(Golgi apparatus);GO:0005801(cis-Golgi network);GO:0005886(plasma membrane);GO:0006810(transport);GO:0006886(intracellular protein transport);GO:0006888(ER to Go…	NA	NA	NA	transmembrane emp24-like trafficking protein 10 (yeast) [Source:HGNC Symbol;Acc:HGNC:16998]	34.6177	8.58281	38.2822	38.2954	8.37601	30.7708	2.62828	1.39412	0.600771	0.876782	up	no
MSTRG.10534	NDRG4	MSTRG.10534.1	NA	NA	NA	NA	NA	2.0156	0.662645	0.534726	0.605735	0.302378	0.197359	2.62194	1.39063	0.15655	0.626724	up	no
MSTRG.25709	RB1CC1	MSTRG.25709.1	NA	NA	NA	NA	NA	1.36259	0.084756	0.176122	0.417585	0.025063	0.436119	2.62049	1.38984	0.161421	0.631692	up	no
MSTRG.11661	NSRP1	ENST00000540900;ENST00000584423;ENST00000247026;ENST00000612959;ENST00000584154;ENST00000577289;ENST00000394826;ENST00000479218;ENST00000475652;ENST00000584317;ENST00000583301;ENST00000585881;ENST00000467446;ENST00000580103;ENST00000581048;ENST00000588614;ENST00000589608	GO:0000381(regulation of alternative mRNA splicing, via spliceosome);GO:0003729(mRNA binding);GO:0005515(protein binding);GO:0005634(nucleus);GO:0006397(mRNA processing);GO:0006913(nucleocytoplasmic transport);GO:0008380(RNA splicing);GO:0016607(nuclear speck);GO:0030529(ribonucleoprotein complex);GO:0032502(developmental process);GO:0044822(poly(A) RNA binding)	NA	NA	NA	nuclear speckle splicing regulatory protein 1 [Source:HGNC Symbol;Acc:HGNC:25305]	5.39468	2.62307	4.3082	5.09513	1.54256	3.52139	2.61978	1.38944	0.254827	0.688887	up	no
MSTRG.22475	.	MSTRG.22475.1	NA	NA	NA	NA	NA	1.41988	0	0	0	0	0	2.61875	1.38888	0.258659	0.688887	up	no
MSTRG.8155	TMED8	ENST00000216468	GO:0006810(transport);GO:0016021(integral component of membrane)	NA	NA	NA	transmembrane emp24 protein transport domain containing 8 [Source:HGNC Symbol;Acc:HGNC:18633]	3.56101	3.00958	3.58521	3.28009	0.857735	0.946148	2.61689	1.38785	0.269958	0.701076	up	no
MSTRG.22451	N4BP3	ENST00000274605	GO:0005515(protein binding);GO:0030659(cytoplasmic vesicle membrane);GO:0031410(cytoplasmic vesicle)	NA	NA	NA	NEDD4 binding protein 3 [Source:HGNC Symbol;Acc:HGNC:29852]	1.58283	0.676267	0.31351	0.402226	0.232748	0.242922	2.6158	1.38725	0.0867121	0.606589	up	no
MSTRG.19451	BZW1P2	ENST00000473537	NA	NA	NA	NA	NA	0	2.12629	0	0	0	4.47694	2.60821	1.38306	0.619144	0.888289	up	no
MSTRG.19631	ALG1L2	MSTRG.19631.1	NA	NA	NA	NA	NA	1.49767	0.293695	0.574413	0.094768	0	0.679311	2.59097	1.37349	0.196914	0.680129	up	no
MSTRG.14019	PGLS	MSTRG.14019.1	NA	NA	NA	NA	NA	0	2.80353	0	0	0	1.81913	2.58879	1.37228	0.560441	0.861375	up	no
MSTRG.4927	RP11-21L23.3	ENST00000528075;ENST00000526585;ENST00000527778	NA	NA	NA	NA	NA	2.56773	1.30457	1.63754	1.03396	0.457999	0.957834	2.58746	1.37154	0.061091	0.583658	up	no
MSTRG.26638	RP11-613M10.9	MSTRG.26638.1	NA	NA	NA	NA	NA	1.47961	0.829052	0	0.38555	0.387442	0	2.58074	1.36778	0.254425	0.688887	up	no
MSTRG.16481	LANCL1	MSTRG.16481.1;ENST00000443314;ENST00000441020;ENST00000450366;ENST00000233714;ENST00000431941;ENST00000412863;ENST00000448951;ENST00000453956	GO:0003824(catalytic activity);GO:0004930(G-protein coupled receptor activity);GO:0005515(protein binding);GO:0005634(nucleus);GO:0005737(cytoplasm);GO:0008152(metabolic process);GO:0008270(zinc ion binding);GO:0017124(SH3 domain binding);GO:0043295(glutathione binding);GO:0050750(low-density lipoprotein particle receptor binding);GO:0070062(extracellular exosome)	NA	NA	NA	LanC lantibiotic synthetase component C-like 1 (bacterial) [Source:HGNC Symbol;Acc:HGNC:6508]	25.5133	34.8036	24.5473	11.7279	12.3077	18.2562	2.57346	1.36371	0.116643	0.606589	up	no
MSTRG.24760	BRI3	MSTRG.24760.1	NA	NA	NA	NA	NA	2.37636	0.847908	1.46465	0.673889	0.251837	0.563425	2.56447	1.35866	0.135493	0.606589	up	no
MSTRG.21212	RP11-756P10.6	MSTRG.21212.1	NA	NA	NA	NA	NA	1.36927	0	0	0	0	0	2.55915	1.35566	0.258659	0.688887	up	no
MSTRG.19617	RPL32P3	ENST00000507287;ENST00000510078;MSTRG.19617.3;ENST00000514355;ENST00000507238;ENST00000515866;ENST00000499631;ENST00000506593	NA	NA	NA	NA	NA	6.74956	7.00252	6.80313	2.49288	2.33406	4.04592	2.55865	1.35538	0.0652054	0.590307	up	no
MSTRG.952	FOXD2-AS1	ENST00000445551	NA	NA	NA	NA	NA	1.36775	0	0	0	0	0	2.55735	1.35465	0.258659	0.688887	up	no
MSTRG.20329	MRFAP1L1	ENST00000500563;ENST00000320848;MSTRG.20329.3	NA	NA	NA	NA	NA	5.20595	13.3868	6.13062	2.00207	3.07877	9.99701	2.5573	1.35462	0.513068	0.861375	up	no
MSTRG.4485	FTH1	ENST00000529191;ENST00000529631;ENST00000530019;ENST00000273550;ENST00000532829;ENST00000620041;ENST00000534180;ENST00000526640;ENST00000532601;ENST00000534719;ENST00000533138;ENST00000529548	GO:0004322(ferroxidase activity);GO:0005506(iron ion binding);GO:0005515(protein binding);GO:0005623(cell);GO:0005634(nucleus);GO:0005739(mitochondrion);GO:0005829(cytosol);GO:0006826(iron ion transport);GO:0006879(cellular iron ion homeostasis);GO:0006880(intracellular sequestering of iron ion);GO:0006892(post-Golgi vesicle-mediated transport);GO:0006898(receptor-mediated endocytosis);GO:0006955…	00860(Porphyrin and chlorophyll metabolism);04978(Mineral absorption)	NA	NA	ferritin, heavy polypeptide 1 [Source:HGNC Symbol;Acc:HGNC:3976]	2014.81	1765.08	1824.3	1058.82	895.614	1660.02	2.55444	1.35301	0.115324	0.606589	up	no
MSTRG.10163	RP11-266L9.4	ENST00000619106;ENST00000575694	NA	NA	NA	NA	NA	1.05292	0.867426	0	0.0990583	0.245127	0.465459	2.53758	1.34346	0.149422	0.617645	up	no
MSTRG.9856	.	MSTRG.9856.1	NA	NA	NA	NA	NA	1.18284	0	0	0	0	0.563445	2.53685	1.34304	0.242935	0.688887	up	no
MSTRG.1245	.	MSTRG.1245.1	NA	NA	NA	NA	NA	0.770757	1.17984	0	0.169223	0.174444	0.341457	2.53661	1.3429	0.153037	0.622147	up	no
MSTRG.28137	C1GALT1C1	MSTRG.28137.1	NA	NA	NA	NA	NA	1.47084	0.703755	1.04198	1.15222	0.115712	1.1306	2.53319	1.34096	0.139053	0.609993	up	no
MSTRG.24704	AKAP9	MSTRG.24704.1;ENST00000356239;ENST00000493453;ENST00000358100;ENST00000359028;ENST00000438114;ENST00000484815;ENST00000491695;ENST00000394534;ENST00000435423;ENST00000487258;ENST00000487692;ENST00000463118;ENST00000486313;ENST00000493976	GO:0000086(G2/M transition of mitotic cell cycle);GO:0000242(pericentriolar material);GO:0000278(mitotic cell cycle);GO:0005102(receptor binding);GO:0005515(protein binding);GO:0005737(cytoplasm);GO:0005794(Golgi apparatus);GO:0005801(cis-Golgi network);GO:0005813(centrosome);GO:0005829(cytosol);GO:0005856(cytoskeleton);GO:0006810(transport);GO:0006996(organelle organization);GO:0007165(signal tr…	NA	NA	NA	A kinase (PRKA) anchor protein 9 [Source:HGNC Symbol;Acc:HGNC:379]	2.60943	2.21805	2.33111	1.58582	0.672086	1.86807	2.53177	1.34014	0.0593835	0.581081	up	no
MSTRG.28214	MOSPD1	MSTRG.28214.1	NA	NA	NA	NA	NA	0	2.91315	0	0	0	1.275	2.53149	1.33998	0.550441	0.861375	up	no
MSTRG.27332	EEF1A1P5	MSTRG.27332.1;ENST00000436459	NA	NA	NA	NA	NA	171.546	123.321	186.072	57.1711	56.3771	81.4416	2.52812	1.33806	0.14565	0.614668	up	no
MSTRG.18856	GOLGA4	ENST00000361924;MSTRG.18856.2;ENST00000435830;ENST00000444882;ENST00000356847;ENST00000617480;ENST00000450863;ENST00000431105;ENST00000419177;ENST00000437131;ENST00000498250	GO:0000042(protein targeting to Golgi);GO:0000139(Golgi membrane);GO:0005515(protein binding);GO:0005654(nucleoplasm);GO:0005737(cytoplasm);GO:0005794(Golgi apparatus);GO:0005802(trans-Golgi network);GO:0016192(vesicle-mediated transport);GO:0043001(Golgi to plasma membrane protein transport);GO:0043231(intracellular membrane-bounded organelle);GO:0045773(positive regulation of axon extension);GO…	NA	NA	NA	golgin A4 [Source:HGNC Symbol;Acc:HGNC:4427]	3.93244	3.13764	3.66559	3.31554	1.29572	3.48439	2.52402	1.33572	0.130318	0.606589	up	no
MSTRG.2414	CENPF	ENST00000366955;ENST00000495259;ENST00000614578;ENST00000467765;ENST00000469862	GO:0000086(G2/M transition of mitotic cell cycle);GO:0000278(mitotic cell cycle);GO:0000775(chromosome, centromeric region);GO:0000776(kinetochore);GO:0000785(chromatin);GO:0000922(spindle pole);GO:0000940(condensed chromosome outer kinetochore);GO:0003682(chromatin binding);GO:0005515(protein binding);GO:0005634(nucleus);GO:0005635(nuclear envelope);GO:0005654(nucleoplasm);GO:0005737(cytoplasm);…	NA	NA	NA	centromere protein F, 350/400kDa [Source:HGNC Symbol;Acc:HGNC:1857]	20.1967	17.5325	19.4592	16.9946	9.14854	22.2806	2.52096	1.33397	0.17097	0.645858	up	no
MSTRG.3608	C10orf95	MSTRG.3608.1	NA	NA	NA	NA	NA	1.48882	1.44942	1.83675	0	0	0.821212	2.5197	1.33325	0.194442	0.677886	up	no
MSTRG.18989	RP11-708J19.1	MSTRG.18989.1	NA	NA	NA	NA	NA	1.00426	1.41007	0.674034	0.852254	0.187712	1.11824	2.51618	1.33124	0.0586156	0.579981	up	no
MSTRG.16143	LINC01124	ENST00000409786	NA	NA	NA	NA	NA	1.33163	0	0	0	0	0	2.51489	1.3305	0.258659	0.688887	up	no
MSTRG.22793	.	MSTRG.22793.1	NA	NA	NA	NA	NA	0.87607	1.19516	0.19879	0.414296	0.156478	0.256285	2.50149	1.32279	0.0757602	0.606589	up	no
MSTRG.15182	CYP1B1-AS1	MSTRG.15182.1	NA	NA	NA	NA	NA	2.26938	2.29659	1.15024	0.522523	0.688654	0.60046	2.50053	1.32223	0.0709497	0.60213	up	no
MSTRG.4646	CCDC85B	ENST00000312579	GO:0005515(protein binding);GO:0005634(nucleus);GO:0005737(cytoplasm);GO:0005813(centrosome);GO:0006351(transcription, DNA-templated);GO:0030154(cell differentiation);GO:0030308(negative regulation of cell growth);GO:0045599(negative regulation of fat cell differentiation);GO:0045892(negative regulation of transcription, DNA-templated)	NA	NA	NA	coiled-coil domain containing 85B [Source:HGNC Symbol;Acc:HGNC:24926]	9.6843	9.80535	0	10.1039	11.7581	0	2.49755	1.32051	0.786618	0.945237	up	no
MSTRG.11470	PRPSAP2	MSTRG.11470.1	NA	NA	NA	NA	NA	1.95546	1.16942	0.797231	0.95326	0.376426	0	2.49522	1.31917	0.229675	0.688887	up	no
MSTRG.20360	ACOX3	MSTRG.20360.1	NA	NA	NA	NA	NA	1.26672	0.202927	0.119462	0	0.038349	0.259241	2.49347	1.31815	0.17101	0.645858	up	no
MSTRG.11902	MED1	ENST00000394287;MSTRG.11902.2;MSTRG.11902.3;MSTRG.11902.4;MSTRG.11902.5;ENST00000300651;ENST00000577831;ENST00000584308;ENST00000581334	GO:0000122(negative regulation of transcription from RNA polymerase II promoter);GO:0000151(ubiquitin ligase complex);GO:0000785(chromatin);GO:0000902(cell morphogenesis);GO:0000978(RNA polymerase II core promoter proximal region sequence-specific DNA binding);GO:0000981(sequence-specific DNA binding RNA polymerase II transcription factor activity);GO:0001047(core promoter binding);GO:0001104(RNA…	NA	NA	NA	mediator complex subunit 1 [Source:HGNC Symbol;Acc:HGNC:9234]	11.5455	5.40314	4.94144	5.8505	4.96379	6.37583	2.49329	1.31805	0.149999	0.618073	up	no
MSTRG.27979	TRMT2B	MSTRG.27979.1	NA	NA	NA	NA	NA	0	2.22899	0	0.159821	0	2.36168	2.49121	1.31685	0.553739	0.861375	up	no
MSTRG.18648	VHL	ENST00000256474;MSTRG.18648.1;MSTRG.18648.3;ENST00000345392;ENST00000477538	GO:0000122(negative regulation of transcription from RNA polymerase II promoter);GO:0000902(cell morphogenesis);GO:0004842(ubiquitin-protein transferase activity);GO:0005515(protein binding);GO:0005634(nucleus);GO:0005654(nucleoplasm);GO:0005739(mitochondrion);GO:0005783(endoplasmic reticulum);GO:0005829(cytosol);GO:0006355(regulation of transcription, DNA-templated);GO:0006508(proteolysis);GO:00…	NA	NA	NA	von Hippel-Lindau tumor suppressor, E3 ubiquitin protein ligase [Source:HGNC Symbol;Acc:HGNC:12687]	5.00153	2.16876	1.50248	2.46718	2.47185	7.00409	2.4865	1.31411	0.317223	0.751543	up	no
MSTRG.285	MIR6729	ENST00000618194	NA	NA	NA	NA	NA	1.297	0.147341	0.269426	0.502232	0	0.106276	2.48339	1.31231	0.187202	0.668608	up	no
MSTRG.8203	EFCAB11	ENST00000345097;MSTRG.8203.3;MSTRG.8203.4;MSTRG.8203.5;ENST00000261302;ENST00000557258;ENST00000555353;ENST00000553840;ENST00000556541;ENST00000555010;ENST00000557718;ENST00000553353;ENST00000556916;ENST00000555658;ENST00000554005;ENST00000555855;ENST00000555070;ENST00000316738;ENST00000555872;ENST00000556609;ENST00000556078;ENST00000556639;ENST00000555608;ENST00000550103;ENST00000538485;ENST0000…	GO:0005509(calcium ion binding)	NA	NA	NA	EF-hand calcium binding domain 11 [Source:HGNC Symbol;Acc:HGNC:20357]	2.18324	2.33374	0.996244	0.469584	0.869359	1.50236	2.47701	1.3086	0.19656	0.680129	up	no
MSTRG.26852	FAM120AOS	MSTRG.26852.1	NA	NA	NA	NA	NA	1.02564	0.880956	1.25081	1.56552	0	1.47791	2.4769	1.30854	0.282041	0.715287	up	no
MSTRG.19607	H1FX	ENST00000333762	GO:0000786(nucleosome);GO:0003677(DNA binding);GO:0005515(protein binding);GO:0005634(nucleus);GO:0005730(nucleolus);GO:0006334(nucleosome assembly);GO:0044822(poly(A) RNA binding)	NA	NA	NA	H1 histone family, member X [Source:HGNC Symbol;Acc:HGNC:4722]	0	0	0	1.49104	0	60.2906	2.47604	1.30803	0.787035	0.945237	up	no
MSTRG.22802	GUSBP2	MSTRG.22802.1	NA	NA	NA	NA	NA	1.31661	0.123273	0	0	0.087777	0.224093	2.4731	1.30632	0.230101	0.688887	up	no
MSTRG.22810	HIST1H2AG	ENST00000359193	GO:0000786(nucleosome);GO:0003677(DNA binding);GO:0005515(protein binding);GO:0005634(nucleus);GO:0008150(biological_process);GO:0019899(enzyme binding);GO:0046982(protein heterodimerization activity);GO:0070062(extracellular exosome)	NA	NA	NA	histone cluster 1, H2ag [Source:HGNC Symbol;Acc:HGNC:4737]	2.14103	0	2.53347	3.56051	0	2.98934	2.46514	1.30167	0.612351	0.884221	up	no
MSTRG.7663	RP11-434O22.1	ENST00000495231	NA	NA	NA	NA	NA	1.3753	1.93003	0	1.10678	0.933522	0.820461	2.4621	1.29989	0.2896	0.723627	up	no
MSTRG.26860	ZNF169	MSTRG.26860.1	NA	NA	NA	NA	NA	1.37552	1.19858	1.79899	0.97241	0.016262	0.757266	2.46044	1.29892	0.189344	0.670099	up	no
MSTRG.11954	KLHL11	MSTRG.11954.1;ENST00000319121	GO:0005515(protein binding)	NA	NA	NA	kelch-like family member 11 [Source:HGNC Symbol;Acc:HGNC:19008]	1.78469	0.295456	0.31623	0.319175	0.184842	0	2.45691	1.29684	0.260144	0.690994	up	no
MSTRG.15966	C2orf27A	MSTRG.15966.1	NA	NA	NA	NA	NA	1.12736	0.224261	0.084985	0.082123	0	0	2.45152	1.29368	0.136979	0.60796	up	no
MSTRG.23973	C6orf120	ENST00000332290	GO:0006915(apoptotic process);GO:0070062(extracellular exosome)	NA	NA	NA	chromosome 6 open reading frame 120 [Source:HGNC Symbol;Acc:HGNC:21247]	0	3.78138	0	0	0	0	2.4482	1.29172	0.572767	0.861375	up	no
MSTRG.8154	TMED8	MSTRG.8154.1	NA	NA	NA	NA	NA	1.0522	0.400797	0.239544	0.347214	0	0.080097	2.44784	1.29151	0.0600492	0.582265	up	no
MSTRG.28273	VMA21	ENST00000477649;ENST00000370361;ENST00000330374	GO:0005764(lysosome);GO:0005789(endoplasmic reticulum membrane);GO:0016021(integral component of membrane);GO:0030127(COPII vesicle coat);GO:0033116(endoplasmic reticulum-Golgi intermediate compartment membrane);GO:0070072(vacuolar proton-transporting V-type ATPase complex assembly)	NA	NA	NA	VMA21 vacuolar H+-ATPase homolog (S. cerevisiae) [Source:HGNC Symbol;Acc:HGNC:22082]	12.1719	12.9913	1.20658	1.35204	13.0536	15.3561	2.44726	1.29117	0.724499	0.937435	up	no
MSTRG.2399	.	MSTRG.2399.1	NA	NA	NA	NA	NA	1.1252	0.432281	0.061993	0.175234	0.139513	0.362579	2.44378	1.28912	0.089695	0.606589	up	no
MSTRG.1381	RTCA-AS1	ENST00000421185	NA	NA	NA	NA	NA	1.40352	2.13095	1.03335	0.341302	0.375974	1.10555	2.44078	1.28734	0.144078	0.614459	up	no
MSTRG.18105	SRRD	MSTRG.18105.2;MSTRG.18105.1;ENST00000215917;ENST00000477945;ENST00000471799	GO:0048511(rhythmic process)	NA	NA	NA	SRR1 domain containing [Source:HGNC Symbol;Acc:HGNC:33910]	3.91544	3.59582	3.62165	4.87034	1.63063	4.63163	2.4405	1.28717	0.167384	0.640937	up	no
MSTRG.25903	FAM92A1	MSTRG.25903.1	NA	NA	NA	NA	NA	0.914174	0	0	0.225631	0	1.32507	2.43926	1.28644	0.264242	0.695751	up	no
MSTRG.17507	.	MSTRG.17507.1;MSTRG.17507.2;MSTRG.17507.3;MSTRG.17507.4;MSTRG.17507.5;MSTRG.17507.6	NA	NA	NA	NA	NA	4.03649	3.88231	2.58946	0.823452	1.36272	0.994294	2.43869	1.28611	0.0879098	0.606589	up	no
MSTRG.24754	SHFM1	ENST00000466986;ENST00000613919;ENST00000606019;ENST00000417009;ENST00000622838;ENST00000623693;ENST00000623498;ENST00000444799;ENST00000449279;ENST00000488005;ENST00000413065;ENST00000248566;ENST00000482389;ENST00000476463	GO:0000502(proteasome complex);GO:0000724(double-strand break repair via homologous recombination);GO:0005515(protein binding);GO:0005634(nucleus);GO:0006508(proteolysis);GO:0032039(integrator complex)	NA	NA	NA	split hand/foot malformation (ectrodactyly) type 1 [Source:HGNC Symbol;Acc:HGNC:10845]	6.20619	5.44806	6.23605	4.56349	2.48822	5.50922	2.43497	1.2839	0.131322	0.606589	up	no
MSTRG.20398	DCAF16	ENST00000382247;MSTRG.20398.2;MSTRG.20398.3;ENST00000507768;ENST00000507731	GO:0005515(protein binding);GO:0016567(protein ubiquitination);GO:0080008(Cul4-RING E3 ubiquitin ligase complex)	NA	NA	NA	DDB1 and CUL4 associated factor 16 [Source:HGNC Symbol;Acc:HGNC:25987]	5.04116	3.9212	4.68706	2.88035	1.57945	2.41943	2.43356	1.28307	0.0573328	0.575895	up	no
MSTRG.18369	.	MSTRG.18369.1	NA	NA	NA	NA	NA	1.18755	0.527003	0	0.491054	0.22474	0	2.42777	1.27963	0.203999	0.688097	up	no
MSTRG.11269	.	MSTRG.11269.1	NA	NA	NA	NA	NA	1.50347	0	0.84914	1.49167	0	1.27945	2.42682	1.27907	0.401814	0.787475	up	no
MSTRG.6711	PEBP1	ENST00000261313;ENST00000542939	GO:0004867(serine-type endopeptidase inhibitor activity);GO:0005515(protein binding);GO:0005524(ATP binding);GO:0005634(nucleus);GO:0005737(cytoplasm);GO:0008429(phosphatidylethanolamine binding);GO:0010951(negative regulation of endopeptidase activity);GO:0019899(enzyme binding);GO:0019901(protein kinase binding);GO:0044822(poly(A) RNA binding);GO:0070062(extracellular exosome)	NA	NA	NA	phosphatidylethanolamine binding protein 1 [Source:HGNC Symbol;Acc:HGNC:8630]	47.1723	148.035	45.3295	172.064	55.5382	166.422	2.42386	1.27731	0.498907	0.854067	up	no
MSTRG.2401	NSL1	ENST00000366978;ENST00000366977;ENST00000366976;ENST00000626725;ENST00000473995;ENST00000487995	GO:0000278(mitotic cell cycle);GO:0000444(MIS12/MIND type complex);GO:0005515(protein binding);GO:0005634(nucleus);GO:0005829(cytosol);GO:0007059(chromosome segregation);GO:0007067(mitotic nuclear division);GO:0007264(small GTPase mediated signal transduction);GO:0051301(cell division)	NA	NA	NA	NSL1, MIS12 kinetochore complex component [Source:HGNC Symbol;Acc:HGNC:24548]	5.50554	3.26445	2.13169	3.00505	2.43299	2.06074	2.42308	1.27684	0.155838	0.625954	up	no
MSTRG.18478	.	MSTRG.18478.1	NA	NA	NA	NA	NA	1.22307	0	0	0.095459	0	0	2.42245	1.27647	0.244838	0.688887	up	no
MSTRG.19210	.	MSTRG.19210.1	NA	NA	NA	NA	NA	1.2516	0	0	0	0	0	2.421	1.2756	0.258659	0.688887	up	no
MSTRG.5086	SRSF8	MSTRG.5086.1;ENST00000587424	GO:0000166(nucleotide binding);GO:0003676(nucleic acid binding);GO:0005515(protein binding);GO:0005634(nucleus);GO:0006397(mRNA processing);GO:0008380(RNA splicing);GO:0044822(poly(A) RNA binding)	NA	NA	NA	serine/arginine-rich splicing factor 8 [Source:HGNC Symbol;Acc:HGNC:16988]	3.12946	2.12714	1.41077	1.65431	1.13043	1.01962	2.42084	1.27551	0.0796029	0.606589	up	no
MSTRG.27421	MAN1B1-AS1	ENST00000596585	NA	NA	NA	NA	NA	1.08031	1.06924	1.16842	1.07407	0	0.429408	2.41657	1.27296	0.168194	0.642678	up	no
MSTRG.19619	IFT122	MSTRG.19619.1	NA	NA	NA	NA	NA	2.1045	2.78906	0.804756	1.2194	1.11796	1.35341	2.41502	1.27204	0.144724	0.614649	up	no
MSTRG.20025	MAP6D1	ENST00000318631;ENST00000431348;ENST00000445426;ENST00000463801	GO:0000226(microtubule cytoskeleton organization);GO:0005516(calmodulin binding);GO:0005798(Golgi-associated vesicle);GO:0005801(cis-Golgi network);GO:0005874(microtubule);GO:0007026(negative regulation of microtubule depolymerization);GO:0008017(microtubule binding);GO:0018009(N-terminal peptidyl-L-cysteine N-palmitoylation)	NA	NA	NA	MAP6 domain containing 1 [Source:HGNC Symbol;Acc:HGNC:25753]	1.52487	1.10608	0.136628	1.45674	0.699225	0.720227	2.41349	1.27112	0.142682	0.612103	up	no
MSTRG.18463	LDOC1L	MSTRG.18463.1;ENST00000341255	NA	NA	NA	NA	leucine zipper, down-regulated in cancer 1-like [Source:HGNC Symbol;Acc:HGNC:13343]	23.0022	23.6303	6.27287	21.6994	21.5107	22.8815	2.41293	1.27079	0.346074	0.775816	up	no
MSTRG.8401	CDCA4	ENST00000336219;ENST00000392590	GO:0005515(protein binding);GO:0005634(nucleus)	NA	NA	NA	cell division cycle associated 4 [Source:HGNC Symbol;Acc:HGNC:14625]	13.774	20.1362	1.84882	25.7782	21.5507	19.3887	2.41118	1.26974	0.547799	0.861375	up	no
MSTRG.17338	DPM1	MSTRG.17338.1	NA	NA	NA	NA	NA	1.17722	0	0	0	0	0.196841	2.41082	1.26952	0.234498	0.688887	up	no
MSTRG.9092	RNU5A-1	MSTRG.9092.1;ENST00000362698	NA	NA	NA	NA	NA	5.36987	4.93027	5.8326	2.08036	1.4458	1.10737	2.41023	1.26917	0.0724324	0.605748	up	no
MSTRG.21452	LIFR	MSTRG.21452.1;ENST00000263409;MSTRG.21452.2;ENST00000453190;MSTRG.21452.5;ENST00000508477;ENST00000506003;ENST00000503088;ENST00000506990;ENST00000512723;ENST00000511561;ENST00000507786	GO:0004896(cytokine receptor activity);GO:0004897(ciliary neurotrophic factor receptor activity);GO:0004923(leukemia inhibitory factor receptor activity);GO:0004924(oncostatin-M receptor activity);GO:0005127(ciliary neurotrophic factor receptor binding);GO:0005515(protein binding);GO:0005887(integral component of plasma membrane);GO:0007166(cell surface receptor signaling pathway);GO:0008284(posi…	04060(Cytokine-cytokine receptor interaction);04630(Jak-STAT signaling pathway)	NA	NA	leukemia inhibitory factor receptor alpha [Source:HGNC Symbol;Acc:HGNC:6597]	5.73075	5.34992	7.05778	2.02816	1.61669	2.7296	2.40962	1.2688	0.0832059	0.606589	up	no
MSTRG.19627	TMCC1-AS1	ENST00000603884;ENST00000605830;ENST00000605698;ENST00000604747	NA	NA	NA	NA	NA	2.0506	1.75326	0.728179	0.516422	0.673354	0.466317	2.40688	1.26717	0.124163	0.606589	up	no
MSTRG.22862	ZNF311	ENST00000377179;ENST00000483450	GO:0003676(nucleic acid binding);GO:0003677(DNA binding);GO:0003700(sequence-specific DNA binding transcription factor activity);GO:0005622(intracellular);GO:0005634(nucleus);GO:0006351(transcription, DNA-templated);GO:0006355(regulation of transcription, DNA-templated);GO:0046872(metal ion binding)	NA	NA	NA	zinc finger protein 311 [Source:HGNC Symbol;Acc:HGNC:13847]	3.19553	2.86488	2.3423	0.799874	0.993434	1.55475	2.40146	1.26391	0.0560849	0.57144	up	no
MSTRG.679	GJB3	ENST00000373366;ENST00000373362	GO:0001701(in utero embryonic development);GO:0001890(placenta development);GO:0005243(gap junction channel activity);GO:0005515(protein binding);GO:0005737(cytoplasm);GO:0005911(cell-cell junction);GO:0005921(gap junction);GO:0005922(connexon complex);GO:0007154(cell communication);GO:0007605(sensory perception of sound);GO:0016021(integral component of membrane);GO:0043588(skin development);GO:…	NA	NA	NA	gap junction protein, beta 3, 31kDa [Source:HGNC Symbol;Acc:HGNC:4285]	5.20423	4.22877	3.86107	14.4742	3.22599	13.2008	2.39218	1.25833	0.309202	0.743362	up	no
MSTRG.16898	ESF1	MSTRG.16898.1;ENST00000202816;ENST00000617257	GO:0005615(extracellular space);GO:0005634(nucleus);GO:0005654(nucleoplasm);GO:0005730(nucleolus);GO:0006351(transcription, DNA-templated);GO:0006355(regulation of transcription, DNA-templated);GO:0044822(poly(A) RNA binding)	NA	NA	NA	ESF1, nucleolar pre-rRNA processing protein, homolog (S. cerevisiae) [Source:HGNC Symbol;Acc:HGNC:15898]	3.45335	3.08073	2.93212	3.10993	1.26883	2.31086	2.38519	1.25411	0.0701071	0.600762	up	no
MSTRG.17126	SCAND1	ENST00000305978;ENST00000373991	GO:0000981(sequence-specific DNA binding RNA polymerase II transcription factor activity);GO:0003700(sequence-specific DNA binding transcription factor activity);GO:0003713(transcription coactivator activity);GO:0005515(protein binding);GO:0005634(nucleus);GO:0006351(transcription, DNA-templated);GO:0006355(regulation of transcription, DNA-templated);GO:0006357(regulation of transcription from RN…	NA	NA	NA	SCAN domain containing 1 [Source:HGNC Symbol;Acc:HGNC:10566]	10.2291	6.63375	9.87104	3.50094	3.50288	8.48507	2.37724	1.24929	0.332615	0.766165	up	no
MSTRG.17342	.	MSTRG.17342.1	NA	NA	NA	NA	NA	0.515355	1.68239	0	0.1416	0.146454	0.059427	2.37697	1.24913	0.317248	0.751543	up	no
MSTRG.5597	RP11-599J14.2	MSTRG.5597.1	NA	NA	NA	NA	NA	0.915634	0.083192	0.111777	1.45649	0	0.238672	2.37545	1.2482	0.287973	0.72183	up	no
MSTRG.28023	WBP5	MSTRG.28023.1;ENST00000372661;ENST00000372656	GO:0050699(WW domain binding)	NA	NA	NA	WW domain binding protein 5 [Source:HGNC Symbol;Acc:HGNC:30084]	48.98	65.431	46.8148	35.2705	27.9366	46.5672	2.37287	1.24664	0.10816	0.606589	up	no
MSTRG.12658	EVPL	MSTRG.12658.1;MSTRG.12658.3;ENST00000301607;MSTRG.12658.5;MSTRG.12658.6;ENST00000586740;ENST00000587569;ENST00000593037	GO:0001533(cornified envelope);GO:0005198(structural molecule activity);GO:0005737(cytoplasm);GO:0005856(cytoskeleton);GO:0008544(epidermis development);GO:0018149(peptide cross-linking);GO:0019215(intermediate filament binding);GO:0030057(desmosome);GO:0030216(keratinocyte differentiation);GO:0030674(protein binding, bridging);GO:0031424(keratinization);GO:0070062(extracellular exosome)	NA	NA	NA	envoplakin [Source:HGNC Symbol;Acc:HGNC:3503]	8.07849	8.42806	6.90435	10.1959	4.398	9.12224	2.36876	1.24413	0.104835	0.606589	up	no
MSTRG.10567	CES3	MSTRG.10567.1	NA	NA	NA	NA	NA	1.3762	1.34845	1.79341	0.424263	0	0.337595	2.36407	1.24127	0.0756475	0.606589	up	no
MSTRG.13509	C19orf25	MSTRG.13509.1;MSTRG.13509.2;ENST00000591252;MSTRG.13509.4;MSTRG.13509.5;ENST00000588427;ENST00000436106;ENST00000585675;ENST00000427685;ENST00000586564;ENST00000592486;ENST00000592872;ENST00000590621;ENST00000591027;ENST00000592605;ENST00000589421	GO:0005515(protein binding)	NA	NA	NA	chromosome 19 open reading frame 25 [Source:HGNC Symbol;Acc:HGNC:26711]	2.45572	2.92745	0.129629	0.904128	2.08164	2.20637	2.35881	1.23806	0.465284	0.834045	up	no
MSTRG.25129	MKLN1	MSTRG.25129.1	NA	NA	NA	NA	NA	1.28361	0.339569	0.482398	0.143114	0	0.17441	2.35522	1.23586	0.106067	0.606589	up	no
MSTRG.16079	BAZ2B	MSTRG.16079.1	NA	NA	NA	NA	NA	1.19498	0	0	0	0	0	2.35476	1.23558	0.258659	0.688887	up	no
MSTRG.12964	RP13-270P17.2	ENST00000580139	NA	NA	NA	NA	NA	1.73023	1.59454	0	1.00812	1.14739	1.0364	2.35192	1.23384	0.299627	0.735196	up	no
MSTRG.2206	TPR	ENST00000367478;MSTRG.2206.1;ENST00000467810;ENST00000492973;ENST00000481347;ENST00000491783;ENST00000469463;ENST00000474852;ENST00000451586	GO:0000122(negative regulation of transcription from RNA polymerase II promoter);GO:0000189(MAPK import into nucleus);GO:0000278(mitotic cell cycle);GO:0000776(kinetochore);GO:0003674(molecular_function);GO:0003682(chromatin binding);GO:0003729(mRNA binding);GO:0005487(nucleocytoplasmic transporter activity);GO:0005515(protein binding);GO:0005575(cellular_component);GO:0005634(nucleus);GO:0005635…	NA	NA	NA	translocated promoter region, nuclear basket protein [Source:HGNC Symbol;Acc:HGNC:12017]	16.0229	14.2068	15.282	12.0621	7.36473	14.3127	2.35188	1.23381	0.103372	0.606589	up	no
MSTRG.6139	RP11-603J24.7	ENST00000552016	NA	NA	NA	NA	NA	1.19232	0	0	0	0	0	2.35164	1.23367	0.258659	0.688887	up	no
MSTRG.13754	ZNF317	ENST00000247956;ENST00000360385;ENST00000591278;ENST00000419608;ENST00000590152;ENST00000591508	GO:0003676(nucleic acid binding);GO:0003677(DNA binding);GO:0003700(sequence-specific DNA binding transcription factor activity);GO:0005515(protein binding);GO:0005622(intracellular);GO:0005634(nucleus);GO:0006351(transcription, DNA-templated);GO:0006355(regulation of transcription, DNA-templated);GO:0046872(metal ion binding)	NA	NA	NA	zinc finger protein 317 [Source:HGNC Symbol;Acc:HGNC:13507]	6.48429	5.91353	1.38246	5.69591	5.51764	5.53231	2.35112	1.23335	0.319739	0.755027	up	no
MSTRG.27511	.	MSTRG.27511.1	NA	NA	NA	NA	NA	0.954263	0	0	1.18522	0	0	2.34936	1.23226	0.341831	0.772815	up	no
MSTRG.3524	AVPI1	MSTRG.3524.1	NA	NA	NA	NA	NA	2.29469	0	1.69888	1.08891	0	0.682674	2.3464	1.23045	0.505419	0.859443	up	no
MSTRG.22891	RANP1	ENST00000455094	NA	NA	NA	NA	NA	0.918667	0	0	0	0	1.20657	2.34546	1.22987	0.337883	0.770442	up	no
MSTRG.26736	C9orf85	MSTRG.26736.1	NA	NA	NA	NA	NA	1.18645	0	0	0	0	0	2.34479	1.22946	0.258659	0.688887	up	no
MSTRG.26189	AGO2	MSTRG.26189.1;MSTRG.26189.2;ENST00000220592;MSTRG.26189.4;ENST00000519980;ENST00000523609;ENST00000520628;ENST00000520412;ENST00000519347;ENST00000521325;ENST00000624190;ENST00000517293;ENST00000524328;ENST00000518019	GO:0000340(RNA 7-methylguanosine cap binding);GO:0000932(cytoplasmic mRNA processing body);GO:0000993(RNA polymerase II core binding);GO:0001047(core promoter binding);GO:0003676(nucleic acid binding);GO:0003723(RNA binding);GO:0003725(double-stranded RNA binding);GO:0003727(single-stranded RNA binding);GO:0003729(mRNA binding);GO:0003743(translation initiation factor activity);GO:0004521(endorib…	NA	NA	NA	argonaute RISC catalytic component 2 [Source:HGNC Symbol;Acc:HGNC:3263]	9.456	7.2765	3.6122	7.4237	5.55408	3.61464	2.34312	1.22843	0.307997	0.74246	up	no
MSTRG.3662	SMC3	ENST00000361804;ENST00000462899	GO:0000278(mitotic cell cycle);GO:0000775(chromosome, centromeric region);GO:0000785(chromatin);GO:0000800(lateral element);GO:0000922(spindle pole);GO:0003682(chromatin binding);GO:0003777(microtubule motor activity);GO:0005515(protein binding);GO:0005524(ATP binding);GO:0005604(basement membrane);GO:0005634(nucleus);GO:0005654(nucleoplasm);GO:0005694(chromosome);GO:0005737(cytoplasm);GO:0005829…	04110(Cell cycle);04114(Oocyte meiosis)	NA	NA	structural maintenance of chromosomes 3 [Source:HGNC Symbol;Acc:HGNC:2468]	14.1941	13.2015	13.7969	11.7847	6.68127	13.0799	2.34234	1.22795	0.106939	0.606589	up	no
MSTRG.518	FAM46B	ENST00000289166	GO:0005515(protein binding)	NA	NA	NA	family with sequence similarity 46, member B [Source:HGNC Symbol;Acc:HGNC:28273]	6.05345	5.75226	0.73192	7.9595	6.62783	6.61018	2.34188	1.22766	0.404065	0.790148	up	no
MSTRG.21173	.	MSTRG.21173.1	NA	NA	NA	NA	NA	1.5213	1.52128	0.625517	0.524739	0.433737	0.322706	2.33998	1.2265	0.0766292	0.606589	up	no
MSTRG.8681	RAD51-AS1	MSTRG.8681.1;ENST00000533146;ENST00000526635;ENST00000499988	NA	NA	NA	NA	NA	4.48387	3.59362	3.08035	1.14345	1.54305	1.69578	2.33032	1.22053	0.054903	0.565867	up	no
MSTRG.37	RP5-857K21.7	ENST00000427426	NA	NA	NA	NA	NA	1.171	0	0	0	0	0	2.32674	1.21831	0.258659	0.688887	up	no
MSTRG.10914	C16orf74	MSTRG.10914.1	NA	NA	NA	NA	NA	1.28613	0.80578	0.352812	0.180576	0.227271	0.342063	2.32604	1.21787	0.0653375	0.59093	up	no
MSTRG.9853	.	MSTRG.9853.1	NA	NA	NA	NA	NA	0.190011	1.77819	0	0	0	0.474287	2.32598	1.21784	0.401973	0.787553	up	no
MSTRG.18115	MN1	ENST00000302326;ENST00000497225	GO:0001957(intramembranous ossification);GO:0003674(molecular_function);GO:0005575(cellular_component);GO:0008150(biological_process)	NA	NA	NA	meningioma (disrupted in balanced translocation) 1 [Source:HGNC Symbol;Acc:HGNC:7180]	1.91427	2.93374	2.00663	0.641041	0.485335	0.501556	2.32283	1.21588	0.0523878	0.562127	up	no
MSTRG.12485	POLG2	MSTRG.12485.1	NA	NA	NA	NA	NA	0	2.07608	0	0	0	2.02441	2.32192	1.21532	0.576524	0.863164	up	no
MSTRG.25834	RPSAP47	ENST00000479228	NA	NA	NA	NA	NA	14.8726	13.158	0	0	21.8168	15.1688	2.31995	1.21409	0.832032	0.945237	up	no
MSTRG.24177	TOMM7	ENST00000463284;ENST00000358435;ENST00000483581;ENST00000405021;ENST00000372879;ENST00000621567;ENST00000496129	GO:0005515(protein binding);GO:0005739(mitochondrion);GO:0005742(mitochondrial outer membrane translocase complex);GO:0006626(protein targeting to mitochondrion);GO:0008320(protein transmembrane transporter activity);GO:0016021(integral component of membrane);GO:0030150(protein import into mitochondrial matrix);GO:0031647(regulation of protein stability);GO:0044267(cellular protein metabolic proc…	NA	NA	NA	translocase of outer mitochondrial membrane 7 homolog (yeast) [Source:HGNC Symbol;Acc:HGNC:21648]	111.539	141.837	129.043	75.8708	56.6415	91.194	2.31688	1.21218	0.113112	0.606589	up	no
MSTRG.6884	RP11-638F5.2	ENST00000623628	NA	NA	NA	NA	NA	1.16012	0	0	0	0	0	2.31404	1.21041	0.258659	0.688887	up	no
MSTRG.20955	RP11-420A23.1	MSTRG.20955.1	NA	NA	NA	NA	NA	1.15987	0	0	0	0	0	2.31375	1.21024	0.258659	0.688887	up	no
MSTRG.11307	RP11-55L4.2	MSTRG.11307.1	NA	NA	NA	NA	NA	1.08261	0	0	0	0	0.245043	2.31332	1.20996	0.232235	0.688887	up	no
MSTRG.3921	CTSD	ENST00000382123;ENST00000482459;ENST00000427721;ENST00000486852;ENST00000236671;ENST00000433655;ENST00000429746;ENST00000497544;ENST00000438213;ENST00000367196	GO:0000045(autophagosome assembly);GO:0004175(endopeptidase activity);GO:0004190(aspartic-type endopeptidase activity);GO:0005515(protein binding);GO:0005576(extracellular region);GO:0005615(extracellular space);GO:0005739(mitochondrion);GO:0005764(lysosome);GO:0006508(proteolysis);GO:0006914(autophagy);GO:0008233(peptidase activity);GO:0019886(antigen processing and presentation of exogenous pep…	04142(Lysosome);05152(Tuberculosis)	NA	NA	cathepsin D [Source:HGNC Symbol;Acc:HGNC:2529]	54.3449	61.2763	54.8809	51.5534	29.3646	48.8453	2.31169	1.20895	0.0974567	0.606589	up	no
MSTRG.11803	AC015849.19	ENST00000603981	NA	NA	NA	NA	NA	3.16145	3.09876	2.13121	3.32445	1.46267	2.11294	2.30673	1.20585	0.0620391	0.584451	up	no
MSTRG.18511	.	MSTRG.18511.1	NA	NA	NA	NA	NA	1.05809	0.089169	0	0	0	0	2.30519	1.20488	0.203049	0.68718	up	no
MSTRG.11987	RP11-400F19.8	MSTRG.11987.1	NA	NA	NA	NA	NA	1.88618	1.3497	0	0	0.968263	0.720186	2.30353	1.20384	0.461129	0.831564	up	no
MSTRG.3218	C10orf54	ENST00000394957;ENST00000470317;ENST00000481568	GO:0002725(negative regulation of T cell cytokine production);GO:0005515(protein binding);GO:0005886(plasma membrane);GO:0009897(external side of plasma membrane);GO:0016021(integral component of membrane);GO:0030509(BMP signaling pathway);GO:0030513(positive regulation of BMP signaling pathway);GO:0048863(stem cell differentiation);GO:2000562(negative regulation of CD4-positive, alpha-beta T cel…	NA	NA	NA	chromosome 10 open reading frame 54 [Source:HGNC Symbol;Acc:HGNC:30085]	3.91297	4.9026	4.12722	5.1059	1.94045	4.85115	2.29381	1.19774	0.191076	0.672805	up	no
MSTRG.674	SMIM12	ENST00000426886;ENST00000521580;ENST00000446026;ENST00000456842;ENST00000423898;ENST00000417239	GO:0016021(integral component of membrane)	NA	NA	NA	small integral membrane protein 12 [Source:HGNC Symbol;Acc:HGNC:25154]	4.01586	0.261087	4.28239	2.04812	0.375952	4.03928	2.29224	1.19676	0.640858	0.900379	up	no
MSTRG.22536	.	MSTRG.22536.1	NA	NA	NA	NA	NA	1.12067	0.123602	0	0.122453	0.060775	0.01828	2.28923	1.19486	0.211807	0.688887	up	no
MSTRG.10442	RP11-434E6.4	MSTRG.10442.2;MSTRG.10442.1	NA	NA	NA	NA	NA	1.20989	1.84989	1.28602	1.09716	0.222211	0.417591	2.28862	1.19448	0.154165	0.623079	up	no
MSTRG.18941	.	MSTRG.18941.1	NA	NA	NA	NA	NA	1.55328	0	0.88363	0.744114	0	1.10431	2.28123	1.18981	0.408761	0.793632	up	no
MSTRG.11280	PFAS	MSTRG.11280.1	NA	NA	NA	NA	NA	1.13054	0	0	0	0	0	2.27955	1.18875	0.258659	0.688887	up	no
MSTRG.8461	.	MSTRG.8461.1	NA	NA	NA	NA	NA	1.13048	0	0	0	0	0	2.27947	1.1887	0.258659	0.688887	up	no
MSTRG.6815	RILPL2	ENST00000280571;MSTRG.6815.2	NA	NA	NA	NA	NA	1.75219	0.934364	0.531758	3.17794	0.862543	2.54985	2.27273	1.18443	0.057042	0.574648	up	no
MSTRG.22410	KIAA1191	ENST00000298569;ENST00000393728;ENST00000393725;MSTRG.22410.2;ENST00000614420;ENST00000620366;ENST00000510164;ENST00000533553;ENST00000503082;ENST00000504688;ENST00000506668;ENST00000508023;ENST00000506613	GO:0003674(molecular_function);GO:0005575(cellular_component);GO:0005737(cytoplasm);GO:0008150(biological_process);GO:0016491(oxidoreductase activity);GO:0055114(oxidation-reduction process)	NA	NA	NA	KIAA1191 [Source:HGNC Symbol;Acc:HGNC:29209]	35.5993	37.1066	14.7768	31.7174	28.526	30.199	2.27234	1.18418	0.224132	0.688887	up	no
MSTRG.17732	.	MSTRG.17732.1	NA	NA	NA	NA	NA	1.08409	0	0	0	0	0.105353	2.26598	1.18014	0.2413	0.688887	up	no
MSTRG.3804	MKI67	MSTRG.3804.1	NA	NA	NA	NA	NA	0.363366	0.731261	0	0.073198	0	1.33391	2.26069	1.17676	0.319945	0.755162	up	no
MSTRG.5593	A2MP1	MSTRG.5593.1	NA	NA	NA	NA	NA	0.408514	0.724339	0	0	0	1.0489	2.2573	1.1746	0.285946	0.720333	up	no
MSTRG.20304	DOK7	MSTRG.20304.1	NA	NA	NA	NA	NA	1.47745	2.04494	0	1.33948	1.2661	1.2599	2.25234	1.17142	0.339449	0.771517	up	no
MSTRG.1722	ENSA	MSTRG.1722.1	NA	NA	NA	NA	NA	1.10645	0	0	0	0	0	2.25148	1.17087	0.258659	0.688887	up	no
MSTRG.23748	CCDC28A	ENST00000611852;ENST00000332797;MSTRG.23748.3;ENST00000617445;ENST00000610978	GO:0005515(protein binding)	NA	NA	NA	coiled-coil domain containing 28A [Source:HGNC Symbol;Acc:HGNC:21098]	4.03095	3.82584	2.32555	1.99721	2.02267	3.05949	2.2509	1.1705	0.0692793	0.599628	up	no
MSTRG.7863	ATG14	ENST00000558189;ENST00000247178	GO:0000045(autophagosome assembly);GO:0000421(autophagosome membrane);GO:0001932(regulation of protein phosphorylation);GO:0001933(negative regulation of protein phosphorylation);GO:0001934(positive regulation of protein phosphorylation);GO:0005515(protein binding);GO:0005634(nucleus);GO:0005654(nucleoplasm);GO:0005737(cytoplasm);GO:0005776(autophagosome);GO:0005930(axoneme);GO:0006914(autophagy)…	NA	NA	NA	autophagy related 14 [Source:HGNC Symbol;Acc:HGNC:19962]	4.26425	4.19113	3.96715	3.83792	1.93004	4.48943	2.24607	1.16741	0.105756	0.606589	up	no
MSTRG.9805	HCFC1R1	ENST00000248089;ENST00000574151;ENST00000576921;ENST00000573095;ENST00000572355;ENST00000575214;ENST00000354679;ENST00000573842	GO:0005654(nucleoplasm);GO:0005737(cytoplasm)	NA	NA	NA	host cell factor C1 regulator 1 (XPO1 dependent) [Source:HGNC Symbol;Acc:HGNC:21198]	12.3807	12.2114	8.7769	6.08473	6.50273	8.33722	2.24603	1.16738	0.056266	0.571739	up	no
MSTRG.19620	SNORA7B	ENST00000384360	NA	NA	NA	NA	NA	0.758362	1.31107	0.166987	0.575946	0.322042	0.38244	2.24459	1.16645	0.177216	0.654375	up	no
MSTRG.17574	RNA5-8S5	ENST00000610460	NA	NA	NA	NA	NA	1.04018	1.07533	1.05991	0.774714	0	0	2.24256	1.16515	0.20282	0.686897	up	no
MSTRG.25595	RP11-363L24.3	MSTRG.25595.1	NA	NA	NA	NA	NA	0.585751	1.43788	0.893198	0.931403	0	0.856306	2.23893	1.16281	0.257122	0.688887	up	no
MSTRG.20591	RP11-646I6.5	MSTRG.20591.1	NA	NA	NA	NA	NA	1.33279	0.086902	0.327723	0.151521	0	0	2.23747	1.16187	0.25742	0.688887	up	no
MSTRG.5410	PRDM10	MSTRG.5410.1	NA	NA	NA	NA	NA	1.75103	0.135175	1.06037	1.3577	0.098258	0.718797	2.23699	1.16156	0.407466	0.793103	up	no
MSTRG.28332	XX-FW83563B9.5	ENST00000624054	NA	NA	NA	NA	NA	0	2.74823	0	0	0	0.304465	2.23434	1.15985	0.552442	0.861375	up	no
MSTRG.24269	AC005154.6	MSTRG.24269.1	NA	NA	NA	NA	NA	1.2679	1.94224	1.43024	0.518277	0.20954	0.465317	2.23118	1.15781	0.0534938	0.565217	up	no
MSTRG.11897	STAC2	MSTRG.11897.1	NA	NA	NA	NA	NA	1.46434	1.99896	1.66069	0.635663	0.209012	0.08503	2.23065	1.15747	0.119524	0.606589	up	no
MSTRG.3597	ELOVL3	ENST00000370005	GO:0005515(protein binding);GO:0005783(endoplasmic reticulum);GO:0005789(endoplasmic reticulum membrane);GO:0006636(unsaturated fatty acid biosynthetic process);GO:0016021(integral component of membrane);GO:0016740(transferase activity);GO:0019367(fatty acid elongation, saturated fatty acid);GO:0019432(triglyceride biosynthetic process);GO:0033559(unsaturated fatty acid metabolic process);GO:0034…	NA	K10203;K10205;K10244;K10245;K10246;K10247;K10248;K10249;K10250;K15397	2.3.1.199	ELOVL fatty acid elongase 3 [Source:HGNC Symbol;Acc:HGNC:18047]	2.20283	2.84432	3.17212	0.61384	0.445611	1.00302	2.22847	1.15605	0.100267	0.606589	up	no
MSTRG.19581	GATA2-AS1	ENST00000464242;MSTRG.19581.1;MSTRG.19581.3;ENST00000468377;MSTRG.19581.4;ENST00000473958	NA	NA	NA	NA	NA	6.4362	3.14308	4.77376	1.61144	1.8701	2.37871	2.22355	1.15287	0.209793	0.688887	up	no
MSTRG.5924	ASB8	ENST00000317697;ENST00000536549;ENST00000536938;ENST00000536953;ENST00000539528;ENST00000535055;ENST00000539865;ENST00000536071;ENST00000540143;ENST00000545791;ENST00000540212;ENST00000539464;ENST00000540782;ENST00000535988;ENST00000548228;ENST00000629941	GO:0005515(protein binding);GO:0005737(cytoplasm);GO:0016567(protein ubiquitination);GO:0035556(intracellular signal transduction)	NA	NA	NA	ankyrin repeat and SOCS box containing 8 [Source:HGNC Symbol;Acc:HGNC:17183]	2.97723	5.30799	1.882	2.31044	2.04122	2.48254	2.21694	1.14857	0.238466	0.688887	up	no
MSTRG.6283	LEMD3	ENST00000308330;MSTRG.6283.2;ENST00000541171;ENST00000542032;ENST00000544506;ENST00000539442;ENST00000545026	GO:0000166(nucleotide binding);GO:0001525(angiogenesis);GO:0002044(blood vessel endothelial cell migration involved in intussusceptive angiogenesis);GO:0003677(DNA binding);GO:0005515(protein binding);GO:0005635(nuclear envelope);GO:0005637(nuclear inner membrane);GO:0005639(integral component of nuclear inner membrane);GO:0006997(nucleus organization);GO:0016020(membrane);GO:0016021(integral com…	NA	NA	NA	LEM domain containing 3 [Source:HGNC Symbol;Acc:HGNC:28887]	2.2167	1.74713	1.42943	1.59905	0.907904	2.8671	2.21269	1.1458	0.121057	0.606589	up	no
MSTRG.8696	CHAC1	ENST00000444189;ENST00000446533;ENST00000617768;ENST00000617961;ENST00000487220	GO:0005112(Notch binding);GO:0005515(protein binding);GO:0005802(trans-Golgi network);GO:0005829(cytosol);GO:0006986(response to unfolded protein);GO:0007219(Notch signaling pathway);GO:0008152(metabolic process);GO:0010955(negative regulation of protein processing);GO:0016746(transferase activity, transferring acyl groups);GO:0022008(neurogenesis);GO:0045746(negative regulation of Notch signalin…	NA	NA	NA	ChaC glutathione-specific gamma-glutamylcyclotransferase 1 [Source:HGNC Symbol;Acc:HGNC:28680]	0.861077	0.741631	0.73276	0.332719	0.0851794	2.52537	2.21154	1.14505	0.433457	0.811153	up	no
MSTRG.6817	SNRNP35	ENST00000526639;MSTRG.6817.2;ENST00000529904;MSTRG.6817.3;ENST00000527158;MSTRG.6817.6;ENST00000350887	GO:0000166(nucleotide binding);GO:0003676(nucleic acid binding);GO:0003723(RNA binding);GO:0005634(nucleus);GO:0005689(U12-type spliceosomal complex);GO:0006397(mRNA processing);GO:0008380(RNA splicing)	NA	NA	NA	small nuclear ribonucleoprotein 35kDa (U11/U12) [Source:HGNC Symbol;Acc:HGNC:30852]	3.74737	4.00349	0.745944	3.12086	3.35142	3.95076	2.2112	1.14483	0.331541	0.76554	up	no
MSTRG.25505	RHOBTB2	ENST00000519685;ENST00000524077;ENST00000518534;ENST00000522948;ENST00000251822;ENST00000517528;ENST00000523918;ENST00000519210	GO:0005515(protein binding);GO:0005525(GTP binding);GO:0005622(intracellular);GO:0005829(cytosol);GO:0005886(plasma membrane);GO:0007165(signal transduction);GO:0007264(small GTPase mediated signal transduction);GO:0015031(protein transport);GO:0016020(membrane);GO:0051056(regulation of small GTPase mediated signal transduction)	04120(Ubiquitin mediated proteolysis)	NA	NA	Rho-related BTB domain containing 2 [Source:HGNC Symbol;Acc:HGNC:18756]	8.79553	5.27876	8.25298	6.56708	2.93636	2.80837	2.20956	1.14376	0.344805	0.77431	up	no
MSTRG.23660	RNF146	ENST00000368314;ENST00000476956;ENST00000309649;ENST00000609447;ENST00000356799;ENST00000495188;ENST00000477776;ENST00000609944;ENST00000608340;ENST00000610162;ENST00000489534;ENST00000608991;ENST00000610153;ENST00000480444	GO:0004842(ubiquitin-protein transferase activity);GO:0005515(protein binding);GO:0005634(nucleus);GO:0005829(cytosol);GO:0008270(zinc ion binding);GO:0016055(Wnt signaling pathway);GO:0016874(ligase activity);GO:0042787(protein ubiquitination involved in ubiquitin-dependent protein catabolic process);GO:0046872(metal ion binding);GO:0051865(protein autoubiquitination);GO:0061630(ubiquitin protei…	NA	NA	NA	ring finger protein 146 [Source:HGNC Symbol;Acc:HGNC:21336]	2.46034	1.36129	1.52161	1.58232	0.734063	1.26109	2.20937	1.14364	0.072785	0.606589	up	no
MSTRG.17226	TTPAL	ENST00000262605;ENST00000372904;ENST00000372906;ENST00000456317;ENST00000461134	GO:0005215(transporter activity);GO:0005622(intracellular);GO:0006810(transport);GO:0016020(membrane)	NA	NA	NA	tocopherol (alpha) transfer protein-like [Source:HGNC Symbol;Acc:HGNC:16114]	3.48808	3.87991	0.690362	3.58205	3.21421	3.73707	2.20617	1.14154	0.303201	0.737838	up	no
MSTRG.330	CLCNKA	MSTRG.330.1	NA	NA	NA	NA	NA	0.65168	1.82512	0.57997	0.240188	0.081162	0.134402	2.20501	1.14079	0.211406	0.688887	up	no
MSTRG.23055	.	MSTRG.23055.1	NA	NA	NA	NA	NA	0.272645	1.23602	0	0	0	0.454701	2.20481	1.14065	0.310188	0.744567	up	no
MSTRG.8574	RYR3	MSTRG.8574.1	NA	NA	NA	NA	NA	1.06618	0	0	0	0	0	2.20463	1.14053	0.258659	0.688887	up	no
MSTRG.22916	TUBB	ENST00000327892;ENST00000330914;ENST00000396389;ENST00000396384	GO:0000086(G2/M transition of mitotic cell cycle);GO:0000278(mitotic cell cycle);GO:0003924(GTPase activity);GO:0005198(structural molecule activity);GO:0005200(structural constituent of cytoskeleton);GO:0005515(protein binding);GO:0005525(GTP binding);GO:0005634(nucleus);GO:0005641(nuclear envelope lumen);GO:0005829(cytosol);GO:0005856(cytoskeleton);GO:0005874(microtubule);GO:0006928(movement of…	04145(Phagosome);04540(Gap junction);05130(Pathogenic Escherichia coli infection)	NA	NA	tubulin, beta class I [Source:HGNC Symbol;Acc:HGNC:20778]	762.094	292.106	313.695	420.174	369.268	385.327	2.20291	1.13941	0.350027	0.779511	up	no
MSTRG.3471	.	MSTRG.3471.1	NA	NA	NA	NA	NA	1.06011	0	0	0	0	0	2.19757	1.13591	0.258659	0.688887	up	no
MSTRG.24233	TAX1BP1	MSTRG.24233.1	NA	NA	NA	NA	NA	1.05661	0	0	0	0	0	2.1935	1.13324	0.258659	0.688887	up	no
MSTRG.26491	DDX58	ENST00000379883;MSTRG.26491.3	NA	NA	NA	NA	NA	3.9825	3.29076	3.97932	2.10176	1.3016	2.04963	2.19319	1.13303	0.052553	0.562191	up	no
MSTRG.27096	RP11-162D16.2	MSTRG.27096.1	NA	NA	NA	NA	NA	1.13571	1.78537	0.81504	0.137885	0.285224	0.578676	2.19279	1.13276	0.142917	0.612103	up	no
MSTRG.20465	RP11-360F5.3	MSTRG.20465.1	NA	NA	NA	NA	NA	1.547	1.40136	0.936922	1.30751	0.462223	0.535234	2.18957	1.13065	0.0966975	0.606589	up	no
MSTRG.22859	HCG15	MSTRG.22859.1;MSTRG.22859.2;ENST00000438190	NA	NA	NA	NA	NA	2.27489	3.03261	2.97062	1.1503	0.64792	1.33288	2.18878	1.13013	0.0958557	0.606589	up	no
MSTRG.12521	GNA13	ENST00000439174;ENST00000541118	GO:0001525(angiogenesis);GO:0001569(patterning of blood vessels);GO:0001701(in utero embryonic development);GO:0003924(GTPase activity);GO:0004871(signal transducer activity);GO:0005515(protein binding);GO:0005525(GTP binding);GO:0005634(nucleus);GO:0005834(heterotrimeric G-protein complex);GO:0005886(plasma membrane);GO:0005925(focal adhesion);GO:0006928(movement of cell or subcellular component…	NA	NA	NA	guanine nucleotide binding protein (G protein), alpha 13 [Source:HGNC Symbol;Acc:HGNC:4381]	5.65252	1.34138	4.91718	1.29171	1.1721	4.72406	2.1867	1.12875	0.570769	0.861375	up	no
MSTRG.21303	CMBL	ENST00000503834;ENST00000296658;ENST00000510532;ENST00000511963;ENST00000506821;ENST00000514202;ENST00000506224	GO:0005829(cytosol);GO:0008152(metabolic process);GO:0016787(hydrolase activity);GO:0070062(extracellular exosome)	NA	NA	NA	carboxymethylenebutenolidase homolog (Pseudomonas) [Source:HGNC Symbol;Acc:HGNC:25090]	16.6426	36.6731	16.089	12.3953	11.8234	11.8221	2.18397	1.12695	0.344562	0.77431	up	no
MSTRG.15535	TTC31	ENST00000489152;MSTRG.15535.2;ENST00000424122;ENST00000442235;ENST00000449459;ENST00000464241;ENST00000410003;ENST00000463704;ENST00000491252;ENST00000233623;ENST00000459957;ENST00000463189;ENST00000487623;ENST00000414247	GO:0005515(protein binding)	NA	NA	NA	tetratricopeptide repeat domain 31 [Source:HGNC Symbol;Acc:HGNC:25759]	6.43479	6.32848	4.01782	4.37038	3.79489	6.16074	2.18318	1.12643	0.0537643	0.565217	up	no
MSTRG.23786	SF3B5	MSTRG.23786.1	NA	NA	NA	NA	NA	0.535325	1.20512	0.175092	0.309112	0.096263	0.306535	2.18305	1.12635	0.15102	0.619	up	no
MSTRG.15364	COMMD1	MSTRG.15364.1	NA	NA	NA	NA	NA	0.22462	1.46922	0	0.025666	0	0.236582	2.18203	1.12567	0.353328	0.781559	up	no
MSTRG.2557	RP5-1061H20.4	MSTRG.2557.1	NA	NA	NA	NA	NA	2.95169	3.68399	2.48847	1.36672	1.3121	2.231	2.18095	1.12496	0.0854506	0.606589	up	no
MSTRG.2048	POU2F1	ENST00000367866;MSTRG.2048.2;ENST00000559038;ENST00000557909;ENST00000271411;ENST00000442313;ENST00000560232;ENST00000367865;ENST00000541643;ENST00000367862;ENST00000470928;ENST00000490100;ENST00000559648	GO:0000976(transcription regulatory region sequence-specific DNA binding);GO:0003677(DNA binding);GO:0003682(chromatin binding);GO:0003700(sequence-specific DNA binding transcription factor activity);GO:0005102(receptor binding);GO:0005515(protein binding);GO:0005634(nucleus);GO:0005654(nucleoplasm);GO:0006351(transcription, DNA-templated);GO:0006355(regulation of transcription, DNA-templated);GO…	NA	NA	NA	POU class 2 homeobox 1 [Source:HGNC Symbol;Acc:HGNC:9212]	1.57684	1.75094	0.499204	0.879647	0.804603	1.02685	2.18009	1.12439	0.117234	0.606589	up	no
MSTRG.13647	.	MSTRG.13647.1	NA	NA	NA	NA	NA	0	1.19003	0	1.6609	0	1.63805	2.1791	1.12373	0.440386	0.815986	up	no
MSTRG.2892	.	MSTRG.2892.1	NA	NA	NA	NA	NA	1.09854	0.647176	0.456512	0.500839	0.103602	0	2.17449	1.12068	0.124444	0.606589	up	no
MSTRG.6344	ATXN7L3B	MSTRG.6344.1;ENST00000519948	NA	NA	NA	NA	ataxin 7-like 3B [Source:HGNC Symbol;Acc:HGNC:37931]	0	0	0	9.35054	0	8.47645	2.17424	1.12051	0.643876	0.901075	up	no
MSTRG.11879	CTB-58E17.5	ENST00000610658	NA	NA	NA	NA	NA	1.22059	0.838076	0	0.393516	0.516849	0.428841	2.17385	1.12026	0.225608	0.688887	up	no
MSTRG.27367	MRPS2	ENST00000371785;ENST00000241600;ENST00000488610;ENST00000485333;ENST00000462948;ENST00000472852;ENST00000453385;ENST00000472946	GO:0002230(positive regulation of defense response to virus by host);GO:0003735(structural constituent of ribosome);GO:0005622(intracellular);GO:0005739(mitochondrion);GO:0005763(mitochondrial small ribosomal subunit);GO:0005840(ribosome);GO:0006412(translation);GO:0032543(mitochondrial translation);GO:0098779(activation of mitophagy in response to mitochondrial depolarization)	NA	NA	NA	mitochondrial ribosomal protein S2 [Source:HGNC Symbol;Acc:HGNC:14495]	28.7795	31.4574	27.8582	35.4489	15.7977	16.7914	2.17303	1.11971	0.304851	0.73987	up	no
MSTRG.2764	RP11-554I8.2	ENST00000417112	NA	NA	NA	NA	NA	0.467341	3.28423	0.179464	0.20491	0.459438	0.848608	2.17089	1.11828	0.533935	0.861375	up	no
MSTRG.6323	.	MSTRG.6323.1	NA	NA	NA	NA	NA	0.732611	0.265036	0.208252	1.07327	0	0.321415	2.16893	1.11698	0.174884	0.651	up	no
MSTRG.16627	COPS7B	ENST00000410024;ENST00000611614;ENST00000409295;ENST00000409091;ENST00000479430;ENST00000452375;ENST00000449784;ENST00000466901;ENST00000620578;ENST00000350033;ENST00000412591;MSTRG.16627.11;ENST00000413197;ENST00000357490;ENST00000432387;ENST00000492423;ENST00000410017;ENST00000412922;ENST00000373608;ENST00000436564;ENST00000461350;ENST00000474042;ENST00000488111;ENST00000449174	GO:0005515(protein binding);GO:0005654(nucleoplasm);GO:0005737(cytoplasm);GO:0008180(COP9 signalosome);GO:0010388(cullin deneddylation)	NA	NA	NA	COP9 signalosome subunit 7B [Source:HGNC Symbol;Acc:HGNC:16760]	8.32752	8.38081	4.39541	5.65788	5.34995	5.85913	2.16273	1.11285	0.102422	0.606589	up	no
MSTRG.12798	MIR657	ENST00000385003	NA	NA	NA	NA	NA	0.919124	0	0	0	0	0.397944	2.16084	1.11159	0.238268	0.688887	up	no
MSTRG.18696	CHCHD4	ENST00000295767;ENST00000396914;ENST00000420103	GO:0005739(mitochondrion);GO:0005758(mitochondrial intermembrane space);GO:0006626(protein targeting to mitochondrion);GO:0015035(protein disulfide oxidoreductase activity);GO:0022417(protein maturation by protein folding);GO:0044267(cellular protein metabolic process);GO:0045041(protein import into mitochondrial intermembrane space);GO:0051084('de novo' posttranslational protein folding);GO:0055…	NA	NA	NA	coiled-coil-helix-coiled-coil-helix domain containing 4 [Source:HGNC Symbol;Acc:HGNC:26467]	7.2997	2.57867	3.01815	3.35065	2.92731	3.08805	2.16045	1.11133	0.306367	0.741155	up	no
MSTRG.20265	CRIPAK	ENST00000324803	GO:0005515(protein binding);GO:0005634(nucleus);GO:0005737(cytoplasm);GO:0005783(endoplasmic reticulum);GO:0005886(plasma membrane);GO:0006469(negative regulation of protein kinase activity);GO:0033147(negative regulation of intracellular estrogen receptor signaling pathway);GO:0043627(response to estrogen);GO:0051493(regulation of cytoskeleton organization)	NA	K06101;K09186;K09187;K09188;K09189;K11419;K11420;K11421;K11422;K11423;K11424;K11425;K11427;K11428;K11429;K11430;K11431;K11432;K11433;K14959;K15588;K17451;K18494;K19199;K20795;K20796	2.1.1.43	cysteine-rich PAK1 inhibitor [Source:HGNC Symbol;Acc:HGNC:26619]	1.02644	0	0	0	0	0	2.15848	1.11002	0.258659	0.688887	up	no
MSTRG.11477	SLC47A1	ENST00000571335;ENST00000436810;ENST00000270570;ENST00000576095;ENST00000575023;ENST00000497548;ENST00000495425;ENST00000575377;ENST00000573009;ENST00000575362;ENST00000581558	GO:0005451(monovalent cation:proton antiporter activity);GO:0005886(plasma membrane);GO:0006855(drug transmembrane transport);GO:0015238(drug transmembrane transporter activity);GO:0015297(antiporter activity);GO:0015695(organic cation transport);GO:0015893(drug transport);GO:0016020(membrane);GO:0016021(integral component of membrane);GO:0031988(membrane-bounded vesicle);GO:0055085(transmembrane…	NA	NA	NA	solute carrier family 47 (multidrug and toxin extrusion), member 1 [Source:HGNC Symbol;Acc:HGNC:25588]	2.6998	2.84972	2.61251	1.9957	1.16918	2.13554	2.1579	1.10963	0.0501912	0.556953	up	no
MSTRG.22358	CTC-575D19.1	MSTRG.22358.1;ENST00000522551	NA	NA	NA	NA	NA	104.193	224.921	215.491	104.692	59.0938	144.623	2.15763	1.10945	0.490057	0.849017	up	no
MSTRG.4336	PRDM11	MSTRG.4336.1	NA	NA	NA	NA	NA	1.12847	0.357559	0.275294	0.132854	0.097778	0.225134	2.15641	1.10863	0.108562	0.606589	up	no
MSTRG.5960	RP11-161H23.5	ENST00000550468	NA	NA	NA	NA	NA	1.06008	1.06904	0.194551	0.236148	0.305051	0.020633	2.15246	1.10599	0.21098	0.688887	up	no
MSTRG.4300	TRAF6	ENST00000526995;ENST00000348124;ENST00000529150	GO:0000122(negative regulation of transcription from RNA polymerase II promoter);GO:0000187(activation of MAPK activity);GO:0000209(protein polyubiquitination);GO:0001503(ossification);GO:0001843(neural tube closure);GO:0002223(stimulatory C-type lectin receptor signaling pathway);GO:0002224(toll-like receptor signaling pathway);GO:0002726(positive regulation of T cell cytokine production);GO:000…	NA	NA	NA	TNF receptor-associated factor 6, E3 ubiquitin protein ligase [Source:HGNC Symbol;Acc:HGNC:12036]	1.63363	0.449178	0.450211	0.855642	0.397155	0.683327	2.15012	1.10442	0.154693	0.623654	up	no
MSTRG.19918	MECOM	MSTRG.19918.1	NA	NA	NA	NA	NA	0.612382	1.3105	0.154966	0.458329	0.226682	0.514665	2.15002	1.10435	0.173891	0.649473	up	no
MSTRG.22758	HIST1H2BD	MSTRG.22758.1;ENST00000377777;ENST00000289316	GO:0000786(nucleosome);GO:0000788(nuclear nucleosome);GO:0003674(molecular_function);GO:0003677(DNA binding);GO:0005634(nucleus);GO:0005654(nucleoplasm);GO:0006325(chromatin organization);GO:0006334(nucleosome assembly);GO:0046982(protein heterodimerization activity);GO:0070062(extracellular exosome)	05322(Systemic lupus erythematosus)	NA	NA	histone cluster 1, H2bd [Source:HGNC Symbol;Acc:HGNC:4747]	0.784566	3.38529	4.15531	2.23134	0.0537117	3.1428	2.14745	1.10262	0.635009	0.897931	up	no
MSTRG.3886	.	MSTRG.3886.1	NA	NA	NA	NA	NA	0.569222	1.09054	0.157725	0.146249	0.087512	0.240807	2.14716	1.10243	0.138698	0.609572	up	no
MSTRG.23454	UBE2J1	ENST00000435041	GO:0005524(ATP binding);GO:0005737(cytoplasm);GO:0005789(endoplasmic reticulum membrane);GO:0007286(spermatid development);GO:0016021(integral component of membrane);GO:0016567(protein ubiquitination);GO:0016874(ligase activity);GO:0018279(protein N-linked glycosylation via asparagine);GO:0030433(ER-associated ubiquitin-dependent protein catabolic process);GO:0031625(ubiquitin protein ligase bind…	04120(Ubiquitin mediated proteolysis);04141(Protein processing in endoplasmic reticulum);05012(Parkinson's disease)	NA	NA	ubiquitin-conjugating enzyme E2, J1 [Source:HGNC Symbol;Acc:HGNC:17598]	5.45799	5.15035	5.6104	5.66866	2.30496	2.81399	2.14668	1.10211	0.252712	0.688887	up	no
MSTRG.9900	RP11-77H9.2	ENST00000566983;MSTRG.9900.3;MSTRG.9900.5;MSTRG.9900.4;MSTRG.9900.6;MSTRG.9900.7;MSTRG.9900.8;ENST00000268261;ENST00000564030;ENST00000566604;ENST00000570134;ENST00000566196;ENST00000562448;ENST00000568602;ENST00000562318;ENST00000566540;ENST00000570076;ENST00000565221;ENST00000569958;ENST00000564069;ENST00000567697;ENST00000562025;ENST00000565934;ENST00000613908	NA	NA	NA	NA	NA	4.372	3.50488	1.44788	4.22181	3.20277	4.77734	2.14652	1.102	0.0821214	0.606589	up	no
MSTRG.1078	RPS26P15	ENST00000488067	NA	NA	NA	NA	NA	2.22591	0	1.90892	2.3696	0	0	2.14373	1.10012	0.645611	0.901839	up	no
MSTRG.12878	SECTM1	ENST00000269389;MSTRG.12878.2;ENST00000580437;ENST00000581864;ENST00000581691;ENST00000582563;ENST00000582290;ENST00000581954	GO:0004871(signal transducer activity);GO:0005125(cytokine activity);GO:0005615(extracellular space);GO:0005794(Golgi apparatus);GO:0005886(plasma membrane);GO:0006955(immune response);GO:0007165(signal transduction);GO:0007498(mesoderm development);GO:0016021(integral component of membrane);GO:0043123(positive regulation of I-kappaB kinase/NF-kappaB signaling);GO:0070062(extracellular exosome)	NA	NA	NA	secreted and transmembrane 1 [Source:HGNC Symbol;Acc:HGNC:10707]	5.43678	6.34237	4.41661	2.7399	2.6016	2.27524	2.13615	1.09501	0.0520286	0.561772	up	no
MSTRG.14957	ROCK2	MSTRG.14957.3;MSTRG.14957.1;MSTRG.14957.2;ENST00000315872;ENST00000616279;ENST00000493096;ENST00000460262;ENST00000261535;ENST00000484951;ENST00000431087	GO:0000910(cytokinesis);GO:0004672(protein kinase activity);GO:0004674(protein serine/threonine kinase activity);GO:0005198(structural molecule activity);GO:0005515(protein binding);GO:0005524(ATP binding);GO:0005622(intracellular);GO:0005634(nucleus);GO:0005813(centrosome);GO:0005829(cytosol);GO:0005886(plasma membrane);GO:0006468(protein phosphorylation);GO:0006939(smooth muscle contraction);GO…	NA	NA	NA	Rho-associated, coiled-coil containing protein kinase 2 [Source:HGNC Symbol;Acc:HGNC:10252]	12.1204	11.0077	12.0873	8.90399	5.66271	8.36692	2.13403	1.09358	0.0689527	0.598097	up	no
MSTRG.28118	UPF3B	ENST00000276201;ENST00000345865;ENST00000478840	GO:0000166(nucleotide binding);GO:0000184(nuclear-transcribed mRNA catabolic process, nonsense-mediated decay);GO:0000398(mRNA splicing, via spliceosome);GO:0003729(mRNA binding);GO:0005487(nucleocytoplasmic transporter activity);GO:0005515(protein binding);GO:0005634(nucleus);GO:0005654(nucleoplasm);GO:0005737(cytoplasm);GO:0005829(cytosol);GO:0006366(transcription from RNA polymerase II promote…	03013(RNA transport);03015(mRNA surveillance pathway)	NA	NA	UPF3 regulator of nonsense transcripts homolog B (yeast) [Source:HGNC Symbol;Acc:HGNC:20439]	8.02018	6.54636	8.04194	6.9974	3.61426	7.10778	2.12893	1.09013	0.174758	0.6509	up	no
MSTRG.26898	LINC00476	MSTRG.26898.1	NA	NA	NA	NA	NA	1.1856	1.73909	1.48076	1.0328	0.261187	1.00811	2.12738	1.08907	0.15101	0.619	up	no
MSTRG.18316	MAFF	ENST00000624676;ENST00000338483;ENST00000538320;ENST00000538999;ENST00000441709;ENST00000417948;ENST00000426621;ENST00000407965	GO:0001701(in utero embryonic development);GO:0003677(DNA binding);GO:0003700(sequence-specific DNA binding transcription factor activity);GO:0005634(nucleus);GO:0005654(nucleoplasm);GO:0006355(regulation of transcription, DNA-templated);GO:0006366(transcription from RNA polymerase II promoter);GO:0007567(parturition);GO:0007596(blood coagulation);GO:0035914(skeletal muscle cell differentiation);…	NA	NA	NA	v-maf avian musculoaponeurotic fibrosarcoma oncogene homolog F [Source:HGNC Symbol;Acc:HGNC:6780]	4.12312	0.44746	4.34095	3.56548	0.382846	0.413984	2.12267	1.08588	0.669732	0.914281	up	no
MSTRG.26143	.	MSTRG.26143.1;ENST00000500112;MSTRG.26143.2;MSTRG.26143.4;MSTRG.26143.5	NA	NA	NA	NA	NA	5.39992	3.76315	4.72089	2.87917	2.02195	3.14063	2.12127	1.08493	0.0802579	0.606589	up	no
MSTRG.22396	BOD1	MSTRG.22396.1;ENST00000311086;ENST00000285908;ENST00000477985;ENST00000480951;ENST00000518658;ENST00000462674;ENST00000471339	GO:0000777(condensed chromosome kinetochore);GO:0005737(cytoplasm);GO:0005815(microtubule organizing center);GO:0007067(mitotic nuclear division);GO:0051301(cell division)	NA	NA	NA	biorientation of chromosomes in cell division 1 [Source:HGNC Symbol;Acc:HGNC:25114]	9.424	10.9902	6.14989	5.15723	5.88281	6.8905	2.12022	1.08421	0.145576	0.614668	up	no
MSTRG.217	RP3-510D11.2	MSTRG.217.1	NA	NA	NA	NA	NA	1.21322	1.40806	0.250082	0.484542	0.600624	0.722422	2.12019	1.08419	0.188376	0.66894	up	no
MSTRG.10280	RP11-347C12.10	ENST00000563252	NA	NA	NA	NA	NA	1.20686	1.66892	1.99799	1.10745	0.164136	1.15677	2.11938	1.08364	0.276847	0.708971	up	no
MSTRG.22934	.	MSTRG.22934.1	NA	NA	NA	NA	NA	3.22148	3.1763	0	0	3.14653	3.44567	2.11923	1.08354	0.70706	0.929448	up	no
MSTRG.4638	AP5B1	MSTRG.4638.1	NA	NA	NA	NA	NA	1.47517	1.38368	0.53816	0.835064	0.597252	0.574285	2.11839	1.08297	0.0810495	0.606589	up	no
MSTRG.27473	LINC00685	MSTRG.27473.1	NA	NA	NA	NA	NA	1.14661	0.170269	0.151914	0.123401	0.117483	0.334806	2.11774	1.08252	0.203833	0.688004	up	no
MSTRG.59	HES4	ENST00000428771;MSTRG.59.1;ENST00000304952;ENST00000481869;ENST00000484667	GO:0003677(DNA binding);GO:0005634(nucleus);GO:0006351(transcription, DNA-templated);GO:0006355(regulation of transcription, DNA-templated);GO:0007399(nervous system development);GO:0008134(transcription factor binding);GO:0030154(cell differentiation);GO:0046983(protein dimerization activity)	NA	NA	NA	hes family bHLH transcription factor 4 [Source:HGNC Symbol;Acc:HGNC:24149]	5.61416	3.27259	3.29997	2.34656	2.30096	2.63797	2.116	1.08134	0.106334	0.606589	up	no
MSTRG.23104	.	MSTRG.23104.1	NA	NA	NA	NA	NA	1.5952	0.433757	1.11585	0	0	0	2.11538	1.08092	0.215288	0.688887	up	no
MSTRG.10154	DCTN5	ENST00000300087;MSTRG.10154.2;ENST00000563998;ENST00000566053;ENST00000568589;ENST00000563188;ENST00000568272;ENST00000566298;ENST00000563614	GO:0000777(condensed chromosome kinetochore);GO:0005515(protein binding);GO:0005813(centrosome);GO:0005829(cytosol);GO:0019886(antigen processing and presentation of exogenous peptide antigen via MHC class II)	NA	NA	NA	dynactin 5 (p25) [Source:HGNC Symbol;Acc:HGNC:24594]	5.01939	4.83414	5.40557	6.7956	2.50025	6.51936	2.11315	1.0794	0.275419	0.707422	up	no
MSTRG.14592	C19orf68	ENST00000328759;ENST00000614654;MSTRG.14592.3;MSTRG.14592.4;ENST00000593921	GO:0005515(protein binding);GO:0005634(nucleus);GO:0006511(ubiquitin-dependent protein catabolic process);GO:0007275(multicellular organismal development);GO:0008270(zinc ion binding)	NA	NA	NA	chromosome 19 open reading frame 68 [Source:HGNC Symbol;Acc:HGNC:34495]	3.63574	4.08129	0.520743	3.9618	3.46807	1.63286	2.11299	1.07929	0.527252	0.861375	up	no
MSTRG.25305	WDR86	MSTRG.25305.1	NA	NA	NA	NA	NA	1.20883	1.09419	0.503594	0.122063	0.315617	0.563498	2.11259	1.07902	0.121146	0.606589	up	no
MSTRG.9914	EMP2	MSTRG.9914.1;ENST00000359543;ENST00000536829;ENST00000342147	GO:0000139(Golgi membrane);GO:0001765(membrane raft assembly);GO:0001913(T cell mediated cytotoxicity);GO:0001952(regulation of cell-matrix adhesion);GO:0001954(positive regulation of cell-matrix adhesion);GO:0003093(regulation of glomerular filtration);GO:0005178(integrin binding);GO:0005515(protein binding);GO:0005634(nucleus);GO:0005737(cytoplasm);GO:0005794(Golgi apparatus);GO:0005886(plasma …	NA	NA	NA	epithelial membrane protein 2 [Source:HGNC Symbol;Acc:HGNC:3334]	8.77906	1.9473	8.19858	4.821	1.63427	1.05288	2.1105	1.07758	0.626177	0.892984	up	no
MSTRG.23777	ADAT2	ENST00000606514;MSTRG.23777.1;ENST00000237283;ENST00000367593	GO:0002100(tRNA wobble adenosine to inosine editing);GO:0003824(catalytic activity);GO:0005515(protein binding);GO:0008251(tRNA-specific adenosine deaminase activity);GO:0008270(zinc ion binding);GO:0016787(hydrolase activity)	NA	NA	NA	adenosine deaminase, tRNA-specific 2 [Source:HGNC Symbol;Acc:HGNC:21172]	2.1156	2.16192	0.967818	0.636571	0.964669	0.988036	2.10987	1.07715	0.156133	0.626544	up	no
MSTRG.24194	.	MSTRG.24194.1	NA	NA	NA	NA	NA	2.03907	2.70128	1.1607	1.25052	1.05025	1.04738	2.10987	1.07715	0.120257	0.606589	up	no
MSTRG.10252	CTD-2574D22.3	ENST00000623731	NA	NA	NA	NA	NA	0.983659	0	0	0	0	0	2.10888	1.07648	0.258659	0.688887	up	no
MSTRG.16048	NEB	MSTRG.16048.1	NA	NA	NA	NA	NA	1.09627	0.325587	0.225522	0.140714	0.107101	0.158993	2.10499	1.07381	0.128849	0.606589	up	no
MSTRG.8405	.	MSTRG.8405.1	NA	NA	NA	NA	NA	1.19121	0.784385	1.21264	0.27214	0.015166	0.435849	2.10388	1.07305	0.0941661	0.606589	up	no
ENSG00000273802	HIST1H2BG	ENST00000541790	GO:0000786(nucleosome);GO:0000788(nuclear nucleosome);GO:0002227(innate immune response in mucosa);GO:0003677(DNA binding);GO:0005515(protein binding);GO:0005615(extracellular space);GO:0005634(nucleus);GO:0005654(nucleoplasm);GO:0006325(chromatin organization);GO:0006334(nucleosome assembly);GO:0019731(antibacterial humoral response);GO:0046982(protein heterodimerization activity);GO:0050830(def…	NA	NA	NA	histone cluster 1, H2bg [Source:HGNC Symbol;Acc:HGNC:4746]	0.977907	0	0	0	0	0	2.10222	1.07192	0.258659	0.688887	up	no
MSTRG.17545	.	MSTRG.17545.1	NA	NA	NA	NA	NA	1.1518	0	0.049248	0.712128	0.145292	0.218494	2.10097	1.07106	0.29931	0.734633	up	no
MSTRG.3754	.	MSTRG.3754.1	NA	NA	NA	NA	NA	0.600262	1.30693	0.354949	0.782797	0.225752	1.09711	2.10076	1.07091	0.173762	0.649473	up	no
MSTRG.16116	RP11-452N17.1	ENST00000613695	NA	NA	NA	NA	NA	3.99256	3.99439	3.79204	1.73629	1.6316	2.84034	2.10012	1.07047	0.0841694	0.606589	up	no
MSTRG.18528	.	MSTRG.18528.1	NA	NA	NA	NA	NA	1.19511	1.27166	0.634953	0.068731	0.257513	0.230758	2.09992	1.07033	0.0841336	0.606589	up	no
ENSG00000197406	DIO3	ENST00000510508	GO:0004800(thyroxine 5'-deiodinase activity);GO:0005886(plasma membrane);GO:0006590(thyroid hormone generation);GO:0008150(biological_process);GO:0010008(endosome membrane);GO:0016021(integral component of membrane);GO:0033798(thyroxine 5-deiodinase activity);GO:0034641(cellular nitrogen compound metabolic process);GO:0040018(positive regulation of multicellular organism growth);GO:0042404(thyroi…	NA	NA	NA	deiodinase, iodothyronine, type III [Source:HGNC Symbol;Acc:HGNC:2885]	0.758258	0.751213	0.789244	0.573704	0	0.936386	2.09932	1.06993	0.17007	0.645191	up	no
MSTRG.16644	CHRND	ENST00000441621;ENST00000543200;ENST00000258385;ENST00000412233;ENST00000446616	GO:0003009(skeletal muscle contraction);GO:0004889(acetylcholine-activated cation-selective channel activity);GO:0005230(extracellular ligand-gated ion channel activity);GO:0005515(protein binding);GO:0005886(plasma membrane);GO:0005892(acetylcholine-gated channel complex);GO:0006810(transport);GO:0006811(ion transport);GO:0006812(cation transport);GO:0006936(muscle contraction);GO:0007165(signal…	NA	NA	NA	cholinergic receptor, nicotinic, delta (muscle) [Source:HGNC Symbol;Acc:HGNC:1965]	4.27485	2.53932	2.94248	1.05885	1.34189	1.1626	2.099	1.0697	0.117102	0.606589	up	no
MSTRG.22723	GPLD1	MSTRG.22723.1	NA	NA	NA	NA	NA	1.48559	1.05786	0	0.733421	0.752572	0	2.09781	1.06889	0.445796	0.820017	up	no
MSTRG.17816	AP001048.4	ENST00000436359	NA	NA	NA	NA	NA	1.05268	1.29548	0.794195	0.169855	0.191717	0.544896	2.09718	1.06845	0.0646174	0.588794	up	no
MSTRG.17403	PPP1R3D	ENST00000370996	GO:0004721(phosphoprotein phosphatase activity);GO:0004722(protein serine/threonine phosphatase activity);GO:0005515(protein binding);GO:0005977(glycogen metabolic process);GO:0005979(regulation of glycogen biosynthetic process);GO:0005981(regulation of glycogen catabolic process);GO:0016311(dephosphorylation);GO:0019899(enzyme binding);GO:0042587(glycogen granule);GO:0043231(intracellular membra…	04910(Insulin signaling pathway)	NA	NA	protein phosphatase 1, regulatory subunit 3D [Source:HGNC Symbol;Acc:HGNC:9294]	0.200545	1.39163	0	0	0	0.248196	2.09177	1.06473	0.369985	0.781559	up	no
MSTRG.17345	LINC01429	MSTRG.17345.1	NA	NA	NA	NA	NA	1.13203	0.668127	0.811436	0.489428	0.061445	0.180966	2.09157	1.06459	0.0717301	0.603838	up	no
MSTRG.9612	NPRL3	MSTRG.9612.1	NA	NA	NA	NA	NA	1.19577	0.360005	0.113872	0.110037	0.224602	0.18472	2.09015	1.0636	0.210507	0.688887	up	no
MSTRG.3803	MKI67	MSTRG.3803.1	NA	NA	NA	NA	NA	0.080946	1.52645	0	0.765109	0	0.178368	2.08551	1.0604	0.449841	0.823273	up	no
MSTRG.2694	RP11-439E19.10	ENST00000567832	NA	NA	NA	NA	NA	0.963372	0	0	0	0	0	2.0854	1.06032	0.258659	0.688887	up	no
MSTRG.15952	FAM168B	MSTRG.15952.2;ENST00000409185;MSTRG.15952.1;ENST00000389915	GO:0005886(plasma membrane);GO:0016021(integral component of membrane);GO:0030424(axon);GO:0048471(perinuclear region of cytoplasm);GO:0070062(extracellular exosome)	NA	NA	NA	family with sequence similarity 168, member B [Source:HGNC Symbol;Acc:HGNC:27016]	6.37569	11.8125	7.71439	17.4934	4.80976	9.47928	2.0847	1.05984	0.463617	0.833579	up	no
MSTRG.18319	DDX17	ENST00000396821;MSTRG.18319.2;ENST00000431312;ENST00000216019;ENST00000403230;ENST00000475004;ENST00000432525;ENST00000497196;ENST00000477112;ENST00000467279;ENST00000479734	GO:0003676(nucleic acid binding);GO:0003713(transcription coactivator activity);GO:0003723(RNA binding);GO:0003724(RNA helicase activity);GO:0004004(ATP-dependent RNA helicase activity);GO:0005515(protein binding);GO:0005524(ATP binding);GO:0005634(nucleus);GO:0005654(nucleoplasm);GO:0005730(nucleolus);GO:0006351(transcription, DNA-templated);GO:0006396(RNA processing);GO:0008186(RNA-dependent AT…	NA	NA	NA	DEAD (Asp-Glu-Ala-Asp) box helicase 17 [Source:HGNC Symbol;Acc:HGNC:2740]	42.5689	30.402	38.6343	21.123	18.9455	27.0586	2.08452	1.05972	0.130238	0.606589	up	no
MSTRG.25719	MRPL15	ENST00000260102;ENST00000519831;ENST00000522521	GO:0003735(structural constituent of ribosome);GO:0005515(protein binding);GO:0005739(mitochondrion);GO:0005743(mitochondrial inner membrane);GO:0005762(mitochondrial large ribosomal subunit);GO:0006412(translation);GO:0006996(organelle organization);GO:0032543(mitochondrial translation);GO:0044822(poly(A) RNA binding);GO:0070124(mitochondrial translational initiation);GO:0070125(mitochondrial tr…	NA	NA	NA	mitochondrial ribosomal protein L15 [Source:HGNC Symbol;Acc:HGNC:14054]	45.8818	44.7195	28.246	33.5263	31.5191	44.6255	2.08375	1.05919	0.0826553	0.606589	up	no
MSTRG.10518	RP11-481J2.3	ENST00000613275	NA	NA	NA	NA	NA	0.528866	0.857185	0	0.358278	0.192107	0.772569	2.08174	1.05779	0.143218	0.612426	up	no
MSTRG.20827	CENPE	ENST00000265148;ENST00000380026;MSTRG.20827.3;ENST00000509823;ENST00000515478;ENST00000509120	GO:0000278(mitotic cell cycle);GO:0000775(chromosome, centromeric region);GO:0000776(kinetochore);GO:0000779(condensed chromosome, centromeric region);GO:0000940(condensed chromosome outer kinetochore);GO:0003777(microtubule motor activity);GO:0005515(protein binding);GO:0005524(ATP binding);GO:0005634(nucleus);GO:0005694(chromosome);GO:0005737(cytoplasm);GO:0005829(cytosol);GO:0005871(kinesin co…	NA	NA	NA	centromere protein E, 312kDa [Source:HGNC Symbol;Acc:HGNC:1856]	1.43635	1.33505	1.34594	1.61088	0.449542	1.79886	2.07937	1.05614	0.163916	0.635565	up	no
MSTRG.21342	.	MSTRG.21342.1	NA	NA	NA	NA	NA	1.57882	0.649312	1.72123	0.428955	0.062253	0.742151	2.07902	1.0559	0.289684	0.723703	up	no
MSTRG.22685	RNF182	ENST00000488763;ENST00000537663;ENST00000544682;ENST00000488300;ENST00000420478;ENST00000471906;MSTRG.22685.7;ENST00000537388	GO:0004842(ubiquitin-protein transferase activity);GO:0005515(protein binding);GO:0005737(cytoplasm);GO:0008270(zinc ion binding);GO:0016021(integral component of membrane);GO:0016567(protein ubiquitination);GO:0016874(ligase activity)	NA	NA	NA	ring finger protein 182 [Source:HGNC Symbol;Acc:HGNC:28522]	2.65291	1.28353	1.45424	0.59468	0.665223	0.323393	2.07835	1.05544	0.193321	0.675888	up	no
MSTRG.20917	.	MSTRG.20917.1	NA	NA	NA	NA	NA	1.07191	0.041388	0.173153	0	0	0.118121	2.07767	1.05497	0.25271	0.688887	up	no
MSTRG.20021	YEATS2	MSTRG.20021.1;ENST00000305135;MSTRG.20021.3;ENST00000432781;ENST00000497765;ENST00000472593;ENST00000481343;ENST00000468850	GO:0000122(negative regulation of transcription from RNA polymerase II promoter);GO:0005515(protein binding);GO:0005634(nucleus);GO:0005671(Ada2/Gcn5/Ada3 transcription activator complex);GO:0006325(chromatin organization);GO:0006355(regulation of transcription, DNA-templated);GO:0017025(TBP-class protein binding);GO:0043966(histone H3 acetylation);GO:0045892(negative regulation of transcription,…	NA	NA	NA	YEATS domain containing 2 [Source:HGNC Symbol;Acc:HGNC:25489]	11.0278	9.95062	7.07758	6.58738	6.49144	8.6445	2.07656	1.05419	0.054009	0.565217	up	no
MSTRG.13845	CTD-2006C1.13	ENST00000254321;ENST00000622593;ENST00000482090;ENST00000586354	GO:0003676(nucleic acid binding);GO:0005622(intracellular);GO:0006355(regulation of transcription, DNA-templated);GO:0046872(metal ion binding)	NA	NA	NA	Zinc finger protein 763 [Source:UniProtKB/TrEMBL;Acc:K7EPL6]	0.562678	0.710792	0.631259	0.627713	0.106898	0.607499	2.07603	1.05383	0.163422	0.63454	up	no
MSTRG.18197	TUG1	MSTRG.18197.1;ENST00000540687;ENST00000566220;ENST00000519077;ENST00000521091;ENST00000569149;ENST00000563812;ENST00000602393;ENST00000602971;ENST00000569384	NA	NA	NA	NA	NA	6.46257	4.35933	4.23032	2.98787	2.77289	2.63226	2.07452	1.05278	0.0741031	0.606589	up	no
MSTRG.16136	KLHL23	MSTRG.16136.1	NA	NA	NA	NA	NA	1.09983	0.551839	0.793328	0.031798	0.022164	0.56339	2.0737	1.05221	0.174203	0.649927	up	no
MSTRG.9368	UBE2Q2P6	ENST00000418824;ENST00000466501	NA	NA	NA	NA	NA	76.476	59.5257	70.5774	61.8505	36.7061	40.389	2.07355	1.0521	0.190153	0.671388	up	no
MSTRG.16792	FAM110A	MSTRG.16792.1	NA	NA	NA	NA	NA	0.493286	1.16774	0.362839	0.305668	0.047337	0.489462	2.0688	1.04879	0.151738	0.619856	up	no
MSTRG.61	ISG15	MSTRG.61.1	NA	NA	NA	NA	NA	1.46811	0	0.498166	0.084483	0.052428	0.439654	2.06862	1.04867	0.384003	0.781559	up	no
ENSG00000226608	FTLP3	ENST00000427242	NA	NA	NA	NA	NA	0.947549	0	0	0	0	0	2.0671	1.04761	0.258659	0.688887	up	no
MSTRG.4075	TMEM9B-AS1	MSTRG.4075.1;ENST00000525484;ENST00000532599;ENST00000534349	NA	NA	NA	NA	NA	1.56547	2.11559	1.40199	0.616545	0.457349	0.370775	2.06616	1.04695	0.0558839	0.570634	up	no
MSTRG.5178	RDX	ENST00000528498;ENST00000530749;ENST00000405097;ENST00000530301;MSTRG.5178.6;ENST00000544551;ENST00000532461;ENST00000343115;ENST00000533961;ENST00000530131;ENST00000530085;ENST00000529774;ENST00000528556;ENST00000533991	GO:0001726(ruffle);GO:0003779(actin binding);GO:0005515(protein binding);GO:0005615(extracellular space);GO:0005737(cytoplasm);GO:0005856(cytoskeleton);GO:0005886(plasma membrane);GO:0005902(microvillus);GO:0005925(focal adhesion);GO:0008092(cytoskeletal protein binding);GO:0010628(positive regulation of gene expression);GO:0019898(extrinsic component of membrane);GO:0030027(lamellipodium);GO:003…	04810(Regulation of actin cytoskeleton)	NA	NA	radixin [Source:HGNC Symbol;Acc:HGNC:9944]	10.0256	8.6139	5.94165	8.81025	6.09786	6.06931	2.06613	1.04693	0.101499	0.606589	up	no
MSTRG.12743	RPL9P29	MSTRG.12743.1	NA	NA	NA	NA	NA	1.3513	1.05773	0	0.600537	0.678603	0	2.0656	1.04656	0.428445	0.808692	up	no
MSTRG.12371	AC099850.1	ENST00000451775	NA	NA	NA	NA	NA	0.908925	2.07156	0.048897	0.069581	0.652068	0.481353	2.06284	1.04463	0.474061	0.839668	up	no
MSTRG.6185	RN7SL809P	ENST00000482040	NA	NA	NA	NA	NA	0.784141	0.230046	0.198883	0.251585	0	0.38087	2.06055	1.04303	0.0570285	0.574648	up	no
MSTRG.27980	TRMT2B	ENST00000545398;MSTRG.27980.2;ENST00000372939;MSTRG.27980.4;ENST00000372935;ENST00000372936;MSTRG.27980.7;ENST00000478422;ENST00000488615	GO:0001510(RNA methylation);GO:0005515(protein binding);GO:0005739(mitochondrion);GO:0006396(RNA processing);GO:0008033(tRNA processing);GO:0008173(RNA methyltransferase activity);GO:0030697(S-adenosylmethionine-dependent tRNA (m5U54) methyltransferase activity)	NA	NA	NA	tRNA methyltransferase 2 homolog B (S. cerevisiae) [Source:HGNC Symbol;Acc:HGNC:25748]	8.94412	8.06537	6.4971	4.71496	4.77898	6.51997	2.05931	1.04216	0.0513981	0.559335	up	no
MSTRG.20480	UGDH-AS1	MSTRG.20480.1	NA	NA	NA	NA	NA	1.18905	1.46543	0.659214	0.224482	0.349139	0.366362	2.05907	1.04199	0.0904897	0.606589	up	no
MSTRG.28057	RP6-191P20.4	MSTRG.28057.1	NA	NA	NA	NA	NA	0.671747	1.25092	0.092835	0.224271	0.276815	0.33111	2.05808	1.0413	0.236994	0.688887	up	no
MSTRG.18745	RAB5A	MSTRG.18745.1;ENST00000273047;ENST00000443878;ENST00000446547;ENST00000422242;ENST00000476544;ENST00000469122;ENST00000473608	GO:0001726(ruffle);GO:0003924(GTPase activity);GO:0005515(protein binding);GO:0005525(GTP binding);GO:0005622(intracellular);GO:0005737(cytoplasm);GO:0005768(endosome);GO:0005769(early endosome);GO:0005829(cytosol);GO:0005886(plasma membrane);GO:0006886(intracellular protein transport);GO:0006897(endocytosis);GO:0006913(nucleocytoplasmic transport);GO:0007165(signal transduction);GO:0007264(small…	04144(Endocytosis);04145(Phagosome);04962(Vasopressin-regulated water reabsorption);05014(Amyotrophic lateral sclerosis (ALS));05146(Amoebiasis);05152(Tuberculosis)	NA	NA	RAB5A, member RAS oncogene family [Source:HGNC Symbol;Acc:HGNC:9783]	5.43028	5.36937	5.33441	3.89016	2.57596	4.58161	2.05701	1.04055	0.0715935	0.603828	up	no
MSTRG.11066	RILP	ENST00000574810;ENST00000301336;ENST00000570858	GO:0005515(protein binding);GO:0005739(mitochondrion);GO:0005764(lysosome);GO:0005765(lysosomal membrane);GO:0005770(late endosome);GO:0008333(endosome to lysosome transport);GO:0010796(regulation of multivesicular body size);GO:0015031(protein transport);GO:0017137(Rab GTPase binding);GO:0019886(antigen processing and presentation of exogenous peptide antigen via MHC class II);GO:0030670(phagocy…	04145(Phagosome)	NA	NA	Rab interacting lysosomal protein [Source:HGNC Symbol;Acc:HGNC:30266]	3.05406	4.19399	3.02651	2.18351	1.46387	1.96648	2.05641	1.04013	0.06601	0.592061	up	no
MSTRG.13908	CTD-3252C9.4	MSTRG.13908.1	NA	NA	NA	NA	NA	1.49267	1.40497	0.460957	2.10536	0.795959	0.545609	2.056	1.03984	0.316477	0.750774	up	no
MSTRG.17743	DSCR3	ENST00000497493;ENST00000309117;ENST00000399000;ENST00000399001;ENST00000476950;ENST00000488368;ENST00000398998;ENST00000495858;ENST00000480452;ENST00000475009;ENST00000492514;ENST00000462467;ENST00000498789	GO:0003674(molecular_function);GO:0005622(intracellular);GO:0005634(nucleus);GO:0006886(intracellular protein transport);GO:0008150(biological_process);GO:0008565(protein transporter activity)	NA	NA	NA	Down syndrome critical region 3 [Source:HGNC Symbol;Acc:HGNC:3044]	4.74623	2.03874	2.22272	1.60143	1.79329	1.66781	2.05399	1.03843	0.255679	0.688887	up	no
MSTRG.10471	AC012181.2	ENST00000611887	NA	NA	NA	NA	NA	0.936116	0	0	0	0	0	2.05388	1.03835	0.258659	0.688887	up	no
MSTRG.2839	FAM188A	MSTRG.2839.1	NA	NA	NA	NA	NA	1.09998	1.1635	0.943118	0.299634	0.254091	1.57536	2.05293	1.03768	0.302213	0.737602	up	no
MSTRG.5830	KIAA1551	MSTRG.5830.1	NA	NA	NA	NA	NA	0.236223	1.46431	0.135446	0.080357	0	0.270304	2.05126	1.03651	0.35217	0.781245	up	no
MSTRG.22849	ZKSCAN4	MSTRG.22849.1;ENST00000377294	GO:0003676(nucleic acid binding);GO:0003677(DNA binding);GO:0003700(sequence-specific DNA binding transcription factor activity);GO:0005515(protein binding);GO:0005622(intracellular);GO:0005634(nucleus);GO:0006351(transcription, DNA-templated);GO:0006355(regulation of transcription, DNA-templated);GO:0046872(metal ion binding)	NA	NA	NA	zinc finger with KRAB and SCAN domains 4 [Source:HGNC Symbol;Acc:HGNC:13854]	2.80644	3.25762	1.80273	1.03748	1.44211	1.99405	2.05107	1.03638	0.174351	0.65001	up	no
MSTRG.27139	ADGRD2	MSTRG.27139.1;ENST00000334810	GO:0004888(transmembrane signaling receptor activity);GO:0004930(G-protein coupled receptor activity);GO:0005886(plasma membrane);GO:0007166(cell surface receptor signaling pathway);GO:0007186(G-protein coupled receptor signaling pathway);GO:0016020(membrane);GO:0016021(integral component of membrane)	NA	NA	NA	adhesion G protein-coupled receptor D2 [Source:HGNC Symbol;Acc:HGNC:18651]	0.851708	0.988072	0.333361	0	0.199686	0.0220998	2.04891	1.03486	0.179816	0.657756	up	no
MSTRG.5716	PYROXD1	ENST00000543476;ENST00000375266;ENST00000240651;ENST00000544970;ENST00000538582;ENST00000544187;ENST00000536851;ENST00000538615	GO:0005515(protein binding);GO:0016491(oxidoreductase activity);GO:0055114(oxidation-reduction process)	NA	NA	NA	pyridine nucleotide-disulphide oxidoreductase domain 1 [Source:HGNC Symbol;Acc:HGNC:26162]	2.18926	1.92439	1.88517	2.38501	0.893455	1.77459	2.04888	1.03483	0.115259	0.606589	up	no
MSTRG.4320	HSD17B12	ENST00000532864;MSTRG.4320.6;MSTRG.4320.7;ENST00000529261;MSTRG.4320.10;ENST00000278353;ENST00000395700;ENST00000527213;ENST00000532178;ENST00000533090;ENST00000534053;ENST00000525736	GO:0001968(fibronectin binding);GO:0004303(estradiol 17-beta-dehydrogenase activity);GO:0005515(protein binding);GO:0005518(collagen binding);GO:0005578(proteinaceous extracellular matrix);GO:0005789(endoplasmic reticulum membrane);GO:0006633(fatty acid biosynthetic process);GO:0006703(estrogen biosynthetic process);GO:0008152(metabolic process);GO:0008201(heparin binding);GO:0010811(positive reg…	00140(Steroid hormone biosynthesis);01040(Biosynthesis of unsaturated fatty acids);01100(Metabolic pathways)	NA	NA	hydroxysteroid (17-beta) dehydrogenase 12 [Source:HGNC Symbol;Acc:HGNC:18646]	4.04227	3.01498	1.6238	1.53663	2.37191	3.02672	2.04816	1.03433	0.295812	0.73064	up	no
MSTRG.17046	MAPRE1	ENST00000375571	GO:0000086(G2/M transition of mitotic cell cycle);GO:0000278(mitotic cell cycle);GO:0005515(protein binding);GO:0005737(cytoplasm);GO:0005794(Golgi apparatus);GO:0005813(centrosome);GO:0005819(spindle);GO:0005829(cytosol);GO:0005874(microtubule);GO:0005881(cytoplasmic microtubule);GO:0006996(organelle organization);GO:0007067(mitotic nuclear division);GO:0007264(small GTPase mediated signal trans…	NA	NA	NA	microtubule-associated protein, RP/EB family, member 1 [Source:HGNC Symbol;Acc:HGNC:6890]	37.1688	34.8529	37.8798	44.1073	21.3674	41.6632	2.04262	1.03042	0.227252	0.688887	up	no
MSTRG.9917	.	MSTRG.9917.1	NA	NA	NA	NA	NA	0.916601	1.23121	0.122388	0.235751	0.35929	0	2.04237	1.03025	0.30762	0.742085	up	no
MSTRG.24565	DNAJC30	ENST00000395176	GO:0005739(mitochondrion)	NA	NA	NA	DnaJ (Hsp40) homolog, subfamily C, member 30 [Source:HGNC Symbol;Acc:HGNC:16410]	0	0	0	7.89355	0	6.62981	2.04114	1.02937	0.645197	0.901697	up	no
MSTRG.21050	RP11-610P16.1	ENST00000508847	NA	NA	NA	NA	NA	1.63947	1.43941	0.586707	0.44732	0.651406	0.428334	2.04097	1.02926	0.170165	0.645213	up	no
MSTRG.19586	RAB7A	ENST00000265062;ENST00000482525;ENST00000491681;ENST00000464496;ENST00000490093;ENST00000493186;ENST00000483906;ENST00000485280	GO:0003924(GTPase activity);GO:0005515(protein binding);GO:0005525(GTP binding);GO:0005622(intracellular);GO:0005737(cytoplasm);GO:0005764(lysosome);GO:0005765(lysosomal membrane);GO:0005770(late endosome);GO:0005774(vacuolar membrane);GO:0005794(Golgi apparatus);GO:0006622(protein targeting to lysosome);GO:0006886(intracellular protein transport);GO:0006897(endocytosis);GO:0006913(nucleocytoplas…	04144(Endocytosis);04145(Phagosome);05146(Amoebiasis);05152(Tuberculosis)	NA	NA	RAB7A, member RAS oncogene family [Source:HGNC Symbol;Acc:HGNC:9788]	61.4632	105.95	50.6475	116.048	58.0287	109.936	2.03921	1.02801	0.309955	0.744431	up	no
MSTRG.22477	CBY3	ENST00000376974	NA	NA	NA	NA	chibby homolog 3 (Drosophila) [Source:HGNC Symbol;Acc:HGNC:33278]	1.13374	1.57038	0.562338	0.169069	0.379166	0.294741	2.03702	1.02646	0.168103	0.642515	up	no
MSTRG.13134	IMPACT	ENST00000284202;MSTRG.13134.2;ENST00000580706;ENST00000585067;ENST00000578221;ENST00000581278;ENST00000580035	GO:0001933(negative regulation of protein phosphorylation);GO:0003674(molecular_function);GO:0005515(protein binding);GO:0005575(cellular_component);GO:0005737(cytoplasm);GO:0006446(regulation of translational initiation);GO:0008150(biological_process)	NA	NA	NA	impact RWD domain protein [Source:HGNC Symbol;Acc:HGNC:20387]	4.72283	4.03876	4.68198	3.15968	1.91639	2.81444	2.03566	1.0255	0.0697778	0.600647	up	no
MSTRG.2538	MIR6742	ENST00000493030;ENST00000284551;ENST00000602582;ENST00000475775;ENST00000366699;ENST00000602308;ENST00000622338	NA	NA	NA	NA	NA	3.46387	3.99303	1.13305	1.97385	2.83923	3.96523	2.03227	1.02309	0.376854	0.781559	up	no
MSTRG.7430	RP11-54H7.4	ENST00000439299;MSTRG.7430.1;MSTRG.7430.3;MSTRG.7430.4;MSTRG.7430.5	NA	NA	NA	NA	NA	1.73818	1.36633	1.45684	1.14784	0.391584	0.211908	2.03223	1.02307	0.229224	0.688887	up	no
MSTRG.12516	SLC16A6P1	MSTRG.12516.1	NA	NA	NA	NA	NA	2.52138	3.17521	1.99938	1.30244	1.04866	0.511763	2.03209	1.02297	0.197574	0.681339	up	no
MSTRG.22476	CBY3	MSTRG.22476.1	NA	NA	NA	NA	NA	1.06969	1.58873	1.1404	0.243993	0.228179	0.907487	2.03206	1.02294	0.184297	0.663271	up	no
MSTRG.6179	ATP5B	ENST00000548474;ENST00000262030;ENST00000551182;ENST00000547808;ENST00000547250;ENST00000551020;ENST00000550162;ENST00000552959;ENST00000551570;ENST00000553007;ENST00000548647	GO:0001525(angiogenesis);GO:0001649(osteoblast differentiation);GO:0005215(transporter activity);GO:0005515(protein binding);GO:0005524(ATP binding);GO:0005634(nucleus);GO:0005739(mitochondrion);GO:0005743(mitochondrial inner membrane);GO:0005753(mitochondrial proton-transporting ATP synthase complex);GO:0005754(mitochondrial proton-transporting ATP synthase, catalytic core);GO:0005759(mitochondr…	00190(Oxidative phosphorylation);01100(Metabolic pathways);05010(Alzheimer's disease);05012(Parkinson's disease);05016(Huntington's disease)	NA	NA	ATP synthase, H+ transporting, mitochondrial F1 complex, beta polypeptide [Source:HGNC Symbol;Acc:HGNC:830]	373.963	241.862	212.17	311.469	218.495	208.419	2.03045	1.0218	0.205864	0.688887	up	no
MSTRG.22753	.	MSTRG.22753.1	NA	NA	NA	NA	NA	0.741094	1.09869	0.830443	0.327638	0.043067	0.657621	2.02981	1.02134	0.12232	0.606589	up	no
MSTRG.7321	SLITRK5	MSTRG.7321.1;ENST00000325089	GO:0005515(protein binding);GO:0007268(synaptic transmission);GO:0007409(axonogenesis);GO:0007625(grooming behavior);GO:0009410(response to xenobiotic stimulus);GO:0016021(integral component of membrane);GO:0021756(striatum development);GO:0030534(adult behavior);GO:0043235(receptor complex);GO:0043588(skin development);GO:0048813(dendrite morphogenesis);GO:0051965(positive regulation of synapse …	NA	NA	NA	SLIT and NTRK-like family, member 5 [Source:HGNC Symbol;Acc:HGNC:20295]	0.893349	0.340801	0.138112	0.420475	0.120802	0.159786	2.0287	1.02056	0.0957766	0.606589	up	no
MSTRG.27211	SLC25A25	ENST00000373068;ENST00000373069;ENST00000373066;ENST00000432073;ENST00000373064;ENST00000472769;ENST00000445012;ENST00000466983	GO:0002021(response to dietary excess);GO:0005509(calcium ion binding);GO:0005739(mitochondrion);GO:0005743(mitochondrial inner membrane);GO:0014823(response to activity);GO:0016021(integral component of membrane);GO:0032094(response to food);GO:0035264(multicellular organism growth);GO:0043010(camera-type eye development);GO:0043231(intracellular membrane-bounded organelle);GO:0045333(cellular r…	NA	NA	NA	solute carrier family 25 (mitochondrial carrier; phosphate carrier), member 25 [Source:HGNC Symbol;Acc:HGNC:20663]	2.5555	3.428	2.97123	3.58276	1.29188	3.09821	2.02668	1.01912	0.248448	0.688887	up	no
MSTRG.24540	RP11-313P13.5	ENST00000608799	NA	NA	NA	NA	NA	1.50087	1.2884	0.816241	1.25553	0.456842	0	2.01951	1.01401	0.370852	0.781559	up	no
MSTRG.12755	CBX2	ENST00000310942;MSTRG.12755.2;ENST00000571484;ENST00000269399;MSTRG.12755.4	NA	NA	NA	NA	NA	6.38195	3.70609	5.04284	3.79625	2.83413	7.18018	2.0179	1.01285	0.333159	0.766675	up	no
MSTRG.18710	NR2C2	MSTRG.18710.1;ENST00000413118;ENST00000425241;ENST00000435454;ENST00000323373;ENST00000475707;MSTRG.18710.7;MSTRG.18710.8;ENST00000393102;ENST00000437120;MSTRG.18710.10;ENST00000406272;ENST00000617312;MSTRG.18710.14;ENST00000478572;ENST00000439011;ENST00000495282;ENST00000413194	GO:0003677(DNA binding);GO:0003700(sequence-specific DNA binding transcription factor activity);GO:0003707(steroid hormone receptor activity);GO:0003713(transcription coactivator activity);GO:0004872(receptor activity);GO:0005515(protein binding);GO:0005634(nucleus);GO:0005654(nucleoplasm);GO:0006351(transcription, DNA-templated);GO:0006355(regulation of transcription, DNA-templated);GO:0006367(t…	NA	NA	NA	nuclear receptor subfamily 2, group C, member 2 [Source:HGNC Symbol;Acc:HGNC:7972]	2.8965	5.79886	2.993	5.63237	2.1588	3.7064	2.01775	1.01275	0.355142	0.781559	up	no
MSTRG.20759	HERC5	MSTRG.20759.1;ENST00000264350;MSTRG.20759.3;ENST00000508695;ENST00000510223;ENST00000502913	GO:0000079(regulation of cyclin-dependent protein serine/threonine kinase activity);GO:0004842(ubiquitin-protein transferase activity);GO:0005515(protein binding);GO:0005737(cytoplasm);GO:0005829(cytosol);GO:0016874(ligase activity);GO:0019221(cytokine-mediated signaling pathway);GO:0032020(ISG15-protein conjugation);GO:0032480(negative regulation of type I interferon production);GO:0042296(ISG15…	NA	NA	NA	HECT and RLD domain containing E3 ubiquitin protein ligase 5 [Source:HGNC Symbol;Acc:HGNC:24368]	7.23983	6.40427	8.04979	3.5378	2.83562	3.55968	2.01673	1.01202	0.0508861	0.55757	up	no
MSTRG.7540	RAB2B	ENST00000397762;MSTRG.7540.3;ENST00000417141;ENST00000461909;ENST00000475857;ENST00000485996	GO:0000139(Golgi membrane);GO:0003924(GTPase activity);GO:0005515(protein binding);GO:0005525(GTP binding);GO:0005622(intracellular);GO:0005789(endoplasmic reticulum membrane);GO:0005886(plasma membrane);GO:0006886(intracellular protein transport);GO:0006913(nucleocytoplasmic transport);GO:0007165(signal transduction);GO:0007264(small GTPase mediated signal transduction);GO:0008152(metabolic proc…	NA	NA	NA	RAB2B, member RAS oncogene family [Source:HGNC Symbol;Acc:HGNC:20246]	2.89585	2.27669	1.39987	1.95866	1.4621	1.34523	2.01544	1.01109	0.098381	0.606589	up	no
MSTRG.10953	RP11-21B21.4	ENST00000563243	NA	NA	NA	NA	NA	0.681824	0.747744	0.119596	0.159801	0.108549	0.021822	2.01483	1.01066	0.115828	0.606589	up	no
MSTRG.2313	NUAK2	ENST00000367157	GO:0000287(magnesium ion binding);GO:0004672(protein kinase activity);GO:0004674(protein serine/threonine kinase activity);GO:0005515(protein binding);GO:0005524(ATP binding);GO:0005737(cytoplasm);GO:0006468(protein phosphorylation);GO:0006915(apoptotic process);GO:0016772(transferase activity, transferring phosphorus-containing groups);GO:0030036(actin cytoskeleton organization);GO:0031588(AMP-a…	NA	NA	NA	NUAK family, SNF1-like kinase, 2 [Source:HGNC Symbol;Acc:HGNC:29558]	6.34366	6.28788	1.68305	5.81362	5.88754	5.00609	2.01276	1.00918	0.403456	0.789261	up	no
MSTRG.4734	.	MSTRG.4734.1	NA	NA	NA	NA	NA	1.32741	1.35625	0.218054	0.606153	0.632156	0	2.01264	1.00909	0.394189	0.781559	up	no
MSTRG.9725	NPW	MSTRG.9725.1	NA	NA	NA	NA	NA	1.03684	1.20989	0.587368	0.241783	0.213092	0	2.01122	1.00807	0.111868	0.606589	up	no
ENSG00000203814	HIST2H2BF	ENST00000545683;ENST00000369167	GO:0000786(nucleosome);GO:0000788(nuclear nucleosome);GO:0003674(molecular_function);GO:0003677(DNA binding);GO:0005634(nucleus);GO:0005654(nucleoplasm);GO:0006325(chromatin organization);GO:0006334(nucleosome assembly);GO:0046982(protein heterodimerization activity);GO:0070062(extracellular exosome)	05322(Systemic lupus erythematosus)	NA	NA	histone cluster 2, H2bf [Source:HGNC Symbol;Acc:HGNC:24700]	0.590604	0.722965	0.657608	0.281743	0	0.392779	2.00822	1.00592	0.0808315	0.606589	up	no
MSTRG.12032	TMEM106A	ENST00000588693;ENST00000592649;ENST00000588659;ENST00000541594;ENST00000536052;ENST00000612339;ENST00000592564;ENST00000586685	GO:0003674(molecular_function);GO:0008150(biological_process);GO:0016021(integral component of membrane);GO:0070062(extracellular exosome)	NA	NA	NA	transmembrane protein 106A [Source:HGNC Symbol;Acc:HGNC:28288]	1.52187	0.716254	0.516639	0.629318	0.519863	1.15953	2.00758	1.00546	0.122142	0.606589	up	no
MSTRG.6770	HPD	ENST00000289004;ENST00000543163;MSTRG.6770.3;ENST00000542159;ENST00000535114	GO:0000139(Golgi membrane);GO:0003868(4-hydroxyphenylpyruvate dioxygenase activity);GO:0005783(endoplasmic reticulum);GO:0005789(endoplasmic reticulum membrane);GO:0005794(Golgi apparatus);GO:0005829(cytosol);GO:0006559(L-phenylalanine catabolic process);GO:0006572(tyrosine catabolic process);GO:0009072(aromatic amino acid family metabolic process);GO:0016701(oxidoreductase activity, acting on si…	00130(Ubiquinone and other terpenoid-quinone biosynthesis);00350(Tyrosine metabolism);00360(Phenylalanine metabolism);01100(Metabolic pathways)	NA	NA	4-hydroxyphenylpyruvate dioxygenase [Source:HGNC Symbol;Acc:HGNC:5147]	1.94454	3.15717	2.32957	0.932685	0.709314	0.881177	2.0071	1.00511	0.0980651	0.606589	up	no
MSTRG.12991	ZBTB14	ENST00000357006;ENST00000615385;ENST00000400143;ENST00000582388;ENST00000578327;ENST00000585253	GO:0000122(negative regulation of transcription from RNA polymerase II promoter);GO:0000977(RNA polymerase II regulatory region sequence-specific DNA binding);GO:0000981(sequence-specific DNA binding RNA polymerase II transcription factor activity);GO:0003700(sequence-specific DNA binding transcription factor activity);GO:0005515(protein binding);GO:0005634(nucleus);GO:0005654(nucleoplasm);GO:000…	NA	NA	NA	zinc finger and BTB domain containing 14 [Source:HGNC Symbol;Acc:HGNC:12860]	0.826298	1.6126	1.66986	1.82081	0.172017	1.729	2.00124	1.0009	0.442181	0.8173	up	no
MSTRG.18507	.	MSTRG.18507.1	NA	NA	NA	NA	NA	1.12208	0.839726	0	0.271399	0.630557	1.17987	1.99835	0.998806	0.336314	0.769248	up	no
MSTRG.19833	SLC33A1	ENST00000392845;MSTRG.19833.1;ENST00000359479;ENST00000475842;ENST00000468581;ENST00000460729	GO:0000139(Golgi membrane);GO:0005789(endoplasmic reticulum membrane);GO:0005887(integral component of plasma membrane);GO:0006810(transport);GO:0008521(acetyl-CoA transporter activity);GO:0015295(solute:proton symporter activity);GO:0015876(acetyl-CoA transport);GO:0015992(proton transport);GO:0016020(membrane);GO:0016021(integral component of membrane);GO:0030509(BMP signaling pathway);GO:00550…	00604(Glycosphingolipid biosynthesis - ganglio series);01100(Metabolic pathways)	NA	NA	solute carrier family 33 (acetyl-CoA transporter), member 1 [Source:HGNC Symbol;Acc:HGNC:95]	1.76225	1.30436	0.925697	0.762887	0.619168	0.706156	1.99779	0.998404	0.0249812	0.483604	up	no
MSTRG.10809	NUDT7	ENST00000613075;ENST00000564085;ENST00000268533;ENST00000568787;ENST00000437314;ENST00000564031	GO:0000287(magnesium ion binding);GO:0003674(molecular_function);GO:0003986(acetyl-CoA hydrolase activity);GO:0005102(receptor binding);GO:0005777(peroxisome);GO:0008150(biological_process);GO:0008152(metabolic process);GO:0009132(nucleoside diphosphate metabolic process);GO:0015938(coenzyme A catabolic process);GO:0016787(hydrolase activity);GO:0016818(hydrolase activity, acting on acid anhydrid…	NA	NA	NA	nudix (nucleoside diphosphate linked moiety X)-type motif 7 [Source:HGNC Symbol;Acc:HGNC:8054]	1.48539	1.02408	0.778892	0.618265	0.462631	0.844097	1.99731	0.99806	0.0204377	0.465924	up	no
MSTRG.25697	SNAI2	ENST00000020945;ENST00000396822	GO:0000122(negative regulation of transcription from RNA polymerase II promoter);GO:0000790(nuclear chromatin);GO:0001078(RNA polymerase II core promoter proximal region sequence-specific DNA binding transcription factor activity involved in negative regulation of transcription);GO:0001649(osteoblast differentiation);GO:0001837(epithelial to mesenchymal transition);GO:0003198(epithelial to mesenc…	04520(Adherens junction)	NA	NA	snail family zinc finger 2 [Source:HGNC Symbol;Acc:HGNC:11094]	7.8631	5.97325	7.19083	2.51241	3.01145	3.12407	1.99687	0.997741	0.0616088	0.583895	up	no
MSTRG.15645	.	MSTRG.15645.1	NA	NA	NA	NA	NA	1.1635	0.860491	1.46135	0	0	0.656903	1.9958	0.996966	0.269511	0.700585	up	no
MSTRG.9123	TIPIN	MSTRG.9123.1;MSTRG.9123.2;MSTRG.9123.3;ENST00000261881;ENST00000566524;ENST00000562124;ENST00000568216;ENST00000570251;ENST00000561773	GO:0000076(DNA replication checkpoint);GO:0000077(DNA damage checkpoint);GO:0000790(nuclear chromatin);GO:0005515(protein binding);GO:0005634(nucleus);GO:0005654(nucleoplasm);GO:0005737(cytoplasm);GO:0005794(Golgi apparatus);GO:0006974(cellular response to DNA damage stimulus);GO:0007049(cell cycle);GO:0007067(mitotic nuclear division);GO:0008284(positive regulation of cell proliferation);GO:0009…	NA	NA	NA	TIMELESS interacting protein [Source:HGNC Symbol;Acc:HGNC:30750]	3.56534	2.90316	3.83045	3.4014	1.40532	2.76589	1.99495	0.996351	0.223924	0.688887	up	no
MSTRG.6529	TXNRD1	ENST00000525566;ENST00000429002;ENST00000526006;ENST00000526266;ENST00000503506;ENST00000354940;ENST00000388854;ENST00000397736;ENST00000526691;ENST00000531691;ENST00000526390;ENST00000531689;ENST00000529546;ENST00000529751;ENST00000526207;ENST00000528079;ENST00000526580;ENST00000529784;ENST00000524698;ENST00000527688;ENST00000527335;ENST00000526950;ENST00000525265	GO:0000302(response to reactive oxygen species);GO:0001707(mesoderm formation);GO:0004791(thioredoxin-disulfide reductase activity);GO:0005515(protein binding);GO:0005623(cell);GO:0005634(nucleus);GO:0005654(nucleoplasm);GO:0005730(nucleolus);GO:0005737(cytoplasm);GO:0005739(mitochondrion);GO:0005829(cytosol);GO:0006367(transcription initiation from RNA polymerase II promoter);GO:0007165(signal t…	00240(Pyrimidine metabolism);00450(Selenocompound metabolism)	NA	NA	thioredoxin reductase 1 [Source:HGNC Symbol;Acc:HGNC:12437]	164.361	128.156	154.987	80.047	77.4986	98.6208	1.99481	0.996248	0.0888063	0.606589	up	no
MSTRG.23959	RP1-167A14.2	MSTRG.23959.1	NA	NA	NA	NA	NA	1.17164	0.116034	0.398333	0.760855	0.130296	0.548802	1.99479	0.996234	0.258899	0.689286	up	no
MSTRG.22065	JADE2	MSTRG.22065.1;MSTRG.22065.2;ENST00000512386;MSTRG.22065.4;MSTRG.22065.5;ENST00000282605;ENST00000515554;ENST00000361895;ENST00000402835;MSTRG.22065.10;ENST00000395003;MSTRG.22065.12;ENST00000431355;ENST00000453515;ENST00000470876;ENST00000430087;ENST00000612830	GO:0000123(histone acetyltransferase complex);GO:0005515(protein binding);GO:0005654(nucleoplasm);GO:0008270(zinc ion binding);GO:0043966(histone H3 acetylation);GO:0043981(histone H4-K5 acetylation);GO:0043982(histone H4-K8 acetylation);GO:0043983(histone H4-K12 acetylation);GO:0060395(SMAD protein signal transduction);GO:0070062(extracellular exosome)	NA	NA	NA	jade family PHD finger 2 [Source:HGNC Symbol;Acc:HGNC:22984]	10.6296	7.90649	8.2016	7.35573	5.55352	8.98111	1.99421	0.995821	0.0716831	0.603838	up	no
MSTRG.10603	PARD6A	ENST00000602551;ENST00000458121;ENST00000219255;ENST00000602727	GO:0001726(ruffle);GO:0001933(negative regulation of protein phosphorylation);GO:0005080(protein kinase C binding);GO:0005515(protein binding);GO:0005634(nucleus);GO:0005737(cytoplasm);GO:0005829(cytosol);GO:0005886(plasma membrane);GO:0005923(bicellular tight junction);GO:0005938(cell cortex);GO:0007049(cell cycle);GO:0007179(transforming growth factor beta receptor signaling pathway);GO:0008134…	04144(Endocytosis);04530(Tight junction)	NA	NA	par-6 family cell polarity regulator alpha [Source:HGNC Symbol;Acc:HGNC:15943]	1.37084	2.37332	1.83124	2.43299	0.661154	2.50852	1.99415	0.995776	0.337665	0.770262	up	no
MSTRG.25301	NUB1	MSTRG.25301.2;MSTRG.25301.1;MSTRG.25301.3;ENST00000413040;ENST00000568733;MSTRG.25301.6;ENST00000468404;ENST00000470229;ENST00000483358;ENST00000470316;ENST00000493588;ENST00000480907;ENST00000477666;ENST00000497987;ENST00000460712;ENST00000480714	GO:0005515(protein binding);GO:0005634(nucleus);GO:0005730(nucleolus);GO:0005737(cytoplasm)	NA	NA	NA	negative regulator of ubiquitin-like proteins 1 [Source:HGNC Symbol;Acc:HGNC:17623]	14.9271	11.7115	10.6919	11.4466	8.16944	8.90634	1.99394	0.995625	0.0528386	0.563248	up	no
ENSG00000279362	AC092718.1	ENST00000624382	NA	NA	NA	NA	NA	0.597134	0.524285	0.213866	0.29913	0	0.142315	1.99094	0.993448	0.0090037	0.392246	up	no
MSTRG.7160	ZC3H13	ENST00000242848;MSTRG.7160.2;MSTRG.7160.3;MSTRG.7160.4;ENST00000282007;ENST00000470308;ENST00000464597;ENST00000428921	GO:0005515(protein binding);GO:0044822(poly(A) RNA binding);GO:0046872(metal ion binding)	NA	NA	NA	zinc finger CCCH-type containing 13 [Source:HGNC Symbol;Acc:HGNC:20368]	4.79749	4.09597	4.0606	4.35574	2.45464	4.52157	1.9898	0.992621	0.0701598	0.600762	up	no
MSTRG.2294	MDM4	ENST00000367183;ENST00000391947;ENST00000454264;ENST00000612738;ENST00000614459;MSTRG.2294.1;MSTRG.2294.8;ENST00000470797;ENST00000367182;ENST00000463049;ENST00000470908;ENST00000367180;ENST00000367179;ENST00000462012;ENST00000444261	GO:0000122(negative regulation of transcription from RNA polymerase II promoter);GO:0005515(protein binding);GO:0005634(nucleus);GO:0005654(nucleoplasm);GO:0006461(protein complex assembly);GO:0008270(zinc ion binding);GO:0008283(cell proliferation);GO:0008284(positive regulation of cell proliferation);GO:0008285(negative regulation of cell proliferation);GO:0019899(enzyme binding);GO:0030330(DNA…	04115(p53 signaling pathway)	NA	NA	MDM4, p53 regulator [Source:HGNC Symbol;Acc:HGNC:6974]	1.99622	2.09163	0.870447	2.15846	1.29967	1.92405	1.98966	0.99252	0.0405444	0.534115	up	no
MSTRG.13018	TWSG1	ENST00000583147;ENST00000262120;ENST00000581641	GO:0001503(ossification);GO:0001707(mesoderm formation);GO:0005515(protein binding);GO:0005615(extracellular space);GO:0007435(salivary gland morphogenesis);GO:0009888(tissue development);GO:0030097(hemopoiesis);GO:0030154(cell differentiation);GO:0030509(BMP signaling pathway);GO:0030513(positive regulation of BMP signaling pathway);GO:0030514(negative regulation of BMP signaling pathway);GO:003…	NA	NA	NA	twisted gastrulation BMP signaling modulator 1 [Source:HGNC Symbol;Acc:HGNC:12429]	4.4075	3.91908	3.64769	3.82536	2.28556	4.18619	1.98893	0.99199	0.0471373	0.546937	up	no
MSTRG.16849	TMEM230	ENST00000615008;ENST00000612323;ENST00000379277;ENST00000492419;ENST00000379286;ENST00000379299;ENST00000379279;ENST00000379283;ENST00000342308;ENST00000202834;ENST00000379276	GO:0016021(integral component of membrane)	NA	NA	NA	transmembrane protein 230 [Source:HGNC Symbol;Acc:HGNC:15876]	19.2362	11.1868	21.6802	13.3474	7.51752	14.2384	1.98861	0.99176	0.400578	0.786877	up	no
MSTRG.27374	C9orf69	ENST00000418388;ENST00000557985;ENST00000447934	GO:0005515(protein binding);GO:0005525(GTP binding);GO:0005634(nucleus);GO:0005737(cytoplasm);GO:0007049(cell cycle);GO:0008284(positive regulation of cell proliferation);GO:0016021(integral component of membrane);GO:0016032(viral process);GO:0048524(positive regulation of viral process)	NA	NA	NA	chromosome 9 open reading frame 69 [Source:HGNC Symbol;Acc:HGNC:31009]	11.1211	10.077	11.4219	4.30487	5.38222	12.801	1.98788	0.99123	0.454038	0.826753	up	no
MSTRG.735	MTF1	ENST00000373036;MSTRG.735.2	NA	NA	NA	NA	NA	2.85367	3.49644	3.16959	4.27521	1.30945	1.40714	1.98757	0.991003	0.404576	0.790426	up	no
MSTRG.14875	ZNF584	ENST00000596921;ENST00000594993;MSTRG.14875.4;MSTRG.14875.3;MSTRG.14875.5;ENST00000306910;ENST00000598901;ENST00000593920;ENST00000596281;ENST00000599238;ENST00000322834;ENST00000599145	GO:0003676(nucleic acid binding);GO:0003677(DNA binding);GO:0005622(intracellular);GO:0005634(nucleus);GO:0006351(transcription, DNA-templated);GO:0006355(regulation of transcription, DNA-templated);GO:0046872(metal ion binding)	NA	NA	NA	zinc finger protein 584 [Source:HGNC Symbol;Acc:HGNC:27318]	2.57971	1.54543	1.15165	2.3535	1.33602	2.26799	1.98667	0.990355	0.0295473	0.498583	up	no
MSTRG.15738	MFSD9	MSTRG.15738.1	NA	NA	NA	NA	NA	0.633472	0	0	0.136084	0	1.07528	1.98656	0.990271	0.314684	0.749197	up	no
MSTRG.15893	GLI2	MSTRG.15893.1	NA	NA	NA	NA	NA	1.1031	0.687786	0.757469	0.767461	0.181459	0.576131	1.98479	0.988988	0.0597296	0.582091	up	no
MSTRG.25821	JPH1	ENST00000342232;MSTRG.25821.2;MSTRG.25821.3;ENST00000518195;ENST00000519947	GO:0003674(molecular_function);GO:0005783(endoplasmic reticulum);GO:0005789(endoplasmic reticulum membrane);GO:0005886(plasma membrane);GO:0007517(muscle organ development);GO:0008307(structural constituent of muscle);GO:0014701(junctional sarcoplasmic reticulum membrane);GO:0016021(integral component of membrane);GO:0016529(sarcoplasmic reticulum);GO:0030018(Z disc);GO:0030314(junctional membran…	NA	NA	NA	junctophilin 1 [Source:HGNC Symbol;Acc:HGNC:14201]	4.64449	4.84191	4.19364	2.18746	2.1067	2.25826	1.98283	0.987564	0.00173641	0.368625	up	no
MSTRG.15905	NIFK	ENST00000285814;ENST00000423105;ENST00000481978;ENST00000498570;ENST00000447132;ENST00000451734;ENST00000477693	GO:0000166(nucleotide binding);GO:0000794(condensed nuclear chromosome);GO:0003676(nucleic acid binding);GO:0003723(RNA binding);GO:0005515(protein binding);GO:0005634(nucleus);GO:0005654(nucleoplasm);GO:0005730(nucleolus);GO:0005737(cytoplasm);GO:0006461(protein complex assembly);GO:0009303(rRNA transcription);GO:0010923(negative regulation of phosphatase activity);GO:0016072(rRNA metabolic proc…	NA	NA	NA	nucleolar protein interacting with the FHA domain of MKI67 [Source:HGNC Symbol;Acc:HGNC:17838]	12.9689	11.9914	7.54796	9.57877	8.78484	10.7088	1.98212	0.987043	0.0580478	0.579006	up	no
MSTRG.7954	SYNE2	ENST00000357395;ENST00000358025;ENST00000344113;ENST00000557005;ENST00000555002;MSTRG.7954.8;ENST00000394768;MSTRG.7954.11;ENST00000555323;ENST00000553308;ENST00000553455;ENST00000555612;ENST00000557024;ENST00000553289;ENST00000556342;ENST00000555241;ENST00000555022;ENST00000553806;ENST00000554805;ENST00000554997;ENST00000557307;ENST00000557084;ENST00000458046;ENST00000441438;ENST00000554928	GO:0003779(actin binding);GO:0005515(protein binding);GO:0005634(nucleus);GO:0005635(nuclear envelope);GO:0005640(nuclear outer membrane);GO:0005654(nucleoplasm);GO:0005737(cytoplasm);GO:0005739(mitochondrion);GO:0005925(focal adhesion);GO:0006998(nuclear envelope organization);GO:0007097(nuclear migration);GO:0007163(establishment or maintenance of cell polarity);GO:0010761(fibroblast migration)…	NA	NA	NA	spectrin repeat containing, nuclear envelope 2 [Source:HGNC Symbol;Acc:HGNC:17084]	3.513	3.29303	3.45663	2.21567	1.49275	2.44534	1.9813	0.986448	0.0451062	0.545719	up	no
MSTRG.7269	PCDH9	MSTRG.7269.1;MSTRG.7269.2;MSTRG.7269.3;MSTRG.7269.4	NA	NA	NA	NA	NA	3.4088	2.85851	2.75318	1.77847	1.39095	1.63454	1.98079	0.986076	0.00449084	0.368625	up	no
MSTRG.3973	STIM1	ENST00000525403;ENST00000430222;ENST00000300737;ENST00000616714;ENST00000527651;ENST00000532610;ENST00000530554;ENST00000524822;ENST00000525055;ENST00000528656;ENST00000532990;ENST00000526771;ENST00000527484;ENST00000533445;ENST00000533977;ENST00000526596;ENST00000533343;ENST00000531332;ENST00000526156;ENST00000534707	GO:0002020(protease binding);GO:0002115(store-operated calcium entry);GO:0005246(calcium channel regulator activity);GO:0005509(calcium ion binding);GO:0005513(detection of calcium ion);GO:0005515(protein binding);GO:0005783(endoplasmic reticulum);GO:0005789(endoplasmic reticulum membrane);GO:0005874(microtubule);GO:0005887(integral component of plasma membrane);GO:0006812(cation transport);GO:00…	NA	NA	NA	stromal interaction molecule 1 [Source:HGNC Symbol;Acc:HGNC:11386]	3.87481	4.74869	4.50129	3.59933	1.91701	3.57669	1.98045	0.985829	0.160787	0.631158	up	no
MSTRG.16421	NOP58	ENST00000264279;ENST00000426814;ENST00000488403;ENST00000492740;ENST00000472050;ENST00000467734;ENST00000492688;ENST00000391007;ENST00000478941;ENST00000433543;ENST00000478508	GO:0000154(rRNA modification);GO:0005515(protein binding);GO:0005634(nucleus);GO:0005730(nucleolus);GO:0005732(small nucleolar ribonucleoprotein complex);GO:0005737(cytoplasm);GO:0006364(rRNA processing);GO:0006608(snRNP protein import into nucleus);GO:0015030(Cajal body);GO:0016020(membrane);GO:0016049(cell growth);GO:0030515(snoRNA binding);GO:0031428(box C/D snoRNP complex);GO:0032040(small-su…	03008(Ribosome biogenesis in eukaryotes)	NA	NA	NOP58 ribonucleoprotein [Source:HGNC Symbol;Acc:HGNC:29926]	19.7501	13.6471	13.3648	22.5512	11.6939	15.7091	1.98019	0.985636	0.162542	0.633445	up	no
MSTRG.16781	NRSN2-AS1	ENST00000414676;ENST00000442637;MSTRG.16781.3	NA	NA	NA	NA	NA	2.15924	1.42533	1.22231	0.544433	0.698292	0.661253	1.98002	0.985512	0.0818541	0.606589	up	no
MSTRG.11461	TVP23B	ENST00000307767;ENST00000574294;ENST00000571018;ENST00000574226;ENST00000575261;ENST00000582288;ENST00000476139;ENST00000581733;ENST00000572845;ENST00000482741	GO:0009306(protein secretion);GO:0016021(integral component of membrane);GO:0016192(vesicle-mediated transport);GO:0030173(integral component of Golgi membrane)	NA	NA	NA	trans-golgi network vesicle protein 23 homolog B (S. cerevisiae) [Source:HGNC Symbol;Acc:HGNC:20399]	5.4212	4.7654	4.56636	3.66677	2.66432	3.85864	1.98001	0.98551	0.0109679	0.410643	up	no
MSTRG.6560	MTERF2	ENST00000392830;ENST00000240050;ENST00000552029;ENST00000548101;ENST00000550736;ENST00000550496;ENST00000547115	GO:0003690(double-stranded DNA binding);GO:0005739(mitochondrion);GO:0005759(mitochondrial matrix);GO:0006351(transcription, DNA-templated);GO:0006355(regulation of transcription, DNA-templated);GO:0042645(mitochondrial nucleoid);GO:0042803(protein homodimerization activity);GO:0044212(transcription regulatory region DNA binding)	NA	NA	NA	mitochondrial transcription termination factor 2 [Source:HGNC Symbol;Acc:HGNC:30779]	3.63074	3.38447	2.14428	1.97947	1.94475	1.99033	1.97817	0.984166	0.0571432	0.574648	up	no
MSTRG.18447	TTLL1	ENST00000439248;ENST00000266254;ENST00000440761	GO:0003351(epithelial cilium movement);GO:0005515(protein binding);GO:0005737(cytoplasm);GO:0005874(microtubule);GO:0006464(cellular protein modification process);GO:0018095(protein polyglutamylation);GO:0035082(axoneme assembly);GO:0044782(cilium organization);GO:0060271(cilium morphogenesis);GO:0070740(tubulin-glutamic acid ligase activity)	NA	NA	NA	tubulin tyrosine ligase-like family member 1 [Source:HGNC Symbol;Acc:HGNC:1312]	3.0958	3.06152	2.99239	0.871468	1.10349	1.37908	1.97799	0.984035	0.0376793	0.528441	up	no
MSTRG.22694	RP3-467D16.3	ENST00000632346	NA	NA	NA	NA	NA	0.721418	0.679694	0.77397	0.133288	0.0415773	0.022271	1.97799	0.984034	0.0188631	0.460782	up	no
MSTRG.15637	RGPD2	MSTRG.15637.1	NA	NA	NA	NA	NA	27.3418	17.9497	21.2472	20.0445	13.154	12.7382	1.97754	0.983708	0.229339	0.688887	up	no
MSTRG.25406	FAM86B3P	MSTRG.25406.1;ENST00000522601;ENST00000588728;MSTRG.25406.5;MSTRG.25406.6;ENST00000310542;ENST00000587202	NA	NA	NA	NA	NA	0.686572	1.22454	0.254442	0.450151	0.237209	0.182845	1.97632	0.982815	0.194366	0.677886	up	no
MSTRG.22398	LINC01484	ENST00000517733;MSTRG.22398.2;ENST00000521128;ENST00000518902;MSTRG.22398.5;MSTRG.22398.6	NA	NA	NA	NA	NA	1.42194	1.69498	1.27099	0.338949	0.355214	0.345346	1.97599	0.982574	0.0130614	0.429175	up	no
MSTRG.3153	DNAJC12	ENST00000225171;ENST00000483798;ENST00000339758;ENST00000480180	NA	NA	NA	NA	DnaJ (Hsp40) homolog, subfamily C, member 12 [Source:HGNC Symbol;Acc:HGNC:28908]	3.71076	3.21941	2.48236	2.26077	1.7753	1.60555	1.97497	0.981832	0.0577869	0.577879	up	no
MSTRG.24467	SNORA15	ENST00000384334	NA	NA	NA	NA	NA	0.746563	0	0	0.571136	0	0.006436	1.97477	0.981688	0.276897	0.708988	up	no
MSTRG.24871	CUX1	MSTRG.24871.1;ENST00000437600;ENST00000622516;ENST00000497815;ENST00000292538;ENST00000607092;ENST00000393824;ENST00000547394;ENST00000360264;ENST00000425244;ENST00000292535;ENST00000546411;ENST00000549414;ENST00000550008;ENST00000556210;ENST00000558469;ENST00000560541;ENST00000558836;ENST00000465461;ENST00000485792;ENST00000487284	GO:0000122(negative regulation of transcription from RNA polymerase II promoter);GO:0000139(Golgi membrane);GO:0000301(retrograde transport, vesicle recycling within Golgi);GO:0000977(RNA polymerase II regulatory region sequence-specific DNA binding);GO:0001205(RNA polymerase II distal enhancer sequence-specific DNA binding transcription factor activity involved in positive regulation of transcri…	NA	NA	NA	cut-like homeobox 1 [Source:HGNC Symbol;Acc:HGNC:2557]	8.6544	9.28305	8.49078	8.13917	4.96132	8.36138	1.97353	0.980776	0.0921279	0.606589	up	no
MSTRG.6475	RP11-175P13.3	MSTRG.6475.1	NA	NA	NA	NA	NA	1.17487	0	0	0	0.132777	0	1.97281	0.980249	0.379661	0.781559	up	no
MSTRG.3972	AC090587.5	ENST00000415809	NA	NA	NA	NA	NA	0.622465	0.307568	0.105686	0.964921	0.084084	0.440347	1.97225	0.979839	0.0947294	0.606589	up	no
MSTRG.777	RP1-39G22.7	ENST00000567508	NA	NA	NA	NA	NA	0.367278	0	0	1.6639	0	1.74985	1.97148	0.979281	0.304245	0.739033	up	no
MSTRG.2355	.	MSTRG.2355.1	NA	NA	NA	NA	NA	0	2.27111	0	0	0	0	1.97021	0.978351	0.572767	0.861375	up	no
MSTRG.4987	RP11-727A23.5	MSTRG.4987.1	NA	NA	NA	NA	NA	1.04688	1.11409	0.393906	1.05043	0.42506	0.314694	1.97009	0.978261	0.194364	0.677886	up	no
MSTRG.2374	RP11-354K1.1	MSTRG.2374.1;MSTRG.2374.2;ENST00000412871	NA	NA	NA	NA	NA	1.54965	1.4561	1.22203	0.313636	0.37906	0.387092	1.9689	0.977392	0.00700779	0.369916	up	no
MSTRG.25888	OTUD6B-AS1	ENST00000522817;ENST00000524003	NA	NA	NA	NA	NA	1.61397	1.257	1.17631	0.820858	0.499246	1.00537	1.96682	0.975865	0.0142535	0.434669	up	no
MSTRG.23481	.	MSTRG.23481.1	NA	NA	NA	NA	NA	0.860592	0	0	0	0	0	1.96676	0.975819	0.258659	0.688887	up	no
MSTRG.643	FAM229A	ENST00000432622;ENST00000416512;ENST00000428500;ENST00000415596	NA	NA	NA	NA	family with sequence similarity 229, member A [Source:HGNC Symbol;Acc:HGNC:44652]	0.50004	0.317204	0.142694	1.38957	0.039044	0.540314	1.96628	0.975467	0.222069	0.688887	up	no
MSTRG.3192	KIF1BP	ENST00000361983;ENST00000625461;ENST00000627949;ENST00000481912	GO:0005515(protein binding);GO:0005739(mitochondrion);GO:0005856(cytoskeleton);GO:0006839(mitochondrial transport);GO:0007399(nervous system development);GO:0019894(kinesin binding);GO:0030154(cell differentiation)	NA	NA	NA	KIF1 binding protein [Source:HGNC Symbol;Acc:HGNC:23419]	10.3916	10.8243	10.9739	5.41008	5.45381	11.5439	1.96449	0.974155	0.332511	0.766165	up	no
MSTRG.27302	ABL1	MSTRG.27302.1;MSTRG.27302.2	NA	NA	NA	NA	NA	1.62279	2.59655	1.44293	1.11498	0.76234	0.976293	1.96384	0.973674	0.114915	0.606589	up	no
MSTRG.27487	SLC25A6	MSTRG.27487.1;MSTRG.27487.2;MSTRG.27487.3;MSTRG.27487.4;ENST00000381401;ENST00000475167;ENST00000484026	GO:0005471(ATP:ADP antiporter activity);GO:0005515(protein binding);GO:0005634(nucleus);GO:0005739(mitochondrion);GO:0005743(mitochondrial inner membrane);GO:0005744(mitochondrial inner membrane presequence translocase complex);GO:0006112(energy reserve metabolic process);GO:0006626(protein targeting to mitochondrion);GO:0006915(apoptotic process);GO:0015866(ADP transport);GO:0015867(ATP transpor…	NA	NA	NA	solute carrier family 25 (mitochondrial carrier; adenine nucleotide translocator), member 6 [Source:HGNC Symbol;Acc:HGNC:10992]	143.854	149.199	117.773	88.3677	82.3396	65.2222	1.96313	0.973153	0.118656	0.606589	up	no
MSTRG.19594	.	MSTRG.19594.1	NA	NA	NA	NA	NA	0	1.9294	0	0.453813	0	0	1.96302	0.973074	0.551285	0.861375	up	no
MSTRG.12344	RP11-159D12.6	MSTRG.12344.1	NA	NA	NA	NA	NA	1.06035	1.31956	0.426308	0.327373	0.443636	0.621105	1.96283	0.972933	0.146505	0.614668	up	no
MSTRG.25391	DEFB107B	MSTRG.25391.1	NA	NA	NA	NA	NA	0.786366	1.1981	0.63828	0.353048	0.134404	0.241701	1.96267	0.97282	0.0546895	0.565592	up	no
MSTRG.21492	PAIP1	ENST00000306846;ENST00000436644;ENST00000338972;ENST00000514514;ENST00000504639;ENST00000511321;ENST00000508537;ENST00000515338	GO:0000288(nuclear-transcribed mRNA catabolic process, deadenylation-dependent decay);GO:0000289(nuclear-transcribed mRNA poly(A) tail shortening);GO:0003723(RNA binding);GO:0005488(binding);GO:0005515(protein binding);GO:0005737(cytoplasm);GO:0005829(cytosol);GO:0006413(translational initiation);GO:0008494(translation activator activity);GO:0010467(gene expression);GO:0045727(positive regulation…	03013(RNA transport)	NA	NA	poly(A) binding protein interacting protein 1 [Source:HGNC Symbol;Acc:HGNC:16945]	22.5745	20.5087	21.306	12.4738	11.2203	12.3812	1.96021	0.971012	0.00347091	0.368625	up	no
MSTRG.26981	LINC01492	MSTRG.26981.1	NA	NA	NA	NA	NA	4.05437	5.20643	2.93394	2.77379	2.62351	3.78756	1.95964	0.970589	0.127681	0.606589	up	no
MSTRG.7261	TDRD3	MSTRG.7261.1;ENST00000196169;MSTRG.7261.3;ENST00000484389;ENST00000377894;ENST00000535286;ENST00000377881;ENST00000621840;ENST00000377882;ENST00000463109;ENST00000471710	GO:0003682(chromatin binding);GO:0003713(transcription coactivator activity);GO:0005515(protein binding);GO:0005634(nucleus);GO:0005737(cytoplasm);GO:0016568(chromatin modification);GO:0035064(methylated histone binding);GO:0035145(exon-exon junction complex);GO:0044822(poly(A) RNA binding);GO:1903506(regulation of nucleic acid-templated transcription)	NA	NA	NA	tudor domain containing 3 [Source:HGNC Symbol;Acc:HGNC:20612]	2.74767	2.24575	2.24836	1.53552	1.09273	1.71833	1.95937	0.970387	0.0153614	0.438315	up	no
MSTRG.4379	NR1H3	ENST00000616973;ENST00000395397;ENST00000405576;ENST00000481889;ENST00000436778;ENST00000487913;ENST00000531660;ENST00000407404;ENST00000444396;ENST00000457932;ENST00000412937;MSTRG.4379.16;ENST00000449369;ENST00000486991;ENST00000419652;MSTRG.4379.20;ENST00000461778;ENST00000441012;ENST00000525441;ENST00000436029;ENST00000467728;ENST00000420369;ENST00000405853;ENST00000476086;ENST00000530310;ENS…	GO:0000122(negative regulation of transcription from RNA polymerase II promoter);GO:0000790(nuclear chromatin);GO:0000978(RNA polymerase II core promoter proximal region sequence-specific DNA binding);GO:0001077(RNA polymerase II core promoter proximal region sequence-specific DNA binding transcription factor activity involved in positive regulation of transcription);GO:0003677(DNA binding);GO:00…	03320(PPAR signaling pathway);05160(Hepatitis C)	NA	NA	nuclear receptor subfamily 1, group H, member 3 [Source:HGNC Symbol;Acc:HGNC:7966]	5.74344	5.91386	4.46703	3.38061	3.0644	3.09047	1.95906	0.970165	0.0179832	0.45579	up	no
MSTRG.26436	RRAGA	ENST00000380527	GO:0003924(GTPase activity);GO:0005515(protein binding);GO:0005525(GTP binding);GO:0005634(nucleus);GO:0005737(cytoplasm);GO:0005764(lysosome);GO:0005765(lysosomal membrane);GO:0005794(Golgi apparatus);GO:0006915(apoptotic process);GO:0008152(metabolic process);GO:0008219(cell death);GO:0009267(cellular response to starvation);GO:0010506(regulation of autophagy);GO:0019048(modulation by virus of …	NA	NA	NA	Ras-related GTP binding A [Source:HGNC Symbol;Acc:HGNC:16963]	0	0	0	0	0	40.7	1.95859	0.969814	0.847344	0.945237	up	no
MSTRG.3963	RP13-726E6.1	ENST00000534291;MSTRG.3963.1;MSTRG.3963.4;MSTRG.3963.3;MSTRG.3963.6;MSTRG.3963.5	NA	NA	NA	NA	NA	3.83491	2.5576	2.09364	2.30276	1.96086	2.79226	1.95857	0.969801	0.0548668	0.565867	up	no
MSTRG.25992	KB-1991G8.1	MSTRG.25992.2;MSTRG.25992.1;MSTRG.25992.3;MSTRG.25992.4;ENST00000519566	NA	NA	NA	NA	NA	2.57085	2.36091	2.77144	0.245905	0.58404	0.328146	1.95831	0.969608	0.0135841	0.431355	up	no
MSTRG.5281	RP11-158I9.8	ENST00000610705	NA	NA	NA	NA	NA	0.853111	0	0	0	0	0	1.95814	0.969487	0.258659	0.688887	up	no
MSTRG.14606	CA11	ENST00000084798;ENST00000599267;ENST00000594088	GO:0005576(extracellular region);GO:0016323(basolateral plasma membrane)	NA	NA	NA	carbonic anhydrase XI [Source:HGNC Symbol;Acc:HGNC:1370]	3.2982	2.81583	2.54496	1.62477	1.43839	1.94026	1.95745	0.968976	0.00789034	0.376045	up	no
MSTRG.10502	MIR6772	ENST00000616699	NA	NA	NA	NA	NA	3.3164	2.98287	1.86061	1.65607	1.70322	1.42052	1.95703	0.968666	0.107095	0.606589	up	no
MSTRG.11985	HSD17B1	MSTRG.11985.1;ENST00000585807;ENST00000593215;ENST00000587280;ENST00000225929	GO:0003824(catalytic activity);GO:0004303(estradiol 17-beta-dehydrogenase activity);GO:0005654(nucleoplasm);GO:0005737(cytoplasm);GO:0005829(cytosol);GO:0006694(steroid biosynthetic process);GO:0006703(estrogen biosynthetic process);GO:0008152(metabolic process);GO:0008202(steroid metabolic process);GO:0008210(estrogen metabolic process);GO:0016491(oxidoreductase activity);GO:0031965(nuclear memb…	NA	NA	NA	hydroxysteroid (17-beta) dehydrogenase 1 [Source:HGNC Symbol;Acc:HGNC:5210]	2.77006	3.13537	1.98448	1.13613	1.34899	1.41468	1.95519	0.967311	0.0745123	0.606589	up	no
MSTRG.4764	.	MSTRG.4764.1	NA	NA	NA	NA	NA	0.746938	0.615939	0.551434	1.71826	0.122563	0.512145	1.95505	0.967203	0.328331	0.763619	up	no
MSTRG.21432	C5orf42	MSTRG.21432.1;MSTRG.21432.2;MSTRG.21432.3;ENST00000508244;ENST00000425232;MSTRG.21432.6;MSTRG.21432.8;MSTRG.21432.7;ENST00000509849;ENST00000514429;ENST00000512288;ENST00000509957;ENST00000504716;ENST00000505121;ENST00000511824;ENST00000511210;ENST00000510830;ENST00000511781	GO:0005515(protein binding);GO:0016021(integral component of membrane)	NA	NA	NA	chromosome 5 open reading frame 42 [Source:HGNC Symbol;Acc:HGNC:25801]	4.59247	4.0011	4.04894	2.55346	2.06644	2.84507	1.95486	0.967068	0.0121345	0.421695	up	no
MSTRG.27839	LINC01420	MSTRG.27839.1;MSTRG.27839.2;ENST00000374922;ENST00000423617;ENST00000451583	NA	NA	NA	NA	NA	11.3157	16.7115	5.90651	4.16613	8.32898	4.21913	1.95371	0.966218	0.52236	0.861375	up	no
MSTRG.10059	COQ7	MSTRG.10059.1	NA	NA	NA	NA	NA	1.00102	1.30317	1.34317	0	0	0	1.95365	0.966172	0.00968434	0.397879	up	no
MSTRG.22664	HIVEP1	ENST00000437559;MSTRG.22664.3;ENST00000491710;MSTRG.22664.5;MSTRG.22664.6;ENST00000487103;ENST00000627968;ENST00000379388;ENST00000442081;ENST00000478545;ENST00000484210;MSTRG.22664.14;ENST00000399469	GO:0000122(negative regulation of transcription from RNA polymerase II promoter);GO:0000980(RNA polymerase II distal enhancer sequence-specific DNA binding);GO:0001206(RNA polymerase II distal enhancer sequence-specific DNA binding transcription factor activity involved in negative regulation of transcription);GO:0003676(nucleic acid binding);GO:0003677(DNA binding);GO:0005515(protein binding);GO…	NA	NA	NA	human immunodeficiency virus type I enhancer binding protein 1 [Source:HGNC Symbol;Acc:HGNC:4920]	3.12909	2.70327	2.78744	2.87206	1.29805	1.35528	1.95351	0.966068	0.217373	0.688887	up	no
MSTRG.12754	.	MSTRG.12754.1;MSTRG.12754.2;MSTRG.12754.3	NA	NA	NA	NA	NA	16.162	15.0742	19.8812	8.27009	6.77343	7.44692	1.94976	0.963293	0.0776784	0.606589	up	no
MSTRG.16372	C2orf47	ENST00000319974;ENST00000491721;ENST00000295079;ENST00000392290;ENST00000435773;ENST00000469156	GO:0005739(mitochondrion)	NA	NA	NA	chromosome 2 open reading frame 47 [Source:HGNC Symbol;Acc:HGNC:26198]	3.44908	1.91828	2.89764	3.95823	1.45655	3.65974	1.94871	0.962519	0.310266	0.744688	up	no
MSTRG.20172	RP11-480A16.1	MSTRG.20172.1;ENST00000570130	NA	NA	NA	NA	NA	4.44594	4.24299	2.68002	2.16207	2.51355	2.67332	1.94854	0.962395	0.104106	0.606589	up	no
MSTRG.13760	ZNF562	ENST00000293648;MSTRG.13760.2;ENST00000453372;ENST00000590155;ENST00000585688;ENST00000587392;ENST00000588653;ENST00000589542;ENST00000585350	GO:0003676(nucleic acid binding);GO:0003677(DNA binding);GO:0005622(intracellular);GO:0005634(nucleus);GO:0006351(transcription, DNA-templated);GO:0006355(regulation of transcription, DNA-templated);GO:0046872(metal ion binding)	NA	NA	NA	zinc finger protein 562 [Source:HGNC Symbol;Acc:HGNC:25950]	1.09843	0.413736	0.225179	0.14219	0.20128	0.119046	1.9484	0.962291	0.174855	0.651	up	no
MSTRG.18191	SLC35E4	MSTRG.18191.1	NA	NA	NA	NA	NA	0.654028	0	0	1.11158	0	0	1.94836	0.962257	0.397793	0.78471	up	no
MSTRG.27447	ZMYND19	MSTRG.27447.1;ENST00000298585;ENST00000471957	GO:0005515(protein binding);GO:0005737(cytoplasm);GO:0005886(plasma membrane);GO:0016020(membrane);GO:0045202(synapse);GO:0046872(metal ion binding)	NA	NA	NA	zinc finger, MYND-type containing 19 [Source:HGNC Symbol;Acc:HGNC:21146]	13.4475	8.56122	7.31689	16.6209	8.93942	13.8276	1.94688	0.961167	0.0891851	0.606589	up	no
MSTRG.17060	NECAB3	ENST00000477778;ENST00000246190;ENST00000375238;ENST00000606525;ENST00000488489;ENST00000483813;ENST00000485399;ENST00000485976;ENST00000478237;ENST00000494174;ENST00000463246;ENST00000480994;ENST00000606690;ENST00000439478;ENST00000607805;ENST00000498353;ENST00000493590;ENST00000606106;ENST00000606699;ENST00000473892;ENST00000484824;ENST00000607055	GO:0000137(Golgi cis cisterna);GO:0005509(calcium ion binding);GO:0005515(protein binding);GO:0005634(nucleus);GO:0005737(cytoplasm);GO:0005783(endoplasmic reticulum);GO:0005789(endoplasmic reticulum membrane);GO:0009306(protein secretion);GO:0019538(protein metabolic process);GO:0042984(regulation of amyloid precursor protein biosynthetic process)	NA	NA	NA	N-terminal EF-hand calcium binding protein 3 [Source:HGNC Symbol;Acc:HGNC:15851]	5.60095	5.54008	4.50607	2.89765	2.8037	2.70787	1.94489	0.959689	0.0126442	0.425305	up	no
MSTRG.15318	CFAP36	ENST00000339012;ENST00000406691;ENST00000349456;ENST00000407816;ENST00000403007;ENST00000490934;ENST00000481791	GO:0005515(protein binding);GO:0005634(nucleus);GO:0005737(cytoplasm);GO:0042995(cell projection)	NA	NA	NA	cilia and flagella associated protein 36 [Source:HGNC Symbol;Acc:HGNC:30540]	7.22292	4.92185	5.09982	4.82747	3.43224	3.26657	1.94333	0.958532	0.141171	0.611946	up	no
MSTRG.12976	DLGAP1-AS1	MSTRG.12976.1	NA	NA	NA	NA	NA	2.74672	2.12494	3.07482	1.27129	0.685022	0.47628	1.94129	0.957017	0.205232	0.688887	up	no
MSTRG.10968	CDT1	ENST00000301019;ENST00000562747;ENST00000569140	GO:0000076(DNA replication checkpoint);GO:0000082(G1/S transition of mitotic cell cycle);GO:0000083(regulation of transcription involved in G1/S transition of mitotic cell cycle);GO:0000278(mitotic cell cycle);GO:0003677(DNA binding);GO:0005515(protein binding);GO:0005634(nucleus);GO:0005654(nucleoplasm);GO:0005829(cytosol);GO:0006260(DNA replication);GO:0030174(regulation of DNA-dependent DNA re…	NA	NA	NA	chromatin licensing and DNA replication factor 1 [Source:HGNC Symbol;Acc:HGNC:24576]	25.2672	26.2304	24.9372	14.8298	13.7263	17.8088	1.94106	0.956843	0.0290017	0.498572	up	no
MSTRG.1510	BCAS2	MSTRG.1510.1;ENST00000369541;ENST00000485021	GO:0000375(RNA splicing, via transesterification reactions);GO:0000398(mRNA splicing, via spliceosome);GO:0005515(protein binding);GO:0005634(nucleus);GO:0005654(nucleoplasm);GO:0005662(DNA replication factor A complex);GO:0005681(spliceosomal complex);GO:0005730(nucleolus);GO:0006397(mRNA processing);GO:0008380(RNA splicing);GO:0010467(gene expression);GO:0030054(cell junction)	03040(Spliceosome)	NA	NA	breast carcinoma amplified sequence 2 [Source:HGNC Symbol;Acc:HGNC:975]	17.9112	17.7567	13.5763	17.5461	12.0219	17.8051	1.94081	0.956657	0.0072005	0.369916	up	no
MSTRG.2143	SOAT1	ENST00000539888;ENST00000540564;ENST00000367619;ENST00000426956	GO:0000062(fatty-acyl-CoA binding);GO:0004772(sterol O-acyltransferase activity);GO:0005515(protein binding);GO:0005783(endoplasmic reticulum);GO:0005789(endoplasmic reticulum membrane);GO:0008152(metabolic process);GO:0008203(cholesterol metabolic process);GO:0008374(O-acyltransferase activity);GO:0010742(macrophage derived foam cell differentiation);GO:0010878(cholesterol storage);GO:0015485(ch…	00100(Steroid biosynthesis)	NA	NA	sterol O-acyltransferase 1 [Source:HGNC Symbol;Acc:HGNC:11177]	13.1613	13.0875	12.3544	8.86678	7.07887	8.7378	1.93966	0.955801	0.00585358	0.368625	up	no
MSTRG.455	TCEB3-AS1	ENST00000427796;ENST00000447961	NA	NA	NA	NA	NA	2.44731	1.6252	2.48874	1.68752	0.657945	0.824322	1.93911	0.955393	0.247377	0.688887	up	no
MSTRG.21227	AHRR	ENST00000264933;ENST00000614778;ENST00000618970;ENST00000628729;ENST00000515587;ENST00000513582;ENST00000505221;ENST00000509581;ENST00000507528;ENST00000505526;ENST00000506909;ENST00000507473;ENST00000316418;ENST00000512529;ENST00000511482;ENST00000512466;MSTRG.21227.19;MSTRG.21227.18;ENST00000514523;ENST00000510400;ENST00000515206;ENST00000504625;MSTRG.21227.24;MSTRG.21227.25;MSTRG.21227.27;MSTR…	GO:0000122(negative regulation of transcription from RNA polymerase II promoter);GO:0001191(RNA polymerase II transcription factor binding transcription factor activity involved in negative regulation of transcription);GO:0003677(DNA binding);GO:0004871(signal transducer activity);GO:0005737(cytoplasm);GO:0006351(transcription, DNA-templated);GO:0006355(regulation of transcription, DNA-templated)…	NA	NA	NA	aryl-hydrocarbon receptor repressor [Source:HGNC Symbol;Acc:HGNC:346]	22.3427	23.8657	19.4407	11.466	11.8627	8.59846	1.93909	0.955382	0.115314	0.606589	up	no
MSTRG.23448	RNGTT	ENST00000369485;ENST00000369475;ENST00000627296;ENST00000538899	GO:0004484(mRNA guanylyltransferase activity);GO:0004651(polynucleotide 5'-phosphatase activity);GO:0004725(protein tyrosine phosphatase activity);GO:0005525(GTP binding);GO:0005634(nucleus);GO:0005654(nucleoplasm);GO:0006366(transcription from RNA polymerase II promoter);GO:0006370(7-methylguanosine mRNA capping);GO:0006396(RNA processing);GO:0006397(mRNA processing);GO:0006470(protein dephospho…	03015(mRNA surveillance pathway)	NA	NA	RNA guanylyltransferase and 5'-phosphatase [Source:HGNC Symbol;Acc:HGNC:10073]	3.32873	2.64024	1.72197	3.67255	2.04546	2.68097	1.93791	0.954498	0.0477381	0.546937	up	no
MSTRG.16956	RBBP9	ENST00000337227;ENST00000493184;ENST00000491835;ENST00000622282	GO:0005515(protein binding);GO:0005634(nucleus);GO:0005654(nucleoplasm);GO:0005730(nucleolus);GO:0005737(cytoplasm);GO:0008152(metabolic process);GO:0016787(hydrolase activity);GO:0042127(regulation of cell proliferation);GO:0070062(extracellular exosome)	NA	NA	NA	retinoblastoma binding protein 9 [Source:HGNC Symbol;Acc:HGNC:9892]	3.4682	3.79694	3.55501	4.12905	1.85248	3.73662	1.93737	0.954098	0.174483	0.65032	up	no
MSTRG.17951	.	MSTRG.17951.1;MSTRG.17951.2	NA	NA	NA	NA	NA	2.59897	2.41707	2.65219	0.650232	0.740207	0.575275	1.93649	0.95344	0.0025927	0.368625	up	no
MSTRG.1212	RABGGTB	ENST00000541113;ENST00000370841;ENST00000525881;ENST00000526129;ENST00000526196;ENST00000370834;ENST00000473018;ENST00000534334;ENST00000525808;ENST00000420607;ENST00000529059;ENST00000526930;ENST00000532207;ENST00000528016;ENST00000481374;MSTRG.1212.19;MSTRG.1212.20;ENST00000496055;MSTRG.1212.22;MSTRG.1212.23;MSTRG.1212.24;ENST00000319942;ENST00000473406;ENST00000485459;ENST00000370826;MSTRG.121…	GO:0003824(catalytic activity);GO:0004663(Rab geranylgeranyltransferase activity);GO:0005515(protein binding);GO:0005968(Rab-protein geranylgeranyltransferase complex);GO:0006464(cellular protein modification process);GO:0007601(visual perception);GO:0008270(zinc ion binding);GO:0017137(Rab GTPase binding);GO:0018344(protein geranylgeranylation)	NA	NA	NA	Rab geranylgeranyltransferase, beta subunit [Source:HGNC Symbol;Acc:HGNC:9796]	8.66249	6.72012	7.91946	5.64952	4.11557	6.06929	1.93567	0.952835	0.0823665	0.606589	up	no
MSTRG.16529	WNT6	ENST00000233948;MSTRG.16529.3	NA	NA	NA	NA	NA	1.76395	1.97295	1.9723	0.387877	0.397105	0.283338	1.93388	0.951499	0.00336049	0.368625	up	no
MSTRG.12957	SMCHD1	MSTRG.12957.1;MSTRG.12957.2;MSTRG.12957.3;ENST00000320876;MSTRG.12957.5;ENST00000585229;ENST00000577300;ENST00000584897;ENST00000581383;ENST00000609587;ENST00000581631;ENST00000583441;ENST00000583344;ENST00000583800	GO:0001740(Barr body);GO:0005515(protein binding);GO:0005524(ATP binding);GO:0005694(chromosome);GO:0009048(dosage compensation by inactivation of X chromosome);GO:0051276(chromosome organization);GO:0060821(inactivation of X chromosome by DNA methylation)	NA	NA	NA	structural maintenance of chromosomes flexible hinge domain containing 1 [Source:HGNC Symbol;Acc:HGNC:29090]	5.48195	4.5599	4.92618	3.66428	2.64027	4.28619	1.93318	0.950977	0.0643164	0.588794	up	no
[truncated: 26,123 more rows]
