# Supplementary material for: Elevated ITGA5 facilitates hyperactivated mTORC1-mediated progression of laryngeal squamous cell carcinoma via upregulation of EFNB2
Source: Theranostics. 2022 Oct 24;12(17):7431–49. doi: 10.7150/thno.76232 (PMC9691358; doi:10.7150/thno.76232)
Supplement: Supplementary file 3 — Supplementary table 10. [file thnov12p7431s3.xlsx]

## Sheet: Sheet1
Table S10. The top 10 enriched pathways of down-regulated differentially expressed genes in shRaptor-1 LIU-LSC-1 cells compared to the control cells (shSc LIU-LSC-1 cells).
PathwayID	Definition	Fisher-Pvalue	SelectionCounts	Enrichment_Score	Genes
hsa04151	PI3K-Akt signaling pathway	0.0150378	8	1.82282	GNG11//IL4R//ITGA3//ITGA5//PDGFB//PPP2R1B//PPP2R5B//RPTOR
hsa04810	Regulation of actin cytoskeleton	0.0129996	6	1.88607	ARPC5L//ITGA3//ITGA5//PDGFB//TMSB4X//WASF2
hsa04066	HIF-1 signaling pathway	0.00214165	5	2.66925	EGLN3//HK1//HK2//SERPINE1//SLC2A1
hsa05131	Shigellosis	0.00287012	4	2.5421	ARPC5L//CD44//ITGA5//WASF2
hsa05414	Dilated cardiomyopathy (DCM)	0.00913245	4	2.03941	CACNA2D3//ITGA3//ITGA5//PRKACA
hsa04640	Hematopoietic cell lineage	0.0118078	4	1.92783	CD44//IL4R//ITGA3//ITGA5
hsa00520	Amino sugar and nucleotide sugar metabolism	0.00948734	3	2.02286	GNE//HK1//HK2
hsa05130	Pathogenic Escherichia coli infection	0.0137523	3	1.86163	ARPC5L//KRT18//TUBA1C
hsa00524	Neomycin, kanamycin and gentamicin biosynthesis	0.000812996	2	3.08991	HK1//HK2
hsa00514	Other types of O-glycan biosynthesis	0.0169861	2	1.76991	COLGALT1//LFNG
