# Supplementary material for: Elevated ITGA5 facilitates hyperactivated mTORC1-mediated progression of laryngeal squamous cell carcinoma via upregulation of EFNB2
Source: Theranostics. 2022 Oct 24;12(17):7431–49. doi: 10.7150/thno.76232 (PMC9691358; doi:10.7150/thno.76232)
Supplement: Supplementary file 4 — Supplementary table 11. [file thnov12p7431s4.xlsx]

## Sheet: Sheet1
Table S11. Differentially expressed genes of the RNA-seq (ITGA5 KO2 LIU-LSC-1 cells vs. WT LIU-LSC-1 cells).
gene_id	gene_name	transcript_id	GO	KEGG	KO_ENTRY	EC	Description	trans_type	FPKM.ko1	FPKM.ko2	FPKM.ko3	FPKM.c1	FPKM.c2	FPKM.c3	fc	log2(fc)	pval	qval	regulation	significant
ENSG00000170477	KRT4	ENST00000551956;ENST00000548097;ENST00000549295;ENST00000551436;ENST00000552668	GO:0005515(protein binding);GO:0005634(nucleus);GO:0005829(cytosol);GO:0005882(intermediate filament);GO:0007010(cytoskeleton organization);GO:0009986(cell surface);GO:0030855(epithelial cell differentiation);GO:0031424(keratinization);GO:0045095(keratin filament);GO:0045111(intermediate filament cytoskeleton);GO:0050680(negative regulation of epithelial cell proliferation);GO:0070268(cornificati…	NA	K07605	NA	keratin 4 [Source:HGNC Symbol;Acc:HGNC:6441]	protein_coding;nonsense_mediated_decay;retained_intron	0.201764	0.25877	0.365337	72.6718	82.4502	57.0905	0.00389172	-8.00538	4.53433e-146	6.88085e-142	down	yes
ENSG00000171401	KRT13	ENST00000246635;ENST00000587544;ENST00000468313;ENST00000336861;ENST00000587118;ENST00000464634;ENST00000590425;ENST00000587435;ENST00000475217	GO:0005198(structural molecule activity);GO:0005515(protein binding);GO:0005634(nucleus);GO:0005829(cytosol);GO:0005882(intermediate filament);GO:0007010(cytoskeleton organization);GO:0031424(keratinization);GO:0045095(keratin filament);GO:0045111(intermediate filament cytoskeleton);GO:0070062(extracellular exosome);GO:0070268(cornification);GO:0070268(cornification)	04915(Estrogen signaling pathway);04915(Estrogen signaling pathway)	K07604	NA	keratin 13 [Source:HGNC Symbol;Acc:HGNC:6415]	protein_coding;retained_intron;processed_transcript;nonsense_mediated_decay	0.0923339	0.142161	0.178891	29.5091	33.5437	19.0614	0.00503429	-7.634	1.87072e-96	1.41941e-92	down	yes
ENSG00000186847	KRT14	ENST00000167586;ENST00000441550;ENST00000476662	GO:0005198(structural molecule activity);GO:0005200(structural constituent of cytoskeleton);GO:0005515(protein binding);GO:0005634(nucleus);GO:0005737(cytoplasm);GO:0005829(cytosol);GO:0005882(intermediate filament);GO:0007568(aging);GO:0008544(epidermis development);GO:0031424(keratinization);GO:0031581(hemidesmosome assembly);GO:0042633(hair cycle);GO:0045095(keratin filament);GO:0045110(interm…	04915(Estrogen signaling pathway);04915(Estrogen signaling pathway)	K07604	NA	keratin 14 [Source:HGNC Symbol;Acc:HGNC:6416]	protein_coding;retained_intron	33.2267	27.1157	34.5743	453.377	476.776	458.68	0.0683428	-3.87107	8.1954e-78	4.1455e-74	down	yes
ENSG00000167656	LY6D	ENST00000301263;ENST00000518469;ENST00000518884;ENST00000518434	GO:0005515(protein binding);GO:0005576(extracellular region);GO:0005886(plasma membrane);GO:0007155(cell adhesion);GO:0009986(cell surface);GO:0016020(membrane);GO:0030098(lymphocyte differentiation);GO:0031225(anchored component of membrane);GO:0035634(response to stilbenoid);GO:0035634(response to stilbenoid)	NA	K06846	NA	lymphocyte antigen 6 family member D [Source:HGNC Symbol;Acc:HGNC:13348]	protein_coding;retained_intron;processed_transcript	0.385612	0.221872	0.255275	31.3002	35.0845	21.2772	0.00984189	-6.66685	2.81804e-70	1.06909e-66	down	yes
ENSG00000159217	IGF2BP1	ENST00000290341;ENST00000431824;ENST00000499130;ENST00000505562;ENST00000510023;ENST00000515586	GO:0003676(nucleic acid binding);GO:0003723(RNA binding);GO:0003729(mRNA binding);GO:0003730(mRNA 3'-UTR binding);GO:0005515(protein binding);GO:0005634(nucleus);GO:0005654(nucleoplasm);GO:0005737(cytoplasm);GO:0005829(cytosol);GO:0006403(RNA localization);GO:0006417(regulation of translation);GO:0007399(nervous system development);GO:0010468(regulation of gene expression);GO:0010494(cytoplasmic …	05206(MicroRNAs in cancer);05206(MicroRNAs in cancer)	K17391	NA	insulin like growth factor 2 mRNA binding protein 1 [Source:HGNC Symbol;Acc:HGNC:28866]	protein_coding;processed_transcript;retained_intron	0.0412958	0.0558219	0.0445755	3.30198	2.97833	2.79114	0.0156197	-6.00049	5.65661e-67	1.71678e-63	down	yes
ENSG00000205420	KRT6A	ENST00000330722;ENST00000549600;ENST00000548735;ENST00000549898;ENST00000549754	GO:0001899(negative regulation of cytolysis by symbiont of host cells);GO:0002009(morphogenesis of an epithelium);GO:0005200(structural constituent of cytoskeleton);GO:0005515(protein binding);GO:0005634(nucleus);GO:0005829(cytosol);GO:0005882(intermediate filament);GO:0007010(cytoskeleton organization);GO:0008284(positive regulation of cell population proliferation);GO:0016020(membrane);GO:00301…	NA	K07605	NA	keratin 6A [Source:HGNC Symbol;Acc:HGNC:6443]	protein_coding;retained_intron	5.24287	3.8349	4.40952	60.7919	50.909	58.3261	0.0793244	-3.65609	9.05328e-62	2.28972e-58	down	yes
ENSG00000130600	H19	ENST00000442037;ENST00000412788;ENST00000439725;ENST00000417089;ENST00000431095;ENST00000436715;ENST00000411861;ENST00000447298;ENST00000414790;ENST00000422826;ENST00000428066;ENST00000643292	NA	NA	NA	NA	H19 imprinted maternally expressed transcript [Source:HGNC Symbol;Acc:HGNC:4713]	lncRNA;retained_intron	9.11961	5.98441	9.09655	82.3037	91.3032	92.485	0.0909482	-3.45881	9.9006e-52	2.14631e-48	down	yes
ENSG00000152377	SPOCK1	ENST00000282223;ENST00000394945;ENST00000635347;ENST00000515091;ENST00000508642;ENST00000510689;ENST00000505690;ENST00000510405;ENST00000503916;ENST00000509978;ENST00000509293	GO:0001558(regulation of cell growth);GO:0001764(neuron migration);GO:0004867(serine-type endopeptidase inhibitor activity);GO:0004869(cysteine-type endopeptidase inhibitor activity);GO:0005509(calcium ion binding);GO:0005515(protein binding);GO:0005576(extracellular region);GO:0005615(extracellular space);GO:0005737(cytoplasm);GO:0007155(cell adhesion);GO:0007399(nervous system development);GO:0…	NA	K08136	NA	SPARC (osteonectin), cwcv and kazal like domains proteoglycan 1 [Source:HGNC Symbol;Acc:HGNC:11251]	protein_coding;processed_transcript;retained_intron	40.7445	39.1771	40.8167	5.91478	5.48957	4.95897	7.37859	2.88335	5.66788e-49	1.07513e-45	up	yes
ENSG00000135318	NT5E	ENST00000257770;ENST00000369651;ENST00000369646;ENST00000437581;ENST00000416334	GO:0000166(nucleotide binding);GO:0005515(protein binding);GO:0005654(nucleoplasm);GO:0005829(cytosol);GO:0005886(plasma membrane);GO:0006195(purine nucleotide catabolic process);GO:0006196(AMP catabolic process);GO:0006259(DNA metabolic process);GO:0007159(leukocyte cell-cell adhesion);GO:0008253(5'-nucleotidase activity);GO:0009166(nucleotide catabolic process);GO:0009986(cell surface);GO:00160…	00230(Purine metabolism);00240(Pyrimidine metabolism);00760(Nicotinate and nicotinamide metabolism);00760(Nicotinate and nicotinamide metabolism)	K19970	EC:3.1.3.5	5'-nucleotidase ecto [Source:HGNC Symbol;Acc:HGNC:8021]	protein_coding	21.1176	20.512	21.6662	2.17967	1.9966	2.6274	9.3032	3.21773	2.55465e-48	4.30742e-45	up	yes
ENSG00000188293	IGFL1	ENST00000437936	GO:0005102(signaling receptor binding);GO:0005515(protein binding);GO:0005576(extracellular region);GO:0005615(extracellular space)	NA	NA	NA	IGF like family member 1 [Source:HGNC Symbol;Acc:HGNC:24093]	protein_coding	0.123778	0.904957	0.452783	57.9201	72.5974	57.6071	0.0078752	-6.98847	4.65824e-46	7.06888e-43	down	yes
ENSG00000134215	VAV3	ENST00000415432;ENST00000370056;ENST00000524574;ENST00000490388;ENST00000525231;ENST00000533398;ENST00000527011;ENST00000343258;ENST00000469325;ENST00000529033;ENST00000525460;ENST00000529809;ENST00000530671;ENST00000479977;ENST00000529413	GO:0001525(angiogenesis);GO:0001772(immunological synapse);GO:0005085(guanyl-nucleotide exchange factor activity);GO:0005089(Rho guanyl-nucleotide exchange factor activity);GO:0005096(GTPase activator activity);GO:0005154(epidermal growth factor receptor binding);GO:0005515(protein binding);GO:0005737(cytoplasm);GO:0005829(cytosol);GO:0005886(plasma membrane);GO:0006906(vesicle fusion);GO:0006974…	04024(cAMP signaling pathway);04062(Chemokine signaling pathway);04510(Focal adhesion);04650(Natural killer cell mediated cytotoxicity);04660(T cell receptor signaling pathway);04662(B cell receptor signaling pathway);04664(Fc epsilon RI signaling pathway);04666(Fc gamma R-mediated phagocytosis);04670(Leukocyte transendothelial migration);04810(Regulation of actin cytoskeleton);04810(Regulation o…	K05730	NA	vav guanine nucleotide exchange factor 3 [Source:HGNC Symbol;Acc:HGNC:12659]	protein_coding;processed_transcript;nonsense_mediated_decay;retained_intron	0.196929	0.191994	0.239068	4.12162	3.62249	3.44873	0.0561064	-4.15569	2.56895e-41	3.54398e-38	down	yes
ENSG00000137936	BCAR3	ENST00000370243;ENST00000370247;ENST00000433544;ENST00000260502;ENST00000370244;ENST00000538653;ENST00000466632;ENST00000479503;ENST00000490377;ENST00000649852;ENST00000469315;ENST00000539242	GO:0001784(phosphotyrosine residue binding);GO:0002089(lens morphogenesis in camera-type eye);GO:0005085(guanyl-nucleotide exchange factor activity);GO:0005515(protein binding);GO:0005737(cytoplasm);GO:0005925(focal adhesion);GO:0007165(signal transduction);GO:0007264(small GTPase mediated signal transduction);GO:0008286(insulin receptor signaling pathway);GO:0019900(kinase binding);GO:0030054(ce…	NA	NA	NA	BCAR3 adaptor protein, NSP family member [Source:HGNC Symbol;Acc:HGNC:973]	protein_coding;processed_transcript;retained_intron	44.9935	41.999	49.2075	8.64621	7.42961	9.3005	5.36721	2.42417	4.2809e-35	5.41355e-32	up	yes
ENSG00000170542	SERPINB9	ENST00000380698	GO:0002020(protease binding);GO:0002448(mast cell mediated immunity);GO:0004867(serine-type endopeptidase inhibitor activity);GO:0005515(protein binding);GO:0005615(extracellular space);GO:0005634(nucleus);GO:0005654(nucleoplasm);GO:0005737(cytoplasm);GO:0005794(Golgi apparatus);GO:0005829(cytosol);GO:0006915(apoptotic process);GO:0006955(immune response);GO:0009617(response to bacterium);GO:0010…	05146(Amoebiasis)	K13963	NA	serpin family B member 9 [Source:HGNC Symbol;Acc:HGNC:8955]	protein_coding	0.219276	0.299666	0.13005	5.59384	4.99872	5.88409	0.0393886	-4.66608	7.85838e-34	9.17314e-31	down	yes
ENSG00000074181	NOTCH3	ENST00000263388;ENST00000595045;ENST00000597756;ENST00000601011;ENST00000595514;ENST00000600841	GO:0000122(negative regulation of transcription by RNA polymerase II);GO:0000139(Golgi membrane);GO:0005509(calcium ion binding);GO:0005515(protein binding);GO:0005576(extracellular region);GO:0005634(nucleus);GO:0005654(nucleoplasm);GO:0005789(endoplasmic reticulum membrane);GO:0005829(cytosol);GO:0005886(plasma membrane);GO:0006355(regulation of transcription, DNA-templated);GO:0006367(transcri…	01522(Endocrine resistance);04330(Notch signaling pathway);04371(Apelin signaling pathway);04658(Th1 and Th2 cell differentiation);04919(Thyroid hormone signaling pathway);05165(Human papillomavirus infection);05200(Pathways in cancer);05206(MicroRNAs in cancer);05224(Breast cancer);05224(Breast cancer)	K20995	NA	notch receptor 3 [Source:HGNC Symbol;Acc:HGNC:7883]	protein_coding;retained_intron;nonsense_mediated_decay	1.69882	1.62475	1.88867	10.4129	10.878	8.72434	0.173653	-2.52572	6.87485e-33	7.45185e-30	down	yes
ENSG00000164400	CSF2	ENST00000296871	GO:0000165(MAPK cascade);GO:0001821(histamine secretion);GO:0001892(embryonic placenta development);GO:0005125(cytokine activity);GO:0005129(granulocyte macrophage colony-stimulating factor receptor binding);GO:0005515(protein binding);GO:0005576(extracellular region);GO:0005615(extracellular space);GO:0006955(immune response);GO:0008083(growth factor activity);GO:0008284(positive regulation of c…	04060(Cytokine-cytokine receptor interaction);04630(Jak-STAT signaling pathway);04640(Hematopoietic cell lineage);04650(Natural killer cell mediated cytotoxicity);04657(IL-17 signaling pathway);04660(T cell receptor signaling pathway);04664(Fc epsilon RI signaling pathway);04668(TNF signaling pathway);05132(Salmonella infection);05146(Amoebiasis);05166(Human T-cell leukemia virus 1 infection);051…	K05427	NA	colony stimulating factor 2 [Source:HGNC Symbol;Acc:HGNC:2434]	protein_coding	7.41279	6.93704	7.93545	0.119579	0.120193	0.139123	58.8165	5.87815	2.92594e-32	2.96008e-29	up	yes
ENSG00000226145	KRT16P6	ENST00000583748;ENST00000417510;ENST00000584481;ENST00000425692	NA	NA	NA	NA	keratin 16 pseudogene 6 [Source:HGNC Symbol;Acc:HGNC:50719]	processed_transcript;transcribed_unprocessed_pseudogene	8.25498	5.379	9.08407	66.107	73.162	138.828	0.0816912	-3.61368	2.74469e-30	2.60317e-27	down	yes
ENSG00000170465	KRT6C	ENST00000252250;ENST00000553087	GO:0005515(protein binding);GO:0005829(cytosol);GO:0005882(intermediate filament);GO:0031424(keratinization);GO:0045095(keratin filament);GO:0045104(intermediate filament cytoskeleton organization);GO:0070062(extracellular exosome);GO:0070268(cornification);GO:0070268(cornification)	NA	K07605	NA	keratin 6C [Source:HGNC Symbol;Acc:HGNC:20406]	protein_coding;retained_intron	0.0001	0.0001	0.0001	1.52228	1.44033	0.763236	8.05184e-05	-13.6003	7.09337e-30	6.33188e-27	down	yes
ENSG00000160602	NEK8	ENST00000268766;ENST00000543014;ENST00000592510;ENST00000579060;ENST00000581000;ENST00000593261;ENST00000579671;ENST00000584342	GO:0000166(nucleotide binding);GO:0004672(protein kinase activity);GO:0004674(protein serine/threonine kinase activity);GO:0005515(protein binding);GO:0005524(ATP binding);GO:0005634(nucleus);GO:0005737(cytoplasm);GO:0005813(centrosome);GO:0005815(microtubule organizing center);GO:0005856(cytoskeleton);GO:0005929(cilium);GO:0006468(protein phosphorylation);GO:0007059(chromosome segregation);GO:00…	NA	K20877	EC:2.7.11.1	NIMA related kinase 8 [Source:HGNC Symbol;Acc:HGNC:13387]	protein_coding;nonsense_mediated_decay;retained_intron;processed_transcript	0.630852	0.488074	0.748323	6.69025	7.43193	13.4928	0.0676173	-3.88646	2.57076e-29	2.16729e-26	down	yes
ENSG00000268621	IGFL2-AS1	ENST00000598754;ENST00000594027;ENST00000670157;ENST00000664765;ENST00000667831;ENST00000663652;ENST00000666136;ENST00000598518;ENST00000669846;ENST00000599817;ENST00000668528;ENST00000663593;ENST00000601263;ENST00000595673	NA	NA	NA	NA	IGFL2 antisense RNA 1 [Source:HGNC Symbol;Acc:HGNC:52559]	lncRNA	0.242539	0.266961	0.132868	5.27195	5.30078	3.98714	0.0441191	-4.50245	3.60982e-29	2.8831e-26	down	yes
ENSG00000178445	GLDC	ENST00000640592;ENST00000638233;ENST00000639639;ENST00000321612;ENST00000640505;ENST00000639461;ENST00000638661;ENST00000460457;ENST00000639318;ENST00000477960;ENST00000639954;ENST00000639493;ENST00000639840;ENST00000463305;ENST00000640703;ENST00000639364;ENST00000638654;ENST00000638694;ENST00000638274;ENST00000640208;ENST00000639443;ENST00000639020	GO:0003824(catalytic activity);GO:0004375(glycine dehydrogenase (decarboxylating) activity);GO:0005654(nucleoplasm);GO:0005739(mitochondrion);GO:0005759(mitochondrial matrix);GO:0005886(plasma membrane);GO:0005960(glycine cleavage complex);GO:0006520(cellular amino acid metabolic process);GO:0006544(glycine metabolic process);GO:0006546(glycine catabolic process);GO:0009055(electron transfer acti…	00260(Glycine, serine and threonine metabolism);00630(Glyoxylate and dicarboxylate metabolism);00630(Glyoxylate and dicarboxylate metabolism)	NA	NA	glycine decarboxylase [Source:HGNC Symbol;Acc:HGNC:4313]	retained_intron;processed_transcript;protein_coding;nonsense_mediated_decay	0.214924	0.149189	0.204273	2.50664	2.35683	2.22696	0.0801622	-3.64093	1.12285e-28	8.5196e-26	down	yes
ENSG00000150630	VEGFC	ENST00000618562;ENST00000507638	GO:0001525(angiogenesis);GO:0001666(response to hypoxia);GO:0001934(positive regulation of protein phosphorylation);GO:0001938(positive regulation of endothelial cell proliferation);GO:0002040(sprouting angiogenesis);GO:0002052(positive regulation of neuroblast proliferation);GO:0002576(platelet degranulation);GO:0005172(vascular endothelial growth factor receptor binding);GO:0005515(protein bind…	04010(MAPK signaling pathway);04014(Ras signaling pathway);04015(Rap1 signaling pathway);04151(PI3K-Akt signaling pathway);04510(Focal adhesion);04668(TNF signaling pathway);04926(Relaxin signaling pathway);04933(AGE-RAGE signaling pathway in diabetic complications);05200(Pathways in cancer);05200(Pathways in cancer)	K05449	NA	vascular endothelial growth factor C [Source:HGNC Symbol;Acc:HGNC:12682]	protein_coding;processed_transcript	33.9848	31.8443	35.1964	7.62644	6.84432	6.71942	4.76756	2.25325	2.74979e-28	1.98705e-25	up	yes
ENSG00000076356	PLXNA2	ENST00000367033;ENST00000483048;ENST00000480053;ENST00000460870;ENST00000486969;ENST00000463510	GO:0001756(somitogenesis);GO:0002116(semaphorin receptor complex);GO:0005515(protein binding);GO:0005886(plasma membrane);GO:0005887(integral component of plasma membrane);GO:0007162(negative regulation of cell adhesion);GO:0007165(signal transduction);GO:0007166(cell surface receptor signaling pathway);GO:0008360(regulation of cell shape);GO:0016020(membrane);GO:0016021(integral component of mem…	04360(Axon guidance);04360(Axon guidance)	K06820	NA	plexin A2 [Source:HGNC Symbol;Acc:HGNC:9100]	protein_coding;processed_transcript	18.6969	17.422	19.3486	4.71281	4.50569	4.14875	4.1495	2.05294	8.0445e-28	5.54888e-25	up	yes
ENSG00000237975	FLG-AS1	ENST00000658099;ENST00000392688;ENST00000655109;ENST00000630125;ENST00000382265;ENST00000420707;ENST00000665223;ENST00000659844;ENST00000628475;ENST00000669062;ENST00000629331;ENST00000664213;ENST00000593011;ENST00000669830;ENST00000411804;ENST00000445097;ENST00000653548;ENST00000666686	NA	NA	NA	NA	FLG antisense RNA 1 [Source:HGNC Symbol;Acc:HGNC:27913]	lncRNA	0.0001	0.0001	0.0001	0.178406	0.183702	0.482857	0.000355044	-11.4597	1.03914e-27	6.85608e-25	down	yes
ENSG00000171346	KRT15	ENST00000393974;ENST00000393976;ENST00000474031;ENST00000470004;ENST00000463447;ENST00000254043;ENST00000458290;ENST00000586794;ENST00000497016	GO:0005198(structural molecule activity);GO:0005200(structural constituent of cytoskeleton);GO:0005515(protein binding);GO:0005634(nucleus);GO:0005829(cytosol);GO:0005882(intermediate filament);GO:0007010(cytoskeleton organization);GO:0008544(epidermis development);GO:0031424(keratinization);GO:0070062(extracellular exosome);GO:0070268(cornification);GO:0097110(scaffold protein binding);GO:009711…	04915(Estrogen signaling pathway);04915(Estrogen signaling pathway)	NA	NA	keratin 15 [Source:HGNC Symbol;Acc:HGNC:6421]	protein_coding;retained_intron;nonsense_mediated_decay	0.941414	1.40408	0.710025	13.6743	18.3185	8.33427	0.0757685	-3.72226	1.52834e-27	9.66354e-25	down	yes
ENSG00000043039	BARX2	ENST00000281437;ENST00000605151	GO:0000122(negative regulation of transcription by RNA polymerase II);GO:0000790(nuclear chromatin);GO:0000977(RNA polymerase II regulatory region sequence-specific DNA binding);GO:0000981(DNA-binding transcription factor activity, RNA polymerase II-specific);GO:0001228(DNA-binding transcription activator activity, RNA polymerase II-specific);GO:0001502(cartilage condensation);GO:0003677(DNA bind…	NA	NA	NA	BARX homeobox 2 [Source:HGNC Symbol;Acc:HGNC:956]	protein_coding;retained_intron	0.755101	0.397463	0.723736	6.59437	7.26238	8.95188	0.0822627	-3.60362	3.30658e-27	2.00709e-24	down	yes
ENSG00000151702	FLI1	ENST00000281428;ENST00000528790;ENST00000527786;ENST00000608303;ENST00000527767;ENST00000534087;ENST00000608055;ENST00000429175;ENST00000344954	GO:0000790(nuclear chromatin);GO:0000978(RNA polymerase II cis-regulatory region sequence-specific DNA binding);GO:0000981(DNA-binding transcription factor activity, RNA polymerase II-specific);GO:0001228(DNA-binding transcription activator activity, RNA polymerase II-specific);GO:0003677(DNA binding);GO:0003682(chromatin binding);GO:0003700(DNA-binding transcription factor activity);GO:0005515(p…	05202(Transcriptional misregulation in cancer);05202(Transcriptional misregulation in cancer)	NA	NA	Fli-1 proto-oncogene, ETS transcription factor [Source:HGNC Symbol;Acc:HGNC:3749]	protein_coding;retained_intron;nonsense_mediated_decay	4.77369	4.71051	4.62341	0.686624	0.513434	0.364522	9.01687	3.17263	6.10688e-27	3.56431e-24	up	yes
ENSG00000163435	ELF3	ENST00000446188;ENST00000475698;ENST00000498017;ENST00000367284;ENST00000367283;ENST00000495848;ENST00000359651;ENST00000470384;ENST00000490203;ENST00000479874	GO:0000790(nuclear chromatin);GO:0000978(RNA polymerase II cis-regulatory region sequence-specific DNA binding);GO:0000981(DNA-binding transcription factor activity, RNA polymerase II-specific);GO:0001228(DNA-binding transcription activator activity, RNA polymerase II-specific);GO:0001824(blastocyst development);GO:0003677(DNA binding);GO:0003700(DNA-binding transcription factor activity);GO:0005…	NA	NA	NA	E74 like ETS transcription factor 3 [Source:HGNC Symbol;Acc:HGNC:3318]	protein_coding;processed_transcript	7.55742	8.76005	6.96978	33.6682	34.5064	30.3185	0.236435	-2.08048	6.98427e-27	3.92542e-24	down	yes
ENSG00000162892	IL24	ENST00000294984;ENST00000367093;ENST00000491169;ENST00000391929;ENST00000367095;ENST00000480741;ENST00000611909	GO:0005125(cytokine activity);GO:0005515(protein binding);GO:0005576(extracellular region);GO:0005615(extracellular space);GO:0006915(apoptotic process);GO:0008284(positive regulation of cell population proliferation);GO:0008285(negative regulation of cell population proliferation);GO:0019221(cytokine-mediated signaling pathway);GO:0030336(negative regulation of cell migration);GO:0042060(wound h…	04060(Cytokine-cytokine receptor interaction);04630(Jak-STAT signaling pathway);04630(Jak-STAT signaling pathway)	K22668	NA	interleukin 24 [Source:HGNC Symbol;Acc:HGNC:11346]	protein_coding;processed_transcript;nonsense_mediated_decay	36.0429	34.6431	37.9414	3.94311	4.08805	6.83709	7.30599	2.86908	1.04609e-26	5.59583e-24	up	yes
ENSG00000186081	KRT5	ENST00000252242;ENST00000549511;ENST00000551013;ENST00000548409;ENST00000552952;ENST00000547890;ENST00000552629;ENST00000546577;ENST00000551275;ENST00000551188;ENST00000549420	GO:0005200(structural constituent of cytoskeleton);GO:0005515(protein binding);GO:0005634(nucleus);GO:0005737(cytoplasm);GO:0005829(cytosol);GO:0005882(intermediate filament);GO:0005886(plasma membrane);GO:0007010(cytoskeleton organization);GO:0008544(epidermis development);GO:0016020(membrane);GO:0031424(keratinization);GO:0031581(hemidesmosome assembly);GO:0045095(keratin filament);GO:0070062(e…	NA	K07605	NA	keratin 5 [Source:HGNC Symbol;Acc:HGNC:6442]	protein_coding;retained_intron	246.144	253.854	200.529	1290.13	1386.86	894.54	0.196141	-2.35003	1.06938e-26	5.59583e-24	down	yes
ENSG00000166073	GPR176	ENST00000561100;ENST00000560729;ENST00000543580;ENST00000558041;ENST00000299092	GO:0004930(G protein-coupled receptor activity);GO:0005886(plasma membrane);GO:0005887(integral component of plasma membrane);GO:0007165(signal transduction);GO:0007186(G protein-coupled receptor signaling pathway);GO:0007193(adenylate cyclase-inhibiting G protein-coupled receptor signaling pathway);GO:0007268(chemical synaptic transmission);GO:0016020(membrane);GO:0016021(integral component of m…	NA	K08442	NA	G protein-coupled receptor 176 [Source:HGNC Symbol;Acc:HGNC:32370]	protein_coding;processed_transcript	6.33677	6.58014	6.17492	0.855736	0.898683	0.917108	7.14641	2.83722	6.31882e-26	3.19627e-23	up	yes
ENSG00000187134	AKR1C1	ENST00000477661;ENST00000380872;ENST00000476100;ENST00000380859;ENST00000442997	GO:0001523(retinoid metabolic process);GO:0004032(alditol:NADP+ 1-oxidoreductase activity);GO:0004033(aldo-keto reductase (NADP) activity);GO:0005496(steroid binding);GO:0005515(protein binding);GO:0005737(cytoplasm);GO:0005829(cytosol);GO:0006693(prostaglandin metabolic process);GO:0006805(xenobiotic metabolic process);GO:0007586(digestion);GO:0008106(alcohol dehydrogenase (NADP+) activity);GO:0…	00140(Steroid hormone biosynthesis);00980(Metabolism of xenobiotics by cytochrome P450);00980(Metabolism of xenobiotics by cytochrome P450)	K00212	1.1.1.357;1.3.1.20;EC:1.1.1.149	aldo-keto reductase family 1 member C1 [Source:HGNC Symbol;Acc:HGNC:384]	processed_transcript;protein_coding	3.33332	3.06051	3.82571	13.3378	14.9324	16.6379	0.227566	-2.13564	1.62283e-25	7.944e-23	down	yes
ENSG00000160255	ITGB2	ENST00000397852;ENST00000355153;ENST00000397857;ENST00000475170;ENST00000652462;ENST00000522688;ENST00000522931;ENST00000517563;ENST00000498666;ENST00000518033;ENST00000397854;ENST00000523126;ENST00000302347;ENST00000521987;ENST00000524251;ENST00000520389;ENST00000397850;ENST00000479202;ENST00000320216;ENST00000523663;ENST00000521995;ENST00000479849;ENST00000523323;ENST00000397846;ENST00000517819	GO:0001540(amyloid-beta binding);GO:0001774(microglial cell activation);GO:0001851(complement component C3b binding);GO:0002523(leukocyte migration involved in inflammatory response);GO:0005178(integrin binding);GO:0005515(protein binding);GO:0005886(plasma membrane);GO:0005925(focal adhesion);GO:0006898(receptor-mediated endocytosis);GO:0006909(phagocytosis);GO:0006911(phagocytosis, engulfment);…	04015(Rap1 signaling pathway);04145(Phagosome);04390(Hippo signaling pathway);04514(Cell adhesion molecules (CAMs));04610(Complement and coagulation cascades);04650(Natural killer cell mediated cytotoxicity);04670(Leukocyte transendothelial migration);04810(Regulation of actin cytoskeleton);05133(Pertussis);05134(Legionellosis);05140(Leishmaniasis);05144(Malaria);05146(Amoebiasis);05150(Staphyloc…	K06464	NA	integrin subunit beta 2 [Source:HGNC Symbol;Acc:HGNC:6155]	protein_coding;retained_intron;processed_transcript;nonsense_mediated_decay	7.51947	7.63014	7.09999	1.2955	1.49525	1.00236	5.8658	2.55233	6.00739e-24	2.84882e-21	up	yes
ENSG00000196136	SERPINA3	ENST00000393078;ENST00000621603;ENST00000485588;ENST00000393080;ENST00000556388;ENST00000467132;ENST00000556968;ENST00000482740;ENST00000555820	GO:0002576(platelet degranulation);GO:0003677(DNA binding);GO:0004867(serine-type endopeptidase inhibitor activity);GO:0005515(protein binding);GO:0005576(extracellular region);GO:0005615(extracellular space);GO:0005634(nucleus);GO:0006953(acute-phase response);GO:0006954(inflammatory response);GO:0010466(negative regulation of peptidase activity);GO:0010951(negative regulation of endopeptidase a…	NA	NA	NA	serpin family A member 3 [Source:HGNC Symbol;Acc:HGNC:16]	protein_coding;processed_transcript;nonsense_mediated_decay	0.0001	0.00295512	0.000989811	0.398571	0.534267	1.12731	0.00196342	-8.99242	7.02493e-23	3.2304e-20	down	yes
ENSG00000158955	WNT9B	ENST00000290015;ENST00000393461;ENST00000575372	GO:0001658(branching involved in ureteric bud morphogenesis);GO:0001701(in utero embryonic development);GO:0001822(kidney development);GO:0001932(regulation of protein phosphorylation);GO:0003339(regulation of mesenchymal to epithelial transition involved in metanephros morphogenesis);GO:0005102(signaling receptor binding);GO:0005109(frizzled binding);GO:0005125(cytokine activity);GO:0005576(extr…	04150(mTOR signaling pathway);04310(Wnt signaling pathway);04390(Hippo signaling pathway);04550(Signaling pathways regulating pluripotency of stem cells);04916(Melanogenesis);04934(Cushing syndrome);05165(Human papillomavirus infection);05200(Pathways in cancer);05205(Proteoglycans in cancer);05217(Basal cell carcinoma);05224(Breast cancer);05225(Hepatocellular carcinoma);05226(Gastric cancer);05…	K01064	NA	Wnt family member 9B [Source:HGNC Symbol;Acc:HGNC:12779]	protein_coding	0.0001	0.0001	0.0001	0.272431	0.203319	0.209124	0.000438037	-11.1567	9.16168e-23	4.08907e-20	down	yes
ENSG00000173702	MUC13	ENST00000616727;ENST00000490147;ENST00000497378;ENST00000478191;ENST00000462728	GO:0002223(stimulatory C-type lectin receptor signaling pathway);GO:0005576(extracellular region);GO:0005615(extracellular space);GO:0005796(Golgi lumen);GO:0005829(cytosol);GO:0005886(plasma membrane);GO:0016020(membrane);GO:0016021(integral component of membrane);GO:0016266(O-glycan processing);GO:0016324(apical plasma membrane);GO:0030277(maintenance of gastrointestinal epithelium);GO:0042803(…	NA	K17298	NA	mucin 13, cell surface associated [Source:HGNC Symbol;Acc:HGNC:7511]	protein_coding;retained_intron;processed_transcript	0.364955	0.437852	0.501982	0.0001	0.0001	0.0001	4349.3	12.0866	3.79585e-22	1.64577e-19	up	yes
ENSG00000172137	CALB2	ENST00000302628;ENST00000562305;ENST00000490520;ENST00000467817;ENST00000349553	GO:0005509(calcium ion binding);GO:0005634(nucleus);GO:0005737(cytoplasm);GO:0005829(cytosol);GO:0005921(gap junction);GO:0030425(dendrite);GO:0032420(stereocilium);GO:0032437(cuticular plate);GO:0043005(neuron projection);GO:0043195(terminal bouton);GO:0045202(synapse);GO:0046872(metal ion binding);GO:0051480(regulation of cytosolic calcium ion concentration);GO:0097060(synaptic membrane);GO:009…	NA	NA	NA	calbindin 2 [Source:HGNC Symbol;Acc:HGNC:1435]	protein_coding;retained_intron	5.00987	4.44119	5.53519	27.3894	27.4587	53.1531	0.13876	-2.84934	8.4703e-22	3.57047e-19	down	yes
ENSG00000168685	IL7R	ENST00000303115;ENST00000505093;ENST00000514217;ENST00000506850;ENST00000511031;ENST00000511982;ENST00000515665;ENST00000508941;ENST00000509668;ENST00000505875	GO:0000018(regulation of DNA recombination);GO:0000902(cell morphogenesis);GO:0001915(negative regulation of T cell mediated cytotoxicity);GO:0002377(immunoglobulin production);GO:0003823(antigen binding);GO:0004896(cytokine receptor activity);GO:0004917(interleukin-7 receptor activity);GO:0005515(protein binding);GO:0005576(extracellular region);GO:0005886(plasma membrane);GO:0006955(immune resp…	04060(Cytokine-cytokine receptor interaction);04068(FoxO signaling pathway);04151(PI3K-Akt signaling pathway);04630(Jak-STAT signaling pathway);04640(Hematopoietic cell lineage);05200(Pathways in cancer);05340(Primary immunodeficiency);05340(Primary immunodeficiency)	K05072	NA	interleukin 7 receptor [Source:HGNC Symbol;Acc:HGNC:6024]	protein_coding;nonsense_mediated_decay;processed_transcript;retained_intron	68.3864	64.0283	69.1538	16.8445	13.3912	20.7737	3.95159	1.98243	1.98399e-21	8.13706e-19	up	yes
ENSG00000100979	PLTP	ENST00000477313;ENST00000372431;ENST00000354050;ENST00000420868;ENST00000372420	GO:0005576(extracellular region);GO:0005615(extracellular space);GO:0005634(nucleus);GO:0006629(lipid metabolic process);GO:0006869(lipid transport);GO:0008035(high-density lipoprotein particle binding);GO:0008289(lipid binding);GO:0008429(phosphatidylethanolamine binding);GO:0008525(phosphatidylcholine transporter activity);GO:0008526(phosphatidylinositol transfer activity);GO:0010189(vitamin E …	03320(PPAR signaling pathway);04979(Cholesterol metabolism);04979(Cholesterol metabolism)	K08761	NA	phospholipid transfer protein [Source:HGNC Symbol;Acc:HGNC:9093]	protein_coding	0.277198	0.394714	0.32422	3.76027	4.60379	3.55332	0.0835866	-3.58059	7.58186e-21	3.02776e-18	down	yes
ENSG00000151651	ADAM8	ENST00000485491;ENST00000445355;ENST00000561175;ENST00000415217;ENST00000537099;ENST00000559180;ENST00000559018;ENST00000463298;ENST00000468964;ENST00000560135;ENST00000486609	GO:0000902(cell morphogenesis);GO:0001525(angiogenesis);GO:0002102(podosome);GO:0002523(leukocyte migration involved in inflammatory response);GO:0002675(positive regulation of acute inflammatory response);GO:0002693(positive regulation of cellular extravasation);GO:0004222(metalloendopeptidase activity);GO:0004252(serine-type endopeptidase activity);GO:0005509(calcium ion binding);GO:0005515(pro…	NA	NA	NA	ADAM metallopeptidase domain 8 [Source:HGNC Symbol;Acc:HGNC:215]	protein_coding;retained_intron;processed_transcript;nonsense_mediated_decay	20.3096	19.0741	21.4638	5.18166	5.46745	5.96123	3.66323	1.87312	9.07858e-21	3.5325e-18	up	yes
ENSG00000254166	CASC19	ENST00000641162;ENST00000641919;ENST00000500112;ENST00000641584;ENST00000641421;ENST00000641704;ENST00000642088;ENST00000642134;ENST00000642077;ENST00000642100;ENST00000641944;ENST00000642010;ENST00000664744;ENST00000641880;ENST00000641604;ENST00000641588;ENST00000641298;ENST00000641674;ENST00000641934;ENST00000641365;ENST00000641547;ENST00000641179;ENST00000641488;ENST00000642126;ENST00000641953…	NA	NA	NA	NA	cancer susceptibility 19 [Source:HGNC Symbol;Acc:HGNC:49476]	lncRNA;retained_intron	0.221823	0.271956	0.11804	2.36435	1.73636	1.44171	0.110389	-3.17934	1.19581e-20	4.53659e-18	down	yes
ENSG00000132746	ALDH3B2	ENST00000530069;ENST00000531881;ENST00000673873;ENST00000525827;ENST00000674110;ENST00000531248;ENST00000534425;ENST00000673808;ENST00000533962;ENST00000349015;ENST00000673966;ENST00000528756	GO:0004028(3-chloroallyl aldehyde dehydrogenase activity);GO:0004029(aldehyde dehydrogenase (NAD+) activity);GO:0004030(aldehyde dehydrogenase [NAD(P)+] activity);GO:0005811(lipid droplet);GO:0006066(alcohol metabolic process);GO:0006068(ethanol catabolic process);GO:0006629(lipid metabolic process);GO:0016491(oxidoreductase activity);GO:0016620(oxidoreductase activity, acting on the aldehyde or …	00010(Glycolysis / Gluconeogenesis);00340(Histidine metabolism);00350(Tyrosine metabolism);00360(Phenylalanine metabolism);00410(beta-Alanine metabolism);00980(Metabolism of xenobiotics by cytochrome P450);00982(Drug metabolism - cytochrome P450);05204(Chemical carcinogenesis);05204(Chemical carcinogenesis)	NA	NA	aldehyde dehydrogenase 3 family member B2 [Source:HGNC Symbol;Acc:HGNC:411]	protein_coding;retained_intron;processed_transcript	0.85043	0.927652	0.907706	5.52936	5.77526	7.01918	0.146574	-2.7703	1.5559e-20	5.75874e-18	down	yes
ENSG00000125148	MT2A	ENST00000245185;ENST00000567300;ENST00000563985;ENST00000562017;ENST00000561491	GO:0005515(protein binding);GO:0005634(nucleus);GO:0005737(cytoplasm);GO:0005829(cytosol);GO:0006878(cellular copper ion homeostasis);GO:0006882(cellular zinc ion homeostasis);GO:0007263(nitric oxide mediated signal transduction);GO:0008144(drug binding);GO:0008270(zinc ion binding);GO:0009617(response to bacterium);GO:0010038(response to metal ion);GO:0010273(detoxification of copper ion);GO:003…	04978(Mineral absorption);04978(Mineral absorption)	K14739	NA	metallothionein 2A [Source:HGNC Symbol;Acc:HGNC:7406]	protein_coding;processed_transcript;retained_intron	814.137	809.527	912.18	223.169	280.649	216.429	3.5208	1.8159	2.43136e-20	8.78473e-18	up	yes
ENSG00000143631	FLG	ENST00000368799	GO:0001533(cornified envelope);GO:0005198(structural molecule activity);GO:0005509(calcium ion binding);GO:0005515(protein binding);GO:0005634(nucleus);GO:0005829(cytosol);GO:0005882(intermediate filament);GO:0007275(multicellular organism development);GO:0018149(peptide cross-linking);GO:0030216(keratinocyte differentiation);GO:0030280(structural constituent of skin epidermis);GO:0036457(keratoh…	NA	NA	NA	filaggrin [Source:HGNC Symbol;Acc:HGNC:3748]	protein_coding	0.0001	0.015978	0.007983	0.552468	0.351516	0.57996	0.0162142	-5.9466	3.88115e-20	1.36969e-17	down	yes
ENSG00000164484	TMEM200A	ENST00000296978;ENST00000617887;ENST00000545622;ENST00000392429	GO:0005515(protein binding);GO:0016020(membrane);GO:0016021(integral component of membrane);GO:0016021(integral component of membrane)	NA	NA	NA	transmembrane protein 200A [Source:HGNC Symbol;Acc:HGNC:21075]	protein_coding	1.28389	0.927603	0.922765	0.0712435	0.0714661	0.0456108	16.6432	4.05686	5.00507e-20	1.72618e-17	up	yes
ENSG00000180190	TDRP	ENST00000324079;ENST00000613071;ENST00000523656;ENST00000427263;ENST00000524229	GO:0003674(molecular_function);GO:0005634(nucleus);GO:0005737(cytoplasm);GO:0005829(cytosol);GO:0007283(spermatogenesis);GO:0043231(intracellular membrane-bounded organelle);GO:0043231(intracellular membrane-bounded organelle)	NA	NA	NA	testis development related protein [Source:HGNC Symbol;Acc:HGNC:26951]	protein_coding;processed_transcript	0.0001	0.0277894	0.0423975	1.2476	1.12782	1.21421	0.0195805	-5.67444	6.12992e-20	2.06714e-17	down	yes
ENSG00000169213	RAB3B	ENST00000371655	GO:0000166(nucleotide binding);GO:0003924(GTPase activity);GO:0005515(protein binding);GO:0005525(GTP binding);GO:0005737(cytoplasm);GO:0005768(endosome);GO:0005794(Golgi apparatus);GO:0005829(cytosol);GO:0005886(plasma membrane);GO:0006904(vesicle docking involved in exocytosis);GO:0008021(synaptic vesicle);GO:0009306(protein secretion);GO:0015031(protein transport);GO:0016020(membrane);GO:00171…	NA	K06108	NA	RAB3B, member RAS oncogene family [Source:HGNC Symbol;Acc:HGNC:9778]	protein_coding	1.02811	1.30151	1.10802	0.101432	0.143371	0.074831	10.7549	3.42693	7.49966e-20	2.47407e-17	up	yes
ENSG00000258830	AC137834	ENST00000548184	GO:0003676(nucleic acid binding)	NA	NA	NA	novel protein	nonsense_mediated_decay	0.0001	0.0001	0.0001	0.752994	0.560472	0.455725	0.000169569	-12.5258	1.36198e-19	4.39745e-17	down	yes
ENSG00000198074	AKR1B10	ENST00000359579;ENST00000498818;ENST00000496435;ENST00000475559	GO:0001523(retinoid metabolic process);GO:0001758(retinal dehydrogenase activity);GO:0004032(alditol:NADP+ 1-oxidoreductase activity);GO:0004033(aldo-keto reductase (NADP) activity);GO:0005515(protein binding);GO:0005576(extracellular region);GO:0005739(mitochondrion);GO:0005764(lysosome);GO:0005829(cytosol);GO:0008106(alcohol dehydrogenase (NADP+) activity);GO:0016488(farnesol catabolic process)…	00040(Pentose and glucuronate interconversions);00051(Fructose and mannose metabolism);00052(Galactose metabolism);00561(Glycerolipid metabolism);00790(Folate biosynthesis);00790(Folate biosynthesis)	K00011	EC:1.1.1.21	aldo-keto reductase family 1 member B10 [Source:HGNC Symbol;Acc:HGNC:382]	protein_coding;processed_transcript	0.619674	0.317943	0.52908	5.51573	5.66281	5.53128	0.0877746	-3.51005	4.7903e-19	1.51443e-16	down	yes
ENSG00000130595	TNNT3	ENST00000381589;ENST00000639560;ENST00000397301;ENST00000641119;ENST00000493234;ENST00000641225;ENST00000381558;ENST00000492075;ENST00000473100;ENST00000381579;ENST00000397304;ENST00000381563;ENST00000381557;ENST00000344578;ENST00000453458;ENST00000446240;ENST00000641787;ENST00000278317	GO:0003009(skeletal muscle contraction);GO:0003779(actin binding);GO:0005509(calcium ion binding);GO:0005523(tropomyosin binding);GO:0005829(cytosol);GO:0005861(troponin complex);GO:0006936(muscle contraction);GO:0006937(regulation of muscle contraction);GO:0006942(regulation of striated muscle contraction);GO:0030049(muscle filament sliding);GO:0030172(troponin C binding);GO:0030899(calcium-depe…	NA	K12046	NA	troponin T3, fast skeletal type [Source:HGNC Symbol;Acc:HGNC:11950]	protein_coding;processed_transcript;retained_intron	0.0001	0.0001	0.0001	0.444736	0.37226	0.332035	0.00026109	-11.9032	7.25895e-19	2.24805e-16	down	yes
ENSG00000162511	LAPTM5	ENST00000294507;ENST00000464569;ENST00000476492	GO:0005515(protein binding);GO:0005764(lysosome);GO:0005765(lysosomal membrane);GO:0005887(integral component of plasma membrane);GO:0016020(membrane);GO:0016021(integral component of membrane);GO:1990830(cellular response to leukemia inhibitory factor);GO:1990830(cellular response to leukemia inhibitory factor)	04142(Lysosome);04142(Lysosome)	K12387	NA	lysosomal protein transmembrane 5 [Source:HGNC Symbol;Acc:HGNC:29612]	protein_coding;processed_transcript	3.49	3.05889	2.93956	0.341	0.334687	0.394071	8.86971	3.14889	1.34858e-18	4.09295e-16	up	yes
ENSG00000113504	SLC12A7	ENST00000264930;ENST00000513223;ENST00000504576;ENST00000510943;ENST00000514994;ENST00000634447	GO:0005886(plasma membrane);GO:0005887(integral component of plasma membrane);GO:0006811(ion transport);GO:0006813(potassium ion transport);GO:0006884(cell volume homeostasis);GO:0007268(chemical synaptic transmission);GO:0008519(ammonium transmembrane transporter activity);GO:0015293(symporter activity);GO:0015377(cation:chloride symporter activity);GO:0015379(potassium:chloride symporter activi…	04966(Collecting duct acid secretion);04966(Collecting duct acid secretion)	K13627	NA	solute carrier family 12 member 7 [Source:HGNC Symbol;Acc:HGNC:10915]	protein_coding;nonsense_mediated_decay;retained_intron	4.39291	4.72028	5.65966	0.873506	1.08376	1.0159	4.96873	2.31288	1.53713e-17	4.57372e-15	up	yes
ENSG00000116983	HPCAL4	ENST00000372844;ENST00000617690;ENST00000612703	GO:0005246(calcium channel regulator activity);GO:0005509(calcium ion binding);GO:0005515(protein binding);GO:0005622(intracellular);GO:0007165(signal transduction);GO:0007417(central nervous system development);GO:0008022(protein C-terminus binding);GO:0019904(protein domain specific binding);GO:0046872(metal ion binding);GO:0046872(metal ion binding)	NA	NA	NA	hippocalcin like 4 [Source:HGNC Symbol;Acc:HGNC:18212]	protein_coding	3.02437	2.64086	3.19332	0.456584	0.361914	0.434207	7.07155	2.82203	2.48026e-17	7.23807e-15	up	yes
ENSG00000119698	PPP4R4	ENST00000304338;ENST00000328839;ENST00000556884;ENST00000556470;ENST00000553661;ENST00000555690	GO:0001835(blastocyst hatching);GO:0005515(protein binding);GO:0005737(cytoplasm);GO:0005829(cytosol);GO:0008287(protein serine/threonine phosphatase complex);GO:0019888(protein phosphatase regulator activity);GO:0032515(negative regulation of phosphoprotein phosphatase activity);GO:0080163(regulation of protein serine/threonine phosphatase activity);GO:0080163(regulation of protein serine/threon…	NA	K15426	NA	protein phosphatase 4 regulatory subunit 4 [Source:HGNC Symbol;Acc:HGNC:23788]	protein_coding;processed_transcript	1.67954	1.64106	1.84563	9.57427	6.76626	16.8312	0.155742	-2.68277	2.99876e-17	8.58606e-15	down	yes
ENSG00000197106	SLC6A17	ENST00000331565;ENST00000465159	GO:0005328(neurotransmitter:sodium symporter activity);GO:0005515(protein binding);GO:0005887(integral component of plasma membrane);GO:0006836(neurotransmitter transport);GO:0007420(brain development);GO:0008021(synaptic vesicle);GO:0015293(symporter activity);GO:0015804(neutral amino acid transport);GO:0015816(glycine transport);GO:0015820(leucine transport);GO:0015824(proline transport);GO:001…	NA	K05048	NA	solute carrier family 6 member 17 [Source:HGNC Symbol;Acc:HGNC:31399]	protein_coding;processed_transcript	2.46679	2.79004	2.62822	0.353352	0.422683	0.471356	6.32123	2.66021	4.59793e-17	1.2921e-14	up	yes
ENSG00000062282	DGAT2	ENST00000228027;ENST00000605099;ENST00000603363;ENST00000604935;ENST00000604733;ENST00000603865;ENST00000605608;ENST00000603276;ENST00000376262	GO:0003846(2-acylglycerol O-acyltransferase activity);GO:0004144(diacylglycerol O-acyltransferase activity);GO:0005515(protein binding);GO:0005737(cytoplasm);GO:0005739(mitochondrion);GO:0005783(endoplasmic reticulum);GO:0005789(endoplasmic reticulum membrane);GO:0005811(lipid droplet);GO:0006071(glycerol metabolic process);GO:0006629(lipid metabolic process);GO:0006640(monoacylglycerol biosynthe…	00561(Glycerolipid metabolism);04975(Fat digestion and absorption);04975(Fat digestion and absorption)	K11160	2.3.1.75;EC:2.3.1.20	diacylglycerol O-acyltransferase 2 [Source:HGNC Symbol;Acc:HGNC:16940]	protein_coding;retained_intron;processed_transcript	1.05804	1.00423	1.17394	0.146318	0.096891	0.122459	8.85012	3.1457	8.46205e-17	2.33476e-14	up	yes
ENSG00000186832	KRT16	ENST00000593067;ENST00000301653;ENST00000588319;ENST00000590990	GO:0002009(morphogenesis of an epithelium);GO:0005198(structural molecule activity);GO:0005200(structural constituent of cytoskeleton);GO:0005515(protein binding);GO:0005634(nucleus);GO:0005829(cytosol);GO:0005856(cytoskeleton);GO:0005882(intermediate filament);GO:0006954(inflammatory response);GO:0007010(cytoskeleton organization);GO:0007568(aging);GO:0030216(keratinocyte differentiation);GO:003…	04915(Estrogen signaling pathway);04915(Estrogen signaling pathway)	K07604	NA	keratin 16 [Source:HGNC Symbol;Acc:HGNC:6423]	protein_coding;retained_intron	1.03953	1.10412	0.973597	5.6936	7.0812	11.9029	0.126318	-2.98487	1.2026e-16	3.25883e-14	down	yes
ENSG00000117594	HSD11B1	ENST00000367027;ENST00000367028;ENST00000615289;ENST00000261465	GO:0003845(11-beta-hydroxysteroid dehydrogenase [NAD(P)] activity);GO:0005496(steroid binding);GO:0005783(endoplasmic reticulum);GO:0005789(endoplasmic reticulum membrane);GO:0006629(lipid metabolic process);GO:0006704(glucocorticoid biosynthetic process);GO:0006706(steroid catabolic process);GO:0008202(steroid metabolic process);GO:0016020(membrane);GO:0016021(integral component of membrane);GO:…	00140(Steroid hormone biosynthesis);00980(Metabolism of xenobiotics by cytochrome P450);05204(Chemical carcinogenesis);05204(Chemical carcinogenesis)	K15680	EC:1.1.1.146	hydroxysteroid 11-beta dehydrogenase 1 [Source:HGNC Symbol;Acc:HGNC:5208]	protein_coding	0.919488	0.780611	1.25279	0.0001	0.0001	0.0310743	94.4192	6.56101	1.58776e-16	4.22708e-14	up	yes
ENSG00000064205	CCN5	ENST00000190983;ENST00000372865;ENST00000471629;ENST00000372868;ENST00000465000;ENST00000497421	GO:0005178(integrin binding);GO:0005515(protein binding);GO:0005520(insulin-like growth factor binding);GO:0005576(extracellular region);GO:0005615(extracellular space);GO:0005634(nucleus);GO:0007155(cell adhesion);GO:0007165(signal transduction);GO:0007267(cell-cell signaling);GO:0008201(heparin binding);GO:0031012(extracellular matrix);GO:0060548(negative regulation of cell death);GO:0060548(ne…	NA	K23089	NA	cellular communication network factor 5 [Source:HGNC Symbol;Acc:HGNC:12770]	protein_coding;processed_transcript	0.0001	0.0001	0.0119487	0.501648	0.359784	0.230624	0.0111246	-6.49011	2.30344e-16	6.02667e-14	down	yes
ENSG00000221944	TIGD1	ENST00000408957	GO:0003676(nucleic acid binding);GO:0003677(DNA binding);GO:0005634(nucleus)	NA	NA	NA	tigger transposable element derived 1 [Source:HGNC Symbol;Acc:HGNC:14523]	protein_coding	0.0001	0.0001	0.0001	0.162716	0.195121	1.15928	0.000197744	-12.3041	2.46055e-16	6.32863e-14	down	yes
ENSG00000204385	SLC44A4	ENST00000644409;ENST00000475563;ENST00000414427;ENST00000544672;ENST00000229729;ENST00000487680;ENST00000375562;ENST00000465707;ENST00000462671;ENST00000479777	GO:0005886(plasma membrane);GO:0006656(phosphatidylcholine biosynthetic process);GO:0008292(acetylcholine biosynthetic process);GO:0015220(choline transmembrane transporter activity);GO:0015871(choline transport);GO:0016020(membrane);GO:0016021(integral component of membrane);GO:0016324(apical plasma membrane);GO:0022857(transmembrane transporter activity);GO:0030307(positive regulation of cell g…	05231(Choline metabolism in cancer);05231(Choline metabolism in cancer)	K15377	NA	solute carrier family 44 member 4 [Source:HGNC Symbol;Acc:HGNC:13941]	protein_coding;retained_intron;processed_transcript	0.0322196	0.06675	0.0001	1.25008	1.42812	1.91059	0.0215895	-5.53353	2.59427e-16	6.56135e-14	down	yes
ENSG00000147853	AK3	ENST00000381809;ENST00000611749;ENST00000447596;ENST00000359883	GO:0000166(nucleotide binding);GO:0004017(adenylate kinase activity);GO:0005515(protein binding);GO:0005524(ATP binding);GO:0005525(GTP binding);GO:0005737(cytoplasm);GO:0005739(mitochondrion);GO:0005759(mitochondrial matrix);GO:0006139(nucleobase-containing compound metabolic process);GO:0006163(purine nucleotide metabolic process);GO:0006172(ADP biosynthetic process);GO:0007596(blood coagulatio…	00230(Purine metabolism);00230(Purine metabolism)	K00944	EC:2.7.4.10	adenylate kinase 3 [Source:HGNC Symbol;Acc:HGNC:17376]	protein_coding	14.0848	14.6966	15.0098	44.6772	41.2016	38.7125	0.351478	-1.50849	3.11761e-16	7.75005e-14	down	yes
ENSG00000180871	CXCR2	ENST00000318507;ENST00000418878;ENST00000428565;ENST00000454148;ENST00000415392;ENST00000453237;ENST00000449014	GO:0002407(dendritic cell chemotaxis);GO:0002438(acute inflammatory response to antigenic stimulus);GO:0002690(positive regulation of leukocyte chemotaxis);GO:0004918(interleukin-8 receptor activity);GO:0004930(G protein-coupled receptor activity);GO:0004950(chemokine receptor activity);GO:0005515(protein binding);GO:0005654(nucleoplasm);GO:0005886(plasma membrane);GO:0005887(integral component o…	04060(Cytokine-cytokine receptor interaction);04062(Chemokine signaling pathway);04072(Phospholipase D signaling pathway);04144(Endocytosis);05120(Epithelial cell signaling in Helicobacter pylori infection);05163(Human cytomegalovirus infection);05163(Human cytomegalovirus infection)	K05050	NA	C-X-C motif chemokine receptor 2 [Source:HGNC Symbol;Acc:HGNC:6027]	protein_coding	0.0001	0.0001	0.0312108	0.782812	0.573593	0.910804	0.0138544	-6.17351	3.16641e-16	7.75005e-14	down	yes
ENSG00000146674	IGFBP3	ENST00000381083;ENST00000275521;ENST00000613132;ENST00000465642;ENST00000381086;ENST00000460209;ENST00000615754;ENST00000460477;ENST00000428530;ENST00000448817;ENST00000417621	GO:0001558(regulation of cell growth);GO:0001649(osteoblast differentiation);GO:0001933(negative regulation of protein phosphorylation);GO:0001968(fibronectin binding);GO:0005515(protein binding);GO:0005520(insulin-like growth factor binding);GO:0005576(extracellular region);GO:0005615(extracellular space);GO:0005634(nucleus);GO:0005788(endoplasmic reticulum lumen);GO:0006468(protein phosphorylat…	04115(p53 signaling pathway);04218(Cellular senescence);05202(Transcriptional misregulation in cancer);05202(Transcriptional misregulation in cancer)	NA	NA	insulin like growth factor binding protein 3 [Source:HGNC Symbol;Acc:HGNC:5472]	protein_coding;processed_transcript;retained_intron	2.60657	2.88405	2.88245	13.9328	11.8141	8.54882	0.244143	-2.0342	3.60435e-16	8.68191e-14	down	yes
ENSG00000172243	CLEC7A	ENST00000353231;ENST00000465100;ENST00000529761;ENST00000531192;ENST00000304084;ENST00000310002;ENST00000533022;ENST00000534609;ENST00000528799;ENST00000349926;ENST00000298523;ENST00000396484;ENST00000525605	GO:0001872((1->3)-beta-D-glucan binding);GO:0002376(immune system process);GO:0005515(protein binding);GO:0005737(cytoplasm);GO:0005886(plasma membrane);GO:0006910(phagocytosis, recognition);GO:0006954(inflammatory response);GO:0008037(cell recognition);GO:0008284(positive regulation of cell population proliferation);GO:0009756(carbohydrate mediated signaling);GO:0009986(cell surface);GO:0010628(…	04145(Phagosome);04625(C-type lectin receptor signaling pathway);05152(Tuberculosis);05152(Tuberculosis)	K10074	NA	C-type lectin domain containing 7A [Source:HGNC Symbol;Acc:HGNC:14558]	protein_coding;nonsense_mediated_decay;retained_intron	0.0130579	0.0001	0.0001	0.663022	0.56248	0.225963	0.00913418	-6.77451	4.36531e-16	1.03506e-13	down	yes
ENSG00000213654	GPSM3	ENST00000487761;ENST00000375040;ENST00000472768;ENST00000375043;ENST00000619085	GO:0002690(positive regulation of leukocyte chemotaxis);GO:0003674(molecular_function);GO:0005515(protein binding);GO:0005575(cellular_component);GO:0005737(cytoplasm);GO:0005886(plasma membrane);GO:0006955(immune response);GO:0008150(biological_process);GO:0030695(GTPase regulator activity);GO:0050727(regulation of inflammatory response);GO:0050729(positive regulation of inflammatory response);G…	NA	K15838	NA	G protein signaling modulator 3 [Source:HGNC Symbol;Acc:HGNC:13945]	protein_coding;nonsense_mediated_decay	6.15625	5.29185	7.13071	0.823531	0.957241	0.837278	7.09643	2.82709	4.83619e-16	1.12907e-13	up	yes
ENSG00000142173	COL6A2	ENST00000397763;ENST00000300527;ENST00000310645;ENST00000409416;ENST00000460886;ENST00000485591;ENST00000436769;ENST00000413758	GO:0005515(protein binding);GO:0005518(collagen binding);GO:0005576(extracellular region);GO:0005581(collagen trimer);GO:0005615(extracellular space);GO:0005788(endoplasmic reticulum lumen);GO:0007155(cell adhesion);GO:0009749(response to glucose);GO:0016020(membrane);GO:0030020(extracellular matrix structural constituent conferring tensile strength);GO:0030198(extracellular matrix organization);…	04151(PI3K-Akt signaling pathway);04510(Focal adhesion);04512(ECM-receptor interaction);04974(Protein digestion and absorption);05165(Human papillomavirus infection);05165(Human papillomavirus infection)	NA	NA	collagen type VI alpha 2 chain [Source:HGNC Symbol;Acc:HGNC:2212]	protein_coding;processed_transcript;retained_intron	3.26755	2.62312	3.21027	0.507906	0.512213	0.511741	5.9411	2.57073	9.91283e-16	2.2792e-13	up	yes
ENSG00000177181	RIMKLA	ENST00000431473;ENST00000410070	GO:0000166(nucleotide binding);GO:0005524(ATP binding);GO:0005737(cytoplasm);GO:0005829(cytosol);GO:0006464(cellular protein modification process);GO:0008652(cellular amino acid biosynthetic process);GO:0016874(ligase activity);GO:0016879(ligase activity, forming carbon-nitrogen bonds);GO:0046872(metal ion binding);GO:0072590(N-acetyl-L-aspartate-L-glutamate ligase activity);GO:0072590(N-acetyl-L…	00250(Alanine, aspartate and glutamate metabolism);00250(Alanine, aspartate and glutamate metabolism)	K18311	6.3.2.42;EC:6.3.2.41	ribosomal modification protein rimK like family member A [Source:HGNC Symbol;Acc:HGNC:28725]	protein_coding	0.745869	0.730759	0.731245	0.092943	0.0928833	0.102475	7.65821	2.93701	1.03744e-15	2.3222e-13	up	yes
ENSG00000147180	ZNF711	ENST00000276123;ENST00000373165;ENST00000360700;ENST00000674551	GO:0000981(DNA-binding transcription factor activity, RNA polymerase II-specific);GO:0003676(nucleic acid binding);GO:0003677(DNA binding);GO:0005515(protein binding);GO:0005634(nucleus);GO:0006355(regulation of transcription, DNA-templated);GO:0006357(regulation of transcription by RNA polymerase II);GO:0010452(histone H3-K36 methylation);GO:0010468(regulation of gene expression);GO:0010845(posi…	NA	NA	NA	zinc finger protein 711 [Source:HGNC Symbol;Acc:HGNC:13128]	protein_coding	0.114422	0.155719	0.11047	1.47241	0.947357	2.28588	0.080884	-3.628	1.04059e-15	2.3222e-13	down	yes
ENSG00000134954	ETS1	ENST00000526145;ENST00000319397;ENST00000535549;ENST00000392668;ENST00000530924;ENST00000608978;ENST00000531611;ENST00000525404;ENST00000527676	GO:0000790(nuclear chromatin);GO:0000978(RNA polymerase II cis-regulatory region sequence-specific DNA binding);GO:0000981(DNA-binding transcription factor activity, RNA polymerase II-specific);GO:0001228(DNA-binding transcription activator activity, RNA polymerase II-specific);GO:0001666(response to hypoxia);GO:0002376(immune system process);GO:0003677(DNA binding);GO:0003700(DNA-binding transcr…	04014(Ras signaling pathway);04218(Cellular senescence);05166(Human T-cell leukemia virus 1 infection);05200(Pathways in cancer);05211(Renal cell carcinoma);05211(Renal cell carcinoma)	K02678	NA	ETS proto-oncogene 1, transcription factor [Source:HGNC Symbol;Acc:HGNC:3488]	protein_coding;retained_intron;processed_transcript	30.5251	29.2443	31.4217	11.0656	9.3632	11.8484	2.82525	1.49838	1.77908e-15	3.86055e-13	up	yes
ENSG00000102265	TIMP1	ENST00000218388;ENST00000377017;ENST00000445623;ENST00000456754;ENST00000441738	GO:0001775(cell activation);GO:0002020(protease binding);GO:0002248(connective tissue replacement involved in inflammatory response wound healing);GO:0002576(platelet degranulation);GO:0004857(enzyme inhibitor activity);GO:0005125(cytokine activity);GO:0005515(protein binding);GO:0005576(extracellular region);GO:0005581(collagen trimer);GO:0005604(basement membrane);GO:0005615(extracellular space…	04066(HIF-1 signaling pathway);04066(HIF-1 signaling pathway)	K16451	NA	TIMP metallopeptidase inhibitor 1 [Source:HGNC Symbol;Acc:HGNC:11820]	protein_coding	72.9851	72.9659	74.0967	23.1762	26.4937	25.3481	2.93326	1.55251	1.78081e-15	3.86055e-13	up	yes
ENSG00000167165	UGT1A6	ENST00000373424;ENST00000305139;ENST00000441351;ENST00000406651;ENST00000446481;ENST00000480628;ENST00000478062;ENST00000484784	GO:0005783(endoplasmic reticulum);GO:0005789(endoplasmic reticulum membrane);GO:0006805(xenobiotic metabolic process);GO:0008194(UDP-glycosyltransferase activity);GO:0015020(glucuronosyltransferase activity);GO:0016020(membrane);GO:0016021(integral component of membrane);GO:0016740(transferase activity);GO:0016757(transferase activity, transferring glycosyl groups);GO:0016758(transferase activity…	00040(Pentose and glucuronate interconversions);00053(Ascorbate and aldarate metabolism);00140(Steroid hormone biosynthesis);00830(Retinol metabolism);00860(Porphyrin and chlorophyll metabolism);00980(Metabolism of xenobiotics by cytochrome P450);00982(Drug metabolism - cytochrome P450);00983(Drug metabolism - other enzymes);05204(Chemical carcinogenesis);05204(Chemical carcinogenesis)	K00699	EC:2.4.1.17	UDP glucuronosyltransferase family 1 member A6 [Source:HGNC Symbol;Acc:HGNC:12538]	protein_coding;nonsense_mediated_decay;processed_transcript	2.19932	2.14521	1.7678	8.99003	7.63459	7.008	0.25864	-1.95098	1.89922e-15	4.05926e-13	down	yes
ENSG00000205363	INSYN1	ENST00000569673;ENST00000379822;ENST00000559817;ENST00000558834	GO:0005515(protein binding);GO:0014069(postsynaptic density);GO:0030054(cell junction);GO:0045202(synapse);GO:0060080(inhibitory postsynaptic potential);GO:0060080(inhibitory postsynaptic potential)	NA	NA	NA	inhibitory synaptic factor 1 [Source:HGNC Symbol;Acc:HGNC:33753]	protein_coding;processed_transcript	0.040998	0.015275	0.023305	0.449415	0.437439	0.714497	0.0496943	-4.33078	2.18073e-15	4.59619e-13	down	yes
ENSG00000099204	ABLIM1	ENST00000392952;ENST00000369252;ENST00000651092;ENST00000369253;ENST00000481974;ENST00000369256;ENST00000649363;ENST00000533213;ENST00000651023;ENST00000277895;ENST00000440467;ENST00000477638;ENST00000485570;ENST00000466400;ENST00000392955;ENST00000369266;ENST00000428430	GO:0001725(stress fiber);GO:0003779(actin binding);GO:0005515(protein binding);GO:0005737(cytoplasm);GO:0005856(cytoskeleton);GO:0007010(cytoskeleton organization);GO:0007601(visual perception);GO:0009887(animal organ morphogenesis);GO:0015629(actin cytoskeleton);GO:0030027(lamellipodium);GO:0030032(lamellipodium assembly);GO:0046872(metal ion binding);GO:0051015(actin filament binding);GO:006027…	04360(Axon guidance);04360(Axon guidance)	K07520	NA	actin binding LIM protein 1 [Source:HGNC Symbol;Acc:HGNC:78]	protein_coding;retained_intron;processed_transcript	7.28363	7.67555	7.91561	2.41868	2.20987	2.8204	3.07087	1.61865	4.74853e-15	9.87109e-13	up	yes
ENSG00000228509	AC006460	ENST00000676284;ENST00000674692;ENST00000676095;ENST00000676386;ENST00000421437;ENST00000675274;ENST00000676152;ENST00000428032;ENST00000411949	NA	NA	NA	NA	novel transcript, antisense to NAB1	lncRNA	0.0764531	0.0738682	0.12276	1.4519	1.44868	0.665341	0.0765809	-3.70687	5.01357e-15	1.02812e-12	down	yes
ENSG00000125726	CD70	ENST00000423145;ENST00000245903;ENST00000597430	GO:0002020(protease binding);GO:0002456(T cell mediated immunity);GO:0005102(signaling receptor binding);GO:0005125(cytokine activity);GO:0005164(tumor necrosis factor receptor binding);GO:0005515(protein binding);GO:0005615(extracellular space);GO:0005886(plasma membrane);GO:0005887(integral component of plasma membrane);GO:0006955(immune response);GO:0007165(signal transduction);GO:0007267(cell…	04060(Cytokine-cytokine receptor interaction);04060(Cytokine-cytokine receptor interaction)	NA	NA	CD70 molecule [Source:HGNC Symbol;Acc:HGNC:11937]	protein_coding	5.30557	4.47807	4.82008	0.625524	0.497727	0.244361	10.6783	3.41661	7.06875e-15	1.43024e-12	up	yes
ENSG00000115363	EVA1A	ENST00000410113;ENST00000490746;ENST00000432649;ENST00000410071;ENST00000410010;ENST00000452003;ENST00000233712;ENST00000486696;ENST00000485891;ENST00000486489;ENST00000393913	GO:0005515(protein binding);GO:0005764(lysosome);GO:0005765(lysosomal membrane);GO:0005783(endoplasmic reticulum);GO:0005788(endoplasmic reticulum lumen);GO:0005789(endoplasmic reticulum membrane);GO:0005886(plasma membrane);GO:0006914(autophagy);GO:0006915(apoptotic process);GO:0016020(membrane);GO:0016021(integral component of membrane);GO:0043231(intracellular membrane-bounded organelle);GO:00…	NA	NA	NA	eva-1 homolog A, regulator of programmed cell death [Source:HGNC Symbol;Acc:HGNC:25816]	protein_coding;processed_transcript	3.1043	3.94555	3.31939	0.477751	0.517943	0.511315	6.88068	2.78255	8.01283e-15	1.59993e-12	up	yes
ENSG00000149557	FEZ1	ENST00000524427;ENST00000278919;ENST00000532981;ENST00000392709;ENST00000366139;ENST00000530096;ENST00000534022;ENST00000526507;ENST00000524435;ENST00000532778;ENST00000648911;ENST00000527350;ENST00000528863;ENST00000577924;ENST00000530526;ENST00000533294;ENST00000527534	GO:0005080(protein kinase C binding);GO:0005515(protein binding);GO:0005737(cytoplasm);GO:0005739(mitochondrion);GO:0005794(Golgi apparatus);GO:0005813(centrosome);GO:0005815(microtubule organizing center);GO:0005856(cytoskeleton);GO:0005874(microtubule);GO:0005886(plasma membrane);GO:0007155(cell adhesion);GO:0007399(nervous system development);GO:0007411(axon guidance);GO:0010976(positive regul…	NA	NA	NA	fasciculation and elongation protein zeta 1 [Source:HGNC Symbol;Acc:HGNC:3659]	retained_intron;protein_coding;processed_transcript	4.79451	3.9093	4.64978	1.07428	1.15513	1.36084	3.7194	1.89507	1.00311e-14	1.97691e-12	up	yes
ENSG00000132688	NES	ENST00000368223	GO:0000086(G2/M transition of mitotic cell cycle);GO:0003674(molecular_function);GO:0005515(protein binding);GO:0005737(cytoplasm);GO:0005882(intermediate filament);GO:0007275(multicellular organism development);GO:0007399(nervous system development);GO:0007417(central nervous system development);GO:0007420(brain development);GO:0019215(intermediate filament binding);GO:0030844(positive regulatio…	NA	K07609	NA	nestin [Source:HGNC Symbol;Acc:HGNC:7756]	protein_coding	1.20518	1.03903	1.03014	0.15798	0.100462	0.087853	9.45538	3.24114	1.02622e-14	1.99652e-12	up	yes
ENSG00000002079	MYH16	ENST00000439784;ENST00000452010;ENST00000425880;ENST00000453194;ENST00000429079	NA	NA	NA	NA	myosin heavy chain 16 pseudogene [Source:HGNC Symbol;Acc:HGNC:31038]	transcribed_unitary_pseudogene;processed_transcript;retained_intron	0.738513	0.780033	0.666765	0.0898552	0.0474477	0.0710287	10.4896	3.39089	1.05298e-14	2.02266e-12	up	yes
ENSG00000163235	TGFA	ENST00000295400;ENST00000418333;ENST00000394241;ENST00000450929;ENST00000460808;ENST00000445399;ENST00000474101;ENST00000419940;ENST00000444975	GO:0000139(Golgi membrane);GO:0000165(MAPK cascade);GO:0000187(activation of MAPK activity);GO:0001525(angiogenesis);GO:0005154(epidermal growth factor receptor binding);GO:0005515(protein binding);GO:0005576(extracellular region);GO:0005615(extracellular space);GO:0005634(nucleus);GO:0005789(endoplasmic reticulum membrane);GO:0005886(plasma membrane);GO:0006357(regulation of transcription by RNA…	01521(EGFR tyrosine kinase inhibitor resistance);04010(MAPK signaling pathway);04012(ErbB signaling pathway);04014(Ras signaling pathway);04151(PI3K-Akt signaling pathway);04915(Estrogen signaling pathway);05200(Pathways in cancer);05210(Colorectal cancer);05211(Renal cell carcinoma);05212(Pancreatic cancer);05214(Glioma);05215(Prostate cancer);05223(Non-small cell lung cancer);05225(Hepatocellul…	K08774	NA	transforming growth factor alpha [Source:HGNC Symbol;Acc:HGNC:11765]	protein_coding;processed_transcript	17.9562	15.6148	18.9915	5.42388	4.59298	6.51644	3.17919	1.66866	1.09444e-14	2.07601e-12	up	yes
ENSG00000090339	ICAM1	ENST00000264832;ENST00000588645;ENST00000585443;ENST00000592686;ENST00000423829	GO:0001541(ovarian follicle development);GO:0001618(virus receptor activity);GO:0001666(response to hypoxia);GO:0001772(immunological synapse);GO:0001910(regulation of leukocyte mediated cytotoxicity);GO:0001975(response to amphetamine);GO:0002291(T cell activation via T cell receptor contact with antigen bound to MHC molecule on antigen presenting cell);GO:0002438(acute inflammatory response to …	04064(NF-kappa B signaling pathway);04514(Cell adhesion molecules (CAMs));04650(Natural killer cell mediated cytotoxicity);04668(TNF signaling pathway);04670(Leukocyte transendothelial migration);04933(AGE-RAGE signaling pathway in diabetic complications);05143(African trypanosomiasis);05144(Malaria);05150(Staphylococcus aureus infection);05164(Influenza A);05166(Human T-cell leukemia virus 1 inf…	NA	NA	intercellular adhesion molecule 1 [Source:HGNC Symbol;Acc:HGNC:5344]	protein_coding;processed_transcript;retained_intron	23.458	21.7613	22.7251	8.13921	7.89915	7.49168	2.88756	1.52985	1.47304e-14	2.74457e-12	up	yes
ENSG00000173848	NET1	ENST00000380359;ENST00000355029;ENST00000486354;ENST00000465087;ENST00000484741;ENST00000449083	GO:0001558(regulation of cell growth);GO:0005085(guanyl-nucleotide exchange factor activity);GO:0005089(Rho guanyl-nucleotide exchange factor activity);GO:0005515(protein binding);GO:0005634(nucleus);GO:0005737(cytoplasm);GO:0005829(cytosol);GO:0007165(signal transduction);GO:0007186(G protein-coupled receptor signaling pathway);GO:0035025(positive regulation of Rho protein signal transduction);G…	NA	K20683	NA	neuroepithelial cell transforming 1 [Source:HGNC Symbol;Acc:HGNC:14592]	protein_coding;processed_transcript	47.2628	44.4414	50.5718	18.6434	17.3877	17.4627	2.65967	1.41125	1.48306e-14	2.74457e-12	up	yes
ENSG00000235109	ZSCAN31	ENST00000396838;ENST00000439158;ENST00000414429;ENST00000344279;ENST00000444081;ENST00000414431;ENST00000439628;ENST00000476001;ENST00000447021;ENST00000434036;ENST00000426434;ENST00000481934;ENST00000446222;ENST00000446474;ENST00000435857;ENST00000611469;ENST00000453745;ENST00000426756;ENST00000439636	GO:0003676(nucleic acid binding);GO:0003677(DNA binding);GO:0003700(DNA-binding transcription factor activity);GO:0005634(nucleus);GO:0006355(regulation of transcription, DNA-templated);GO:0046872(metal ion binding);GO:1990837(sequence-specific double-stranded DNA binding);GO:1990837(sequence-specific double-stranded DNA binding)	NA	K09230	NA	zinc finger and SCAN domain containing 31 [Source:HGNC Symbol;Acc:HGNC:14097]	protein_coding;processed_transcript	0.360849	0.659056	0.425386	3.05151	2.7685	4.56419	0.139182	-2.84496	1.51334e-14	2.76685e-12	down	yes
ENSG00000231560	CLEC12A-AS1	ENST00000420905	NA	NA	NA	NA	CLEC12A antisense RNA 1 [Source:HGNC Symbol;Acc:HGNC:53407]	lncRNA	0.0001	0.0001	0.012907	0.247759	0.259085	0.341325	0.0154533	-6.01594	1.63243e-14	2.94906e-12	down	yes
ENSG00000069188	SDK2	ENST00000392650;ENST00000410094;ENST00000585283;ENST00000424778;ENST00000479356	GO:0005515(protein binding);GO:0005886(plasma membrane);GO:0007155(cell adhesion);GO:0007156(homophilic cell adhesion via plasma membrane adhesion molecules);GO:0007416(synapse assembly);GO:0010842(retina layer formation);GO:0016020(membrane);GO:0016021(integral component of membrane);GO:0030054(cell junction);GO:0045202(synapse);GO:0045216(cell-cell junction organization);GO:0060219(camera-type …	NA	K16353	NA	sidekick cell adhesion molecule 2 [Source:HGNC Symbol;Acc:HGNC:19308]	protein_coding;processed_transcript;retained_intron	0.0693623	0.0499069	0.0765936	0.622387	0.484604	0.528184	0.119781	-3.06153	1.69533e-14	3.02667e-12	down	yes
ENSG00000169469	SPRR1B	ENST00000307098	GO:0001533(cornified envelope);GO:0005198(structural molecule activity);GO:0005737(cytoplasm);GO:0005829(cytosol);GO:0008544(epidermis development);GO:0018149(peptide cross-linking);GO:0030216(keratinocyte differentiation);GO:0031424(keratinization);GO:0070268(cornification)	NA	NA	NA	small proline rich protein 1B [Source:HGNC Symbol;Acc:HGNC:11260]	protein_coding	0.176772	0.278678	0.271453	4.02617	4.59622	3.10071	0.062006	-4.01145	2.0916e-14	3.69071e-12	down	yes
ENSG00000119720	NRDE2	ENST00000354366;ENST00000612614;ENST00000555903;ENST00000556189;ENST00000553409;ENST00000557064;ENST00000554464;ENST00000628832;ENST00000557732;ENST00000557106	GO:0003674(molecular_function);GO:0005515(protein binding);GO:0005634(nucleus);GO:0005654(nucleoplasm);GO:0005730(nucleolus);GO:0016246(RNA interference);GO:0016607(nuclear speck);GO:0031048(chromatin silencing by small RNA);GO:0046833(positive regulation of RNA export from nucleus);GO:1902369(negative regulation of RNA catabolic process);GO:1902369(negative regulation of RNA catabolic process)	NA	NA	NA	NRDE-2, necessary for RNA interference, domain containing [Source:HGNC Symbol;Acc:HGNC:20186]	protein_coding;retained_intron;nonsense_mediated_decay;processed_transcript	2.04154	2.0483	2.16203	5.89963	5.72954	5.57236	0.363448	-1.46018	2.94084e-14	5.11848e-12	down	yes
ENSG00000130508	PXDN	ENST00000252804;ENST00000493779;ENST00000465809;ENST00000483018;ENST00000447941;ENST00000453308;ENST00000467191;ENST00000477093;ENST00000425171;ENST00000493654;ENST00000477810;ENST00000478155;ENST00000485177;ENST00000433670	GO:0001960(negative regulation of cytokine-mediated signaling pathway);GO:0004601(peroxidase activity);GO:0005152(interleukin-1 receptor antagonist activity);GO:0005201(extracellular matrix structural constituent);GO:0005515(protein binding);GO:0005576(extracellular region);GO:0005615(extracellular space);GO:0005783(endoplasmic reticulum);GO:0006955(immune response);GO:0006979(response to oxidati…	NA	K19511	EC:1.11.1.7	peroxidasin [Source:HGNC Symbol;Acc:HGNC:14966]	protein_coding;retained_intron;processed_transcript;nonsense_mediated_decay	1.8978	1.79017	2.11591	0.438581	0.354899	0.218089	5.73751	2.52042	2.96821e-14	5.11848e-12	up	yes
ENSG00000092295	TGM1	ENST00000560443;ENST00000206765;ENST00000560226;ENST00000561067;ENST00000559136;ENST00000559669;ENST00000560478;ENST00000558074;ENST00000544573	GO:0001533(cornified envelope);GO:0003810(protein-glutamine gamma-glutamyltransferase activity);GO:0005515(protein binding);GO:0005829(cytosol);GO:0005886(plasma membrane);GO:0006464(cellular protein modification process);GO:0010838(positive regulation of keratinocyte proliferation);GO:0016020(membrane);GO:0016740(transferase activity);GO:0016746(transferase activity, transferring acyl groups);GO…	NA	K05619	EC:2.3.2.13	transglutaminase 1 [Source:HGNC Symbol;Acc:HGNC:11777]	protein_coding	3.49945	3.65231	3.84328	11.0163	13.3854	21.1599	0.241323	-2.05097	3.09284e-14	5.27347e-12	down	yes
ENSG00000267368	UPK3BL1	ENST00000340457	GO:0016020(membrane);GO:0016021(integral component of membrane)	NA	NA	NA	uroplakin 3B like 1 [Source:HGNC Symbol;Acc:HGNC:37278]	protein_coding	0.228055	1.06999	1.93721	21.1233	21.6416	16.1804	0.0548857	-4.18743	3.13634e-14	5.28822e-12	down	yes
ENSG00000171552	BCL2L1	ENST00000439267;ENST00000307677;ENST00000376062;ENST00000450273;ENST00000376055;ENST00000456404;ENST00000422920;ENST00000434194;ENST00000420488	GO:0001541(ovarian follicle development);GO:0001701(in utero embryonic development);GO:0001836(release of cytochrome c from mitochondria);GO:0005515(protein binding);GO:0005634(nucleus);GO:0005737(cytoplasm);GO:0005739(mitochondrion);GO:0005741(mitochondrial outer membrane);GO:0005743(mitochondrial inner membrane);GO:0005759(mitochondrial matrix);GO:0005783(endoplasmic reticulum);GO:0005813(centr…	01521(EGFR tyrosine kinase inhibitor resistance);01524(Platinum drug resistance);04014(Ras signaling pathway);04064(NF-kappa B signaling pathway);04115(p53 signaling pathway);04137(Mitophagy - animal);04140(Autophagy - animal);04151(PI3K-Akt signaling pathway);04210(Apoptosis);04215(Apoptosis - multiple species);04621(NOD-like receptor signaling pathway);04630(Jak-STAT signaling pathway);05014(Am…	NA	NA	BCL2 like 1 [Source:HGNC Symbol;Acc:HGNC:992]	protein_coding	54.9672	52.3304	54.2905	17.681	16.4608	22.345	2.86064	1.51634	3.8075e-14	6.34933e-12	up	yes
ENSG00000106278	PTPRZ1	ENST00000393386;ENST00000483028;ENST00000468641;ENST00000650681;ENST00000650728;ENST00000651842;ENST00000652054;ENST00000471837;ENST00000474500;ENST00000652298;ENST00000449182;ENST00000489114;ENST00000651390;ENST00000470504;ENST00000651841;ENST00000651863;ENST00000651065;ENST00000483995;ENST00000650826;ENST00000651320;ENST00000652708	GO:0002244(hematopoietic progenitor cell differentiation);GO:0004721(phosphoprotein phosphatase activity);GO:0004725(protein tyrosine phosphatase activity);GO:0005001(transmembrane receptor protein tyrosine phosphatase activity);GO:0005178(integrin binding);GO:0005515(protein binding);GO:0005576(extracellular region);GO:0005886(plasma membrane);GO:0005887(integral component of plasma membrane);GO…	05120(Epithelial cell signaling in Helicobacter pylori infection);05120(Epithelial cell signaling in Helicobacter pylori infection)	K08114	EC:3.1.3.48	protein tyrosine phosphatase receptor type Z1 [Source:HGNC Symbol;Acc:HGNC:9685]	protein_coding;processed_transcript;retained_intron;nonsense_mediated_decay	0.0263353	0.0291347	0.0403996	0.37683	0.310258	0.381518	0.0897146	-3.47851	4.01586e-14	6.62398e-12	down	yes
ENSG00000143816	WNT9A	ENST00000272164	GO:0005102(signaling receptor binding);GO:0005109(frizzled binding);GO:0005125(cytokine activity);GO:0005515(protein binding);GO:0005576(extracellular region);GO:0005615(extracellular space);GO:0007093(mitotic cell cycle checkpoint);GO:0007267(cell-cell signaling);GO:0007275(multicellular organism development);GO:0008285(negative regulation of cell population proliferation);GO:0016055(Wnt signali…	04150(mTOR signaling pathway);04310(Wnt signaling pathway);04390(Hippo signaling pathway);04550(Signaling pathways regulating pluripotency of stem cells);04916(Melanogenesis);04934(Cushing syndrome);05165(Human papillomavirus infection);05200(Pathways in cancer);05205(Proteoglycans in cancer);05217(Basal cell carcinoma);05224(Breast cancer);05225(Hepatocellular carcinoma);05226(Gastric cancer)	K01064	NA	Wnt family member 9A [Source:HGNC Symbol;Acc:HGNC:12778]	protein_coding	0.656488	0.991221	0.961981	4.78679	4.62919	4.12567	0.192716	-2.37545	5.46568e-14	8.91847e-12	down	yes
ENSG00000100906	NFKBIA	ENST00000557389;ENST00000557140;ENST00000216797;ENST00000555371;ENST00000557459;ENST00000556664;ENST00000555629;ENST00000557100;ENST00000554001;ENST00000553342	GO:0005515(protein binding);GO:0005634(nucleus);GO:0005654(nucleoplasm);GO:0005737(cytoplasm);GO:0005829(cytosol);GO:0005886(plasma membrane);GO:0006606(protein import into nucleus);GO:0006915(apoptotic process);GO:0007249(I-kappaB kinase/NF-kappaB signaling);GO:0007253(cytoplasmic sequestering of NF-kappaB);GO:0008134(transcription factor binding);GO:0008139(nuclear localization sequence binding…	04024(cAMP signaling pathway);04062(Chemokine signaling pathway);04064(NF-kappa B signaling pathway);04210(Apoptosis);04380(Osteoclast differentiation);04620(Toll-like receptor signaling pathway);04621(NOD-like receptor signaling pathway);04622(RIG-I-like receptor signaling pathway);04623(Cytosolic DNA-sensing pathway);04625(C-type lectin receptor signaling pathway);04657(IL-17 signaling pathway)…	K04734	NA	NFKB inhibitor alpha [Source:HGNC Symbol;Acc:HGNC:7797]	protein_coding;retained_intron;processed_transcript;nonsense_mediated_decay	44.1106	43.3608	48.5209	16.1691	17.5691	15.0486	2.78748	1.47896	5.59446e-14	9.03148e-12	up	yes
ENSG00000131016	AKAP12	ENST00000402676;ENST00000354675;ENST00000253332;ENST00000359755;ENST00000490177	GO:0005515(protein binding);GO:0005516(calmodulin binding);GO:0005737(cytoplasm);GO:0005829(cytosol);GO:0005856(cytoskeleton);GO:0005886(plasma membrane);GO:0005925(focal adhesion);GO:0005938(cell cortex);GO:0006605(protein targeting);GO:0007165(signal transduction);GO:0007186(G protein-coupled receptor signaling pathway);GO:0007193(adenylate cyclase-inhibiting G protein-coupled receptor signalin…	NA	K16528	NA	A-kinase anchoring protein 12 [Source:HGNC Symbol;Acc:HGNC:370]	protein_coding;processed_transcript	10.3437	10.0862	11.6393	3.67364	3.05187	4.1805	2.94051	1.55607	6.48877e-14	1.0365e-11	up	yes
ENSG00000177706	FAM20C	ENST00000313766;ENST00000515795;ENST00000471328;ENST00000512382;ENST00000477004	GO:0000166(nucleotide binding);GO:0001501(skeletal system development);GO:0004674(protein serine/threonine kinase activity);GO:0005509(calcium ion binding);GO:0005515(protein binding);GO:0005524(ATP binding);GO:0005576(extracellular region);GO:0005615(extracellular space);GO:0005737(cytoplasm);GO:0005788(endoplasmic reticulum lumen);GO:0005794(Golgi apparatus);GO:0006468(protein phosphorylation);…	NA	K21958	EC:2.7.11.1	FAM20C golgi associated secretory pathway kinase [Source:HGNC Symbol;Acc:HGNC:22140]	protein_coding;retained_intron;processed_transcript	10.0387	10.2536	10.2789	2.49285	2.9129	1.31796	4.54677	2.18484	7.36939e-14	1.1649e-11	up	yes
ENSG00000100577	GSTZ1	ENST00000349555;ENST00000555208;ENST00000553431;ENST00000216465;ENST00000555093;ENST00000557639;ENST00000556627;ENST00000553268;ENST00000557053;ENST00000361389;ENST00000393734;ENST00000555583;ENST00000553586;ENST00000554279;ENST00000554381;ENST00000553838;ENST00000554846;ENST00000556914;ENST00000553770	GO:0003824(catalytic activity);GO:0004364(glutathione transferase activity);GO:0004602(glutathione peroxidase activity);GO:0005515(protein binding);GO:0005737(cytoplasm);GO:0005739(mitochondrion);GO:0005759(mitochondrial matrix);GO:0005829(cytosol);GO:0006559(L-phenylalanine catabolic process);GO:0006572(tyrosine catabolic process);GO:0006749(glutathione metabolic process);GO:0008152(metabolic pr…	00350(Tyrosine metabolism);00350(Tyrosine metabolism)	K01800	EC:5.2.1.2	glutathione S-transferase zeta 1 [Source:HGNC Symbol;Acc:HGNC:4643]	protein_coding;retained_intron;nonsense_mediated_decay	1.08638	0.872482	1.18038	3.72028	3.84826	4.29435	0.264628	-1.91796	9.11451e-14	1.4259e-11	down	yes
ENSG00000204160	ZDHHC18	ENST00000488397;ENST00000374142;ENST00000478902;ENST00000534643;ENST00000374141	GO:0005783(endoplasmic reticulum);GO:0005794(Golgi apparatus);GO:0006612(protein targeting to membrane);GO:0016020(membrane);GO:0016021(integral component of membrane);GO:0016409(palmitoyltransferase activity);GO:0016740(transferase activity);GO:0016746(transferase activity, transferring acyl groups);GO:0018230(peptidyl-L-cysteine S-palmitoylation);GO:0018345(protein palmitoylation);GO:0019706(pr…	NA	NA	NA	zinc finger DHHC-type palmitoyltransferase 18 [Source:HGNC Symbol;Acc:HGNC:20712]	protein_coding;processed_transcript	9.38335	9.41247	9.70829	2.89981	3.17218	3.19615	3.07549	1.62082	9.37121e-14	1.4511e-11	up	yes
ENSG00000079385	CEACAM1	ENST00000352591;ENST00000403444;ENST00000161559;ENST00000488639;ENST00000485605;ENST00000465051;ENST00000403461;ENST00000600172;ENST00000358394;ENST00000599389;ENST00000471298;ENST00000344391;ENST00000377806;ENST00000403136	GO:0001525(angiogenesis);GO:0001558(regulation of cell growth);GO:0001568(blood vessel development);GO:0001915(negative regulation of T cell mediated cytotoxicity);GO:0002859(negative regulation of natural killer cell mediated cytotoxicity directed against tumor cell target);GO:0003674(molecular_function);GO:0003779(actin binding);GO:0005515(protein binding);GO:0005516(calmodulin binding);GO:0005…	NA	NA	NA	CEA cell adhesion molecule 1 [Source:HGNC Symbol;Acc:HGNC:1814]	protein_coding;processed_transcript;retained_intron	3.29886	2.85856	3.30706	0.495078	0.533523	0.744298	5.33843	2.41641	9.74175e-14	1.49324e-11	up	yes
ENSG00000275713	H2BC9	ENST00000619466	GO:0000786(nucleosome);GO:0003677(DNA binding);GO:0005515(protein binding);GO:0005634(nucleus);GO:0005654(nucleoplasm);GO:0005694(chromosome);GO:0005829(cytosol);GO:0006334(nucleosome assembly);GO:0016567(protein ubiquitination);GO:0019899(enzyme binding);GO:0032991(protein-containing complex);GO:0044389(ubiquitin-like protein ligase binding);GO:0046982(protein heterodimerization activity);GO:007…	05034(Alcoholism);05203(Viral carcinogenesis);05322(Systemic lupus erythematosus)	NA	NA	H2B clustered histone 9 [Source:HGNC Symbol;Acc:HGNC:4755]	protein_coding	1.81781	1.45856	1.72036	11.0008	11.4573	6.23809	0.174126	-2.5218	1.16447e-13	1.76709e-11	down	yes
ENSG00000144583	MARCHF4	ENST00000273067	GO:0000139(Golgi membrane);GO:0004842(ubiquitin-protein transferase activity);GO:0005794(Golgi apparatus);GO:0005795(Golgi stack);GO:0005802(trans-Golgi network);GO:0008270(zinc ion binding);GO:0016020(membrane);GO:0016021(integral component of membrane);GO:0016567(protein ubiquitination);GO:0016740(transferase activity);GO:0046872(metal ion binding)	NA	K10659	EC:2.3.2.27	membrane associated ring-CH-type finger 4 [Source:HGNC Symbol;Acc:HGNC:29269]	protein_coding	0.700475	0.673487	0.912165	0.024023	0.043464	0.0001	33.825	5.08002	1.31521e-13	1.97608e-11	up	yes
ENSG00000140022	STON2	ENST00000553821;ENST00000649389;ENST00000555284;ENST00000555447;ENST00000614646;ENST00000557055;ENST00000652748;ENST00000555226;ENST00000556280;ENST00000554710	GO:0002244(hematopoietic progenitor cell differentiation);GO:0005515(protein binding);GO:0005730(nucleolus);GO:0005737(cytoplasm);GO:0005829(cytosol);GO:0006897(endocytosis);GO:0008021(synaptic vesicle);GO:0016020(membrane);GO:0016192(vesicle-mediated transport);GO:0030054(cell junction);GO:0030100(regulation of endocytosis);GO:0030136(clathrin-coated vesicle);GO:0031410(cytoplasmic vesicle);GO:0…	NA	K20067	NA	stonin 2 [Source:HGNC Symbol;Acc:HGNC:30652]	protein_coding;retained_intron;processed_transcript	0.825734	1.01667	0.81681	2.66342	4.71751	5.48932	0.206617	-2.27497	1.88273e-13	2.80103e-11	down	yes
ENSG00000139737	SLAIN1	ENST00000267219;ENST00000418532;ENST00000446759;ENST00000462234;ENST00000488699;ENST00000351546;ENST00000481614;ENST00000441784;ENST00000465831;ENST00000377236;ENST00000442759;ENST00000358679;ENST00000496045;ENST00000474663;ENST00000466548;ENST00000314070;ENST00000422114	GO:0005515(protein binding);GO:0005737(cytoplasm);GO:0005856(cytoskeleton);GO:0005856(cytoskeleton)	NA	K16580	NA	SLAIN motif family member 1 [Source:HGNC Symbol;Acc:HGNC:26387]	protein_coding;processed_transcript	0.0758898	0.103997	0.0467823	0.831094	0.753899	1.01029	0.0873389	-3.51723	1.9535e-13	2.87809e-11	down	yes
ENSG00000144476	ACKR3	ENST00000272928;ENST00000447924	GO:0001525(angiogenesis);GO:0001570(vasculogenesis);GO:0004930(G protein-coupled receptor activity);GO:0005044(scavenger receptor activity);GO:0005515(protein binding);GO:0005634(nucleus);GO:0005737(cytoplasm);GO:0005768(endosome);GO:0005769(early endosome);GO:0005886(plasma membrane);GO:0005905(clathrin-coated pit);GO:0006935(chemotaxis);GO:0006955(immune response);GO:0007155(cell adhesion);GO:0…	04060(Cytokine-cytokine receptor interaction);04060(Cytokine-cytokine receptor interaction)	K04304	NA	atypical chemokine receptor 3 [Source:HGNC Symbol;Acc:HGNC:23692]	protein_coding	2.54845	2.40517	3.0113	14.1212	14.5062	8.37055	0.21528	-2.21571	2.15471e-13	3.144e-11	down	yes
ENSG00000110092	CCND1	ENST00000227507;ENST00000539241;ENST00000535993;ENST00000536559;ENST00000545484;ENST00000542367	GO:0000079(regulation of cyclin-dependent protein serine/threonine kinase activity);GO:0000082(G1/S transition of mitotic cell cycle);GO:0000122(negative regulation of transcription by RNA polymerase II);GO:0000307(cyclin-dependent protein kinase holoenzyme complex);GO:0000320(re-entry into mitotic cell cycle);GO:0001889(liver development);GO:0001934(positive regulation of protein phosphorylation…	01522(Endocrine resistance);04068(FoxO signaling pathway);04110(Cell cycle);04115(p53 signaling pathway);04151(PI3K-Akt signaling pathway);04152(AMPK signaling pathway);04218(Cellular senescence);04310(Wnt signaling pathway);04340(Hedgehog signaling pathway);04371(Apelin signaling pathway);04390(Hippo signaling pathway);04510(Focal adhesion);04530(Tight junction);04630(Jak-STAT signaling pathway)…	NA	NA	cyclin D1 [Source:HGNC Symbol;Acc:HGNC:1582]	protein_coding;retained_intron	327.081	324.492	329.827	134.739	134.848	126.443	2.4781	1.30923	2.17698e-13	3.14626e-11	up	yes
ENSG00000154127	UBASH3B	ENST00000284273;ENST00000526493;ENST00000529998;ENST00000530917;ENST00000525711;ENST00000533451;ENST00000530578;ENST00000526386	GO:0004721(phosphoprotein phosphatase activity);GO:0004725(protein tyrosine phosphatase activity);GO:0005515(protein binding);GO:0005634(nucleus);GO:0005737(cytoplasm);GO:0006469(negative regulation of protein kinase activity);GO:0009968(negative regulation of signal transduction);GO:0016787(hydrolase activity);GO:0030168(platelet activation);GO:0031625(ubiquitin protein ligase binding);GO:003533…	NA	K18993	EC:3.1.3.48	ubiquitin associated and SH3 domain containing B [Source:HGNC Symbol;Acc:HGNC:29884]	protein_coding;retained_intron;processed_transcript	6.11703	5.79223	6.01645	2.12121	1.92543	1.97807	2.97536	1.57307	2.37841e-13	3.39549e-11	up	yes
ENSG00000047457	CP	ENST00000264613;ENST00000489736;ENST00000474204;ENST00000463556;ENST00000479771;ENST00000471356;ENST00000455472;ENST00000497797;ENST00000460674;ENST00000481169;ENST00000462336;ENST00000494544;ENST00000473296;ENST00000497902;ENST00000490639	GO:0004322(ferroxidase activity);GO:0005507(copper ion binding);GO:0005576(extracellular region);GO:0005615(extracellular space);GO:0005765(lysosomal membrane);GO:0005788(endoplasmic reticulum lumen);GO:0005886(plasma membrane);GO:0006811(ion transport);GO:0006825(copper ion transport);GO:0006826(iron ion transport);GO:0006879(cellular iron ion homeostasis);GO:0016491(oxidoreductase activity);GO:…	00860(Porphyrin and chlorophyll metabolism);04216(Ferroptosis);04216(Ferroptosis)	NA	NA	ceruloplasmin [Source:HGNC Symbol;Acc:HGNC:2295]	protein_coding;retained_intron;nonsense_mediated_decay;processed_transcript	0.0001	0.0127059	0.0378522	1.50237	0.71678	0.495469	0.0186612	-5.74381	2.39418e-13	3.39549e-11	down	yes
ENSG00000196611	MMP1	ENST00000315274	GO:0004175(endopeptidase activity);GO:0004222(metalloendopeptidase activity);GO:0004252(serine-type endopeptidase activity);GO:0005576(extracellular region);GO:0006508(proteolysis);GO:0008233(peptidase activity);GO:0008237(metallopeptidase activity);GO:0008270(zinc ion binding);GO:0016032(viral process);GO:0016787(hydrolase activity);GO:0019221(cytokine-mediated signaling pathway);GO:0022617(extr…	03320(PPAR signaling pathway);04657(IL-17 signaling pathway);04926(Relaxin signaling pathway);05200(Pathways in cancer);05219(Bladder cancer);05323(Rheumatoid arthritis)	K01388	EC:3.4.24.7	matrix metallopeptidase 1 [Source:HGNC Symbol;Acc:HGNC:7155]	protein_coding	17.3651	20.3594	21.0471	53.9463	53.6438	50.5852	0.37156	-1.42833	2.5063e-13	3.52159e-11	down	yes
ENSG00000165716	DIPK1B	ENST00000371692;ENST00000371691	GO:0005515(protein binding);GO:0005783(endoplasmic reticulum);GO:0005789(endoplasmic reticulum membrane);GO:0016020(membrane);GO:0016021(integral component of membrane);GO:0016021(integral component of membrane)	NA	NA	NA	divergent protein kinase domain 1B [Source:HGNC Symbol;Acc:HGNC:28290]	protein_coding	5.4862	5.17779	4.82521	1.24859	1.08644	1.02496	4.6099	2.20474	3.07808e-13	4.24923e-11	up	yes
ENSG00000185070	FLRT2	ENST00000330753;ENST00000556335;ENST00000553627;ENST00000555398;ENST00000554746;ENST00000553650;ENST00000557419	GO:0003007(heart morphogenesis);GO:0005104(fibroblast growth factor receptor binding);GO:0005515(protein binding);GO:0005576(extracellular region);GO:0005615(extracellular space);GO:0005783(endoplasmic reticulum);GO:0005789(endoplasmic reticulum membrane);GO:0005886(plasma membrane);GO:0005887(integral component of plasma membrane);GO:0005911(cell-cell junction);GO:0005925(focal adhesion);GO:0007…	NA	K16362	NA	fibronectin leucine rich transmembrane protein 2 [Source:HGNC Symbol;Acc:HGNC:3761]	protein_coding;processed_transcript;retained_intron	0.0247264	0.0121094	0.0240226	0.219409	0.163605	0.159078	0.112266	-3.15501	3.08177e-13	4.24923e-11	down	yes
ENSG00000168389	MFSD2A	ENST00000480630;ENST00000372811;ENST00000434861;ENST00000372809;ENST00000481612;ENST00000459917;ENST00000483824;ENST00000469745;ENST00000491515;ENST00000420632	GO:0003406(retinal pigment epithelium development);GO:0005324(long-chain fatty acid transporter activity);GO:0005548(phospholipid transporter activity);GO:0005783(endoplasmic reticulum);GO:0005789(endoplasmic reticulum membrane);GO:0005886(plasma membrane);GO:0005887(integral component of plasma membrane);GO:0006656(phosphatidylcholine biosynthetic process);GO:0006869(lipid transport);GO:0007420(…	NA	NA	NA	major facilitator superfamily domain containing 2A [Source:HGNC Symbol;Acc:HGNC:25897]	processed_transcript;protein_coding	9.57851	8.90609	9.30316	1.65194	2.2124	2.96822	4.06697	2.02395	3.10817e-13	4.24923e-11	up	yes
ENSG00000138378	STAT4	ENST00000470708;ENST00000358470;ENST00000413064;ENST00000392320;ENST00000409995;ENST00000647167;ENST00000463951;ENST00000432798;ENST00000495326;ENST00000450994;ENST00000495849	GO:0000790(nuclear chromatin);GO:0000978(RNA polymerase II cis-regulatory region sequence-specific DNA binding);GO:0000981(DNA-binding transcription factor activity, RNA polymerase II-specific);GO:0001228(DNA-binding transcription activator activity, RNA polymerase II-specific);GO:0003677(DNA binding);GO:0003700(DNA-binding transcription factor activity);GO:0005515(protein binding);GO:0005634(nuc…	04217(Necroptosis);04630(Jak-STAT signaling pathway);04658(Th1 and Th2 cell differentiation);05161(Hepatitis B);05200(Pathways in cancer);05321(Inflammatory bowel disease (IBD));05321(Inflammatory bowel disease (IBD))	K11222	NA	signal transducer and activator of transcription 4 [Source:HGNC Symbol;Acc:HGNC:11365]	processed_transcript;protein_coding;nonsense_mediated_decay;retained_intron	0.276396	0.281885	0.225116	1.56214	1.69112	1.68797	0.158543	-2.65705	3.3928e-13	4.59694e-11	down	yes
ENSG00000143556	S100A7	ENST00000368723;ENST00000368722	GO:0000302(response to reactive oxygen species);GO:0001525(angiogenesis);GO:0005509(calcium ion binding);GO:0005515(protein binding);GO:0005576(extracellular region);GO:0005615(extracellular space);GO:0005634(nucleus);GO:0005737(cytoplasm);GO:0005783(endoplasmic reticulum);GO:0005829(cytosol);GO:0005925(focal adhesion);GO:0008270(zinc ion binding);GO:0008544(epidermis development);GO:0010820(posi…	04657(IL-17 signaling pathway);04657(IL-17 signaling pathway)	K21126	NA	S100 calcium binding protein A7 [Source:HGNC Symbol;Acc:HGNC:10497]	protein_coding	0.0001	0.103296	0.0001	1.6659	2.37278	1.77374	0.017806	-5.81149	3.58361e-13	4.8125e-11	down	yes
ENSG00000254703	SENCR	ENST00000526269	NA	NA	NA	NA	smooth muscle and endothelial cell enriched migration/differentiation-associated lncRNA [Source:HGNC Symbol;Acc:HGNC:44177]	lncRNA	2.92748	2.37375	2.58005	0.0001	0.109193	0.14466	31.0344	4.9558	3.72394e-13	4.95709e-11	up	yes
ENSG00000050165	DKK3	ENST00000396505;ENST00000525493;ENST00000529338;ENST00000525927;ENST00000532372;ENST00000534511;ENST00000530694;ENST00000532873;ENST00000534479;ENST00000531309;ENST00000528188;ENST00000326932;ENST00000526218;ENST00000533813;ENST00000527132;ENST00000533900	GO:0005515(protein binding);GO:0005576(extracellular region);GO:0005615(extracellular space);GO:0007275(multicellular organism development);GO:0009653(anatomical structure morphogenesis);GO:0016055(Wnt signaling pathway);GO:0017015(regulation of transforming growth factor beta receptor signaling pathway);GO:0030178(negative regulation of Wnt signaling pathway);GO:0030325(adrenal gland development…	NA	NA	NA	dickkopf WNT signaling pathway inhibitor 3 [Source:HGNC Symbol;Acc:HGNC:2893]	protein_coding;processed_transcript;retained_intron	0.0625178	0.0809114	0.0738821	1.17707	0.328536	1.07281	0.0842808	-3.56865	3.98866e-13	5.2633e-11	down	yes
ENSG00000118503	TNFAIP3	ENST00000620204;ENST00000237289;ENST00000612899;ENST00000615468;ENST00000420009;ENST00000619035;ENST00000485192;ENST00000621150;ENST00000614035;ENST00000433680;ENST00000421450	GO:0001922(B-1 B cell homeostasis);GO:0002020(protease binding);GO:0002237(response to molecule of bacterial origin);GO:0002634(regulation of germinal center formation);GO:0002677(negative regulation of chronic inflammatory response);GO:0003677(DNA binding);GO:0003824(catalytic activity);GO:0004842(ubiquitin-protein transferase activity);GO:0004843(thiol-dependent ubiquitin-specific protease acti…	04064(NF-kappa B signaling pathway);04217(Necroptosis);04621(NOD-like receptor signaling pathway);04657(IL-17 signaling pathway);04668(TNF signaling pathway);05162(Measles);05169(Epstein-Barr virus infection);05169(Epstein-Barr virus infection)	K11859	EC:3.4.19.12	TNF alpha induced protein 3 [Source:HGNC Symbol;Acc:HGNC:11896]	protein_coding;processed_transcript	18.3494	17.5582	19.4767	7.67968	6.45354	6.41242	2.69567	1.43064	4.46344e-13	5.83903e-11	up	yes
ENSG00000186442	KRT3	ENST00000417996	GO:0005515(protein binding);GO:0005829(cytosol);GO:0005882(intermediate filament);GO:0030855(epithelial cell differentiation);GO:0031424(keratinization);GO:0045095(keratin filament);GO:0045104(intermediate filament cytoskeleton organization);GO:0070062(extracellular exosome);GO:0070268(cornification)	NA	K07605	NA	keratin 3 [Source:HGNC Symbol;Acc:HGNC:6440]	protein_coding	0.090474	0.144013	0.120555	1.49694	1.69345	1.02042	0.0843168	-3.56804	4.59159e-13	5.95533e-11	down	yes
ENSG00000185989	RASA3	ENST00000334062;ENST00000542651	GO:0000165(MAPK cascade);GO:0005096(GTPase activator activity);GO:0005829(cytosol);GO:0005886(plasma membrane);GO:0007165(signal transduction);GO:0015278(calcium-release channel activity);GO:0016020(membrane);GO:0031235(intrinsic component of the cytoplasmic side of the plasma membrane);GO:0035556(intracellular signal transduction);GO:0043087(regulation of GTPase activity);GO:0043547(positive reg…	04014(Ras signaling pathway);04014(Ras signaling pathway)	K12380	NA	RAS p21 protein activator 3 [Source:HGNC Symbol;Acc:HGNC:20331]	protein_coding;processed_transcript	2.17345	1.94024	1.99939	0.431461	0.3202	0.279101	5.93064	2.56819	5.29699e-13	6.81202e-11	up	yes
ENSG00000205755	CRLF2	ENST00000400841;ENST00000381566;ENST00000381567;ENST00000467626	GO:0004896(cytokine receptor activity);GO:0004923(leukemia inhibitory factor receptor activity);GO:0004924(oncostatin-M receptor activity);GO:0005127(ciliary neurotrophic factor receptor binding);GO:0005515(protein binding);GO:0005576(extracellular region);GO:0005886(plasma membrane);GO:0008284(positive regulation of cell population proliferation);GO:0009897(external side of plasma membrane);GO:0…	04060(Cytokine-cytokine receptor interaction);04630(Jak-STAT signaling pathway);04630(Jak-STAT signaling pathway)	K05078	NA	cytokine receptor like factor 2 [Source:HGNC Symbol;Acc:HGNC:14281]	protein_coding;nonsense_mediated_decay	1.15413	1.28325	1.85232	0.0234374	0.0169342	0.118046	27.0784	4.75907	5.68249e-13	7.24637e-11	up	yes
ENSG00000132334	PTPRE	ENST00000254667;ENST00000479896;ENST00000306042;ENST00000492479;ENST00000471218;ENST00000495530;ENST00000455661;ENST00000467366;ENST00000463727;ENST00000487428;ENST00000442830	GO:0004721(phosphoprotein phosphatase activity);GO:0004725(protein tyrosine phosphatase activity);GO:0005001(transmembrane receptor protein tyrosine phosphatase activity);GO:0005515(protein binding);GO:0005634(nucleus);GO:0005737(cytoplasm);GO:0005886(plasma membrane);GO:0006470(protein dephosphorylation);GO:0016020(membrane);GO:0016021(integral component of membrane);GO:0016311(dephosphorylation…	NA	K18033	EC:3.1.3.48	protein tyrosine phosphatase receptor type E [Source:HGNC Symbol;Acc:HGNC:9669]	protein_coding;nonsense_mediated_decay;retained_intron	3.77149	3.42179	3.42352	0.931708	0.927736	1.24004	3.42534	1.77625	5.78327e-13	7.31343e-11	up	yes
ENSG00000197915	HRNR	ENST00000368801	GO:0001533(cornified envelope);GO:0005509(calcium ion binding);GO:0005576(extracellular region);GO:0005634(nucleus);GO:0005737(cytoplasm);GO:0007275(multicellular organism development);GO:0031424(keratinization);GO:0035578(azurophil granule lumen);GO:0036457(keratohyalin granule);GO:0043163(cell envelope organization);GO:0043312(neutrophil degranulation);GO:0046872(metal ion binding);GO:0046914(t…	NA	NA	NA	hornerin [Source:HGNC Symbol;Acc:HGNC:20846]	protein_coding	0.011364	0.008909	0.021211	0.219601	0.179984	0.302362	0.0590985	-4.08074	5.86908e-13	7.3606e-11	down	yes
ENSG00000068078	FGFR3	ENST00000260795;ENST00000340107;ENST00000469068;ENST00000481110;ENST00000412135;ENST00000440486;ENST00000643463;ENST00000474521;ENST00000507588;ENST00000352904	GO:0000165(MAPK cascade);GO:0000166(nucleotide binding);GO:0001501(skeletal system development);GO:0001958(endochondral ossification);GO:0002062(chondrocyte differentiation);GO:0003416(endochondral bone growth);GO:0004672(protein kinase activity);GO:0004713(protein tyrosine kinase activity);GO:0004714(transmembrane receptor protein tyrosine kinase activity);GO:0005007(fibroblast growth factor-act…	01521(EGFR tyrosine kinase inhibitor resistance);04010(MAPK signaling pathway);04014(Ras signaling pathway);04015(Rap1 signaling pathway);04144(Endocytosis);04151(PI3K-Akt signaling pathway);04550(Signaling pathways regulating pluripotency of stem cells);04810(Regulation of actin cytoskeleton);05200(Pathways in cancer);05206(MicroRNAs in cancer);05219(Bladder cancer);05230(Central carbon metaboli…	K05094	EC:2.7.10.1	fibroblast growth factor receptor 3 [Source:HGNC Symbol;Acc:HGNC:3690]	nonsense_mediated_decay;protein_coding;retained_intron;processed_transcript	4.35739	4.12972	4.46442	15.5356	10.856	12.8083	0.330398	-1.59772	6.17698e-13	7.68326e-11	down	yes
ENSG00000230088	KRT16P5	ENST00000455284	NA	NA	NA	NA	keratin 16 pseudogene 5 [Source:HGNC Symbol;Acc:HGNC:37810]	processed_pseudogene	0.235672	0.268054	0.483538	4.3414	3.76275	7.41071	0.0636334	-3.97407	7.14354e-13	8.81326e-11	down	yes
ENSG00000253669	GASAL1	ENST00000663613;ENST00000517910;ENST00000522715;ENST00000665815;ENST00000670970	NA	NA	NA	NA	growth arrest associated lncRNA 1 [Source:HGNC Symbol;Acc:HGNC:53461]	lncRNA	0.795018	0.741932	0.702329	4.26354	3.48131	3.65392	0.196449	-2.34777	8.30463e-13	1.01631e-10	down	yes
ENSG00000104267	CA2	ENST00000285379;ENST00000520127;ENST00000520996;ENST00000522742;ENST00000518231	GO:0001822(kidney development);GO:0002009(morphogenesis of an epithelium);GO:0004064(arylesterase activity);GO:0004089(carbonate dehydratase activity);GO:0005515(protein binding);GO:0005615(extracellular space);GO:0005737(cytoplasm);GO:0005829(cytosol);GO:0005886(plasma membrane);GO:0005902(microvillus);GO:0006730(one-carbon metabolic process);GO:0008270(zinc ion binding);GO:0009268(response to p…	00910(Nitrogen metabolism);04964(Proximal tubule bicarbonate reclamation);04966(Collecting duct acid secretion);04971(Gastric acid secretion);04972(Pancreatic secretion);04976(Bile secretion);04976(Bile secretion)	K18245	EC:4.2.1.1	carbonic anhydrase 2 [Source:HGNC Symbol;Acc:HGNC:1373]	protein_coding;nonsense_mediated_decay;retained_intron	21.985	24.9415	27.5999	69.8516	61.3893	63.0794	0.383523	-1.38261	9.00244e-13	1.0929e-10	down	yes
ENSG00000153904	DDAH1	ENST00000284031;ENST00000426972;ENST00000633113	GO:0000052(citrulline metabolic process);GO:0003073(regulation of systemic arterial blood pressure);GO:0003824(catalytic activity);GO:0005829(cytosol);GO:0006525(arginine metabolic process);GO:0006527(arginine catabolic process);GO:0007263(nitric oxide mediated signal transduction);GO:0008285(negative regulation of cell population proliferation);GO:0016403(dimethylargininase activity);GO:0016597(…	NA	K01482	EC:3.5.3.18	dimethylarginine dimethylaminohydrolase 1 [Source:HGNC Symbol;Acc:HGNC:2715]	protein_coding	25.1561	25.0977	24.9625	9.55717	9.34071	5.94103	3.02816	1.59844	9.22496e-13	1.11102e-10	up	yes
ENSG00000100348	TXN2	ENST00000216185;ENST00000403313;ENST00000416967;ENST00000487725;ENST00000411915	GO:0000098(sulfur amino acid catabolic process);GO:0001666(response to hypoxia);GO:0005515(protein binding);GO:0005730(nucleolus);GO:0005739(mitochondrion);GO:0005759(mitochondrial matrix);GO:0006662(glycerol ether metabolic process);GO:0006979(response to oxidative stress);GO:0008113(peptide-methionine (S)-S-oxide reductase activity);GO:0009725(response to hormone);GO:0009749(response to glucose…	04621(NOD-like receptor signaling pathway);05418(Fluid shear stress and atherosclerosis);05418(Fluid shear stress and atherosclerosis)	K03671	NA	thioredoxin 2 [Source:HGNC Symbol;Acc:HGNC:17772]	protein_coding;processed_transcript;nonsense_mediated_decay	10.3676	10.099	10.1339	28.1536	31.9725	29.9446	0.339739	-1.5575	9.33082e-13	1.11492e-10	down	yes
ENSG00000176406	RIMS2	ENST00000668113;ENST00000666250;ENST00000523362;ENST00000632716;ENST00000501515;ENST00000436393;ENST00000512598;ENST00000504942;ENST00000507740;ENST00000339750;ENST00000515551;ENST00000408894;ENST00000511046;ENST00000262231;ENST00000507677;ENST00000395361	GO:0005515(protein binding);GO:0005886(plasma membrane);GO:0006886(intracellular protein transport);GO:0006887(exocytosis);GO:0010628(positive regulation of gene expression);GO:0016020(membrane);GO:0017137(Rab GTPase binding);GO:0017156(calcium-ion regulated exocytosis);GO:0017157(regulation of exocytosis);GO:0019933(cAMP-mediated signaling);GO:0030054(cell junction);GO:0030073(insulin secretion)…	04911(Insulin secretion);04911(Insulin secretion)	K15297	NA	regulating synaptic membrane exocytosis 2 [Source:HGNC Symbol;Acc:HGNC:17283]	protein_coding;processed_transcript;retained_intron	0.185895	0.201996	0.219146	1.08097	0.837404	1.11212	0.20031	-2.31969	9.44916e-13	1.12024e-10	down	yes
ENSG00000067798	NAV3	ENST00000550788;ENST00000397909;ENST00000552895;ENST00000549464;ENST00000548948;ENST00000552300;ENST00000644176;ENST00000551277;ENST00000551162;ENST00000550673;ENST00000547884;ENST00000550042;ENST00000550503;ENST00000547725;ENST00000536525;ENST00000549369	GO:0005515(protein binding);GO:0005524(ATP binding);GO:0005634(nucleus);GO:0005640(nuclear outer membrane);GO:0007026(negative regulation of microtubule depolymerization);GO:0007399(nervous system development);GO:0008017(microtubule binding);GO:0016020(membrane);GO:0022008(neurogenesis);GO:0030336(negative regulation of cell migration);GO:0031116(positive regulation of microtubule polymerization)…	NA	NA	NA	neuron navigator 3 [Source:HGNC Symbol;Acc:HGNC:15998]	protein_coding;retained_intron;processed_transcript	2.54795	2.3613	2.80961	0.878629	0.606195	0.562318	3.77056	1.91478	9.99333e-13	1.17557e-10	up	yes
ENSG00000100154	TTC28	ENST00000397906;ENST00000490475;ENST00000469670;ENST00000468807;ENST00000442232;ENST00000612946;ENST00000480563;ENST00000431039	GO:0000922(spindle pole);GO:0005515(protein binding);GO:0005737(cytoplasm);GO:0005815(microtubule organizing center);GO:0005819(spindle);GO:0005856(cytoskeleton);GO:0007049(cell cycle);GO:0007346(regulation of mitotic cell cycle);GO:0019900(kinase binding);GO:0030496(midbody);GO:0051301(cell division);GO:0051301(cell division)	NA	NA	NA	tetratricopeptide repeat domain 28 [Source:HGNC Symbol;Acc:HGNC:29179]	protein_coding;processed_transcript;retained_intron	0.0812712	0.0747595	0.0628071	0.60495	0.36437	0.895171	0.117371	-3.09085	1.04782e-12	1.22313e-10	down	yes
ENSG00000162631	NTNG1	ENST00000370073;ENST00000294649;ENST00000370067;ENST00000370065;ENST00000370071;ENST00000462149;ENST00000370076;ENST00000370074;ENST00000370066;ENST00000477948;ENST00000370068	GO:0005515(protein binding);GO:0005576(extracellular region);GO:0005886(plasma membrane);GO:0007275(multicellular organism development);GO:0007399(nervous system development);GO:0007409(axonogenesis);GO:0009887(animal organ morphogenesis);GO:0009888(tissue development);GO:0010975(regulation of neuron projection development);GO:0016020(membrane);GO:0016477(cell migration);GO:0030154(cell different…	04360(Axon guidance);04514(Cell adhesion molecules (CAMs));04514(Cell adhesion molecules (CAMs))	K07522	NA	netrin G1 [Source:HGNC Symbol;Acc:HGNC:23319]	protein_coding;retained_intron;processed_transcript	0.477105	0.381965	0.43383	0.0538067	0.0547083	0.0493188	8.19152	3.03413	1.33681e-12	1.54855e-10	up	yes
ENSG00000183287	CCBE1	ENST00000398179;ENST00000439986;ENST00000649564;ENST00000589419;ENST00000589116;ENST00000650467	GO:0001525(angiogenesis);GO:0001945(lymph vessel development);GO:0001946(lymphangiogenesis);GO:0002020(protease binding);GO:0002040(sprouting angiogenesis);GO:0003016(respiratory system process);GO:0005509(calcium ion binding);GO:0005515(protein binding);GO:0005518(collagen binding);GO:0005576(extracellular region);GO:0005581(collagen trimer);GO:0005615(extracellular space);GO:0007275(multicellul…	NA	K19638	NA	collagen and calcium binding EGF domains 1 [Source:HGNC Symbol;Acc:HGNC:29426]	protein_coding;retained_intron	1.21132	1.62493	1.37537	0.283228	0.160446	0.224422	6.30391	2.65625	1.40831e-12	1.61902e-10	up	yes
ENSG00000143369	ECM1	ENST00000369047;ENST00000470432;ENST00000369049;ENST00000346569;ENST00000496744;ENST00000490346;ENST00000498579	GO:0001503(ossification);GO:0001525(angiogenesis);GO:0001938(positive regulation of endothelial cell proliferation);GO:0001960(negative regulation of cytokine-mediated signaling pathway);GO:0002020(protease binding);GO:0002063(chondrocyte development);GO:0002576(platelet degranulation);GO:0002828(regulation of type 2 immune response);GO:0003416(endochondral bone growth);GO:0005134(interleukin-2 r…	NA	NA	NA	extracellular matrix protein 1 [Source:HGNC Symbol;Acc:HGNC:3153]	protein_coding;processed_transcript	5.11081	3.90003	5.12292	0.774284	1.10498	0.921577	5.04625	2.33521	1.45463e-12	1.6597e-10	up	yes
ENSG00000183853	KIRREL1	ENST00000359209;ENST00000368172;ENST00000368173;ENST00000360089	GO:0001933(negative regulation of protein phosphorylation);GO:0005515(protein binding);GO:0005886(plasma membrane);GO:0005911(cell-cell junction);GO:0007588(excretion);GO:0016020(membrane);GO:0016021(integral component of membrane);GO:0017022(myosin binding);GO:0030838(positive regulation of actin filament polymerization);GO:0031253(cell projection membrane);GO:0043198(dendritic shaft);GO:0045121…	NA	NA	NA	kirre like nephrin family adhesion molecule 1 [Source:HGNC Symbol;Acc:HGNC:15734]	protein_coding	17.6708	16.1194	17.6476	7.35769	6.37781	6.5076	2.54101	1.3454	1.62252e-12	1.83744e-10	up	yes
ENSG00000141682	PMAIP1	ENST00000316660;ENST00000269518;ENST00000590596	GO:0001836(release of cytochrome c from mitochondria);GO:0001844(protein insertion into mitochondrial membrane involved in apoptotic signaling pathway);GO:0005515(protein binding);GO:0005634(nucleus);GO:0005739(mitochondrion);GO:0005741(mitochondrial outer membrane);GO:0005829(cytosol);GO:0006915(apoptotic process);GO:0006919(activation of cysteine-type endopeptidase activity involved in apoptoti…	01524(Platinum drug resistance);04115(p53 signaling pathway);04210(Apoptosis);04215(Apoptosis - multiple species);05200(Pathways in cancer);05203(Viral carcinogenesis);05210(Colorectal cancer);05210(Colorectal cancer)	K10131	NA	phorbol-12-myristate-13-acetate-induced protein 1 [Source:HGNC Symbol;Acc:HGNC:9108]	protein_coding;retained_intron	40.2983	38.3748	42.2786	10.1472	7.32161	15.6797	3.64879	1.86742	1.74863e-12	1.96559e-10	up	yes
ENSG00000140945	CDH13	ENST00000567109;ENST00000566333;ENST00000567445;ENST00000562601;ENST00000539548;ENST00000562307;ENST00000428848;ENST00000569455;ENST00000268613;ENST00000431540;ENST00000568770;ENST00000569144;ENST00000565636;ENST00000569454	GO:0000278(mitotic cell cycle);GO:0001938(positive regulation of endothelial cell proliferation);GO:0001954(positive regulation of cell-matrix adhesion);GO:0002040(sprouting angiogenesis);GO:0005509(calcium ion binding);GO:0005576(extracellular region);GO:0005615(extracellular space);GO:0005737(cytoplasm);GO:0005886(plasma membrane);GO:0005901(caveola);GO:0005925(focal adhesion);GO:0007155(cell a…	NA	NA	NA	cadherin 13 [Source:HGNC Symbol;Acc:HGNC:1753]	protein_coding;retained_intron;nonsense_mediated_decay;processed_transcript	0.0295809	0.0360492	0.0180109	0.305828	0.30407	0.267666	0.0953104	-3.39122	1.78474e-12	1.99143e-10	down	yes
ENSG00000141579	ZNF750	ENST00000269394;ENST00000572562	GO:0000978(RNA polymerase II cis-regulatory region sequence-specific DNA binding);GO:0001228(DNA-binding transcription activator activity, RNA polymerase II-specific);GO:0005515(protein binding);GO:0005634(nucleus);GO:0008544(epidermis development);GO:0030154(cell differentiation);GO:0045944(positive regulation of transcription by RNA polymerase II);GO:0046872(metal ion binding);GO:1990841(promot…	NA	NA	NA	zinc finger protein 750 [Source:HGNC Symbol;Acc:HGNC:25843]	protein_coding	0.457811	0.47008	0.413735	2.49639	2.56435	6.46648	0.116388	-3.10299	1.88783e-12	2.09108e-10	down	yes
ENSG00000249550	LINC01234	ENST00000655514;ENST00000510694;ENST00000654810;ENST00000669504;ENST00000663699;ENST00000550905;ENST00000662465;ENST00000661033;ENST00000662051;ENST00000661760;ENST00000551982;ENST00000653736;ENST00000550223;ENST00000657279;ENST00000659032;ENST00000547963;ENST00000669851	NA	NA	NA	NA	long intergenic non-protein coding RNA 1234 [Source:HGNC Symbol;Acc:HGNC:49757]	lncRNA	0.171448	0.112765	0.0960743	0.785356	0.791426	0.787952	0.160816	-2.63652	1.92845e-12	2.11912e-10	down	yes
ENSG00000279738	AL022311	ENST00000623726	NA	NA	NA	NA	novel transcript, sense overlapping to EIF3L	lncRNA	0.141162	0.128145	0.146667	0.634925	0.627123	0.760387	0.20568	-2.28153	1.94107e-12	2.11912e-10	down	yes
ENSG00000128309	MPST	ENST00000485587;ENST00000429360;ENST00000397225;ENST00000401419;ENST00000341116;ENST00000404393;ENST00000404802;ENST00000628507	GO:0000098(sulfur amino acid catabolic process);GO:0001822(kidney development);GO:0001889(liver development);GO:0004792(thiosulfate sulfurtransferase activity);GO:0005515(protein binding);GO:0005737(cytoplasm);GO:0005739(mitochondrion);GO:0005759(mitochondrial matrix);GO:0005829(cytosol);GO:0009440(cyanate catabolic process);GO:0009636(response to toxic substance);GO:0016740(transferase activity)…	00270(Cysteine and methionine metabolism);00920(Sulfur metabolism);04122(Sulfur relay system);04122(Sulfur relay system)	K01011	2.8.1.2;EC:2.8.1.1	mercaptopyruvate sulfurtransferase [Source:HGNC Symbol;Acc:HGNC:7223]	retained_intron;protein_coding	0.713391	0.662341	0.668686	3.70434	3.05973	2.27742	0.226115	-2.14487	3.00625e-12	3.25856e-10	down	yes
ENSG00000160886	LY6K	ENST00000292430;ENST00000518841;ENST00000519390;ENST00000519387;ENST00000522591	GO:0001669(acrosomal vesicle);GO:0005576(extracellular region);GO:0005737(cytoplasm);GO:0005886(plasma membrane);GO:0007339(binding of sperm to zona pellucida);GO:0016020(membrane);GO:0031225(anchored component of membrane);GO:0031410(cytoplasmic vesicle);GO:0045121(membrane raft);GO:0045121(membrane raft)	NA	NA	NA	lymphocyte antigen 6 family member K [Source:HGNC Symbol;Acc:HGNC:24225]	protein_coding;processed_transcript	11.5477	11.3524	11.1858	4.36308	3.34045	3.42038	3.0642	1.61551	3.36402e-12	3.6205e-10	up	yes
ENSG00000137965	IFI44	ENST00000370747;ENST00000472152;ENST00000485662;ENST00000467790;ENST00000476911;ENST00000446486;ENST00000495254;ENST00000438486;ENST00000470323	GO:0005515(protein binding);GO:0005737(cytoplasm);GO:0006955(immune response);GO:0009615(response to virus);GO:0009617(response to bacterium);GO:0009617(response to bacterium)	NA	NA	NA	interferon induced protein 44 [Source:HGNC Symbol;Acc:HGNC:16938]	protein_coding;processed_transcript	149.452	146.111	154.053	64.8476	62.2692	61.2693	2.38667	1.255	3.57288e-12	3.8182e-10	up	yes
ENSG00000163659	TIPARP	ENST00000295924;ENST00000473702;ENST00000495891;ENST00000542783;ENST00000486483;ENST00000461166;ENST00000481853	GO:0000987(cis-regulatory region sequence-specific DNA binding);GO:0001570(vasculogenesis);GO:0001822(kidney development);GO:0003950(NAD+ ADP-ribosyltransferase activity);GO:0005634(nucleus);GO:0006471(protein ADP-ribosylation);GO:0006807(nitrogen compound metabolic process);GO:0008209(androgen metabolic process);GO:0008210(estrogen metabolic process);GO:0008585(female gonad development);GO:00097…	NA	K15259	EC:2.4.2.30	TCDD inducible poly(ADP-ribose) polymerase [Source:HGNC Symbol;Acc:HGNC:23696]	protein_coding	41.4154	40.5877	44.1577	13.929	11.7696	19.0945	2.81652	1.49391	3.72203e-12	3.94977e-10	up	yes
ENSG00000035862	TIMP2	ENST00000586057;ENST00000262768;ENST00000585421;ENST00000536189;ENST00000592761	GO:0002020(protease binding);GO:0004857(enzyme inhibitor activity);GO:0005178(integrin binding);GO:0005515(protein binding);GO:0005576(extracellular region);GO:0005615(extracellular space);GO:0007417(central nervous system development);GO:0007568(aging);GO:0008191(metalloendopeptidase inhibitor activity);GO:0008270(zinc ion binding);GO:0008285(negative regulation of cell population proliferation)…	NA	K22583	NA	TIMP metallopeptidase inhibitor 2 [Source:HGNC Symbol;Acc:HGNC:11821]	protein_coding;nonsense_mediated_decay	7.46643	5.59899	4.41051	1.67587	1.53016	1.33014	3.85258	1.94582	4.12179e-12	4.34362e-10	up	yes
ENSG00000205426	KRT81	ENST00000327741;ENST00000615839	GO:0005515(protein binding);GO:0005615(extracellular space);GO:0005829(cytosol);GO:0005882(intermediate filament);GO:0031424(keratinization);GO:0045095(keratin filament);GO:0070268(cornification);GO:0070268(cornification)	NA	NA	NA	keratin 81 [Source:HGNC Symbol;Acc:HGNC:6458]	protein_coding	3.70804	3.72634	2.86083	0.342717	0.425833	0.645342	7.28147	2.86423	4.17668e-12	4.3438e-10	up	yes
ENSG00000117598	PLPPR5	ENST00000672681;ENST00000263177;ENST00000534652;ENST00000370188	GO:0005886(plasma membrane);GO:0005887(integral component of plasma membrane);GO:0006644(phospholipid metabolic process);GO:0007165(signal transduction);GO:0008195(phosphatidate phosphatase activity);GO:0010976(positive regulation of neuron projection development);GO:0016020(membrane);GO:0016021(integral component of membrane);GO:0016311(dephosphorylation);GO:0016787(hydrolase activity);GO:001679…	NA	K19581	NA	phospholipid phosphatase related 5 [Source:HGNC Symbol;Acc:HGNC:31703]	protein_coding;processed_transcript	0.414074	0.400631	0.278247	0.0280169	0.0100783	0.0001	28.6149	4.83869	4.17921e-12	4.3438e-10	up	yes
ENSG00000134871	COL4A2	ENST00000360467;ENST00000650540;ENST00000617564;ENST00000650225;ENST00000650322;ENST00000648222;ENST00000400163;ENST00000649101;ENST00000463084;ENST00000619688;ENST00000494852;ENST00000649396;ENST00000480771;ENST00000483683;ENST00000462309;ENST00000649951;ENST00000478681;ENST00000480609	GO:0001525(angiogenesis);GO:0005201(extracellular matrix structural constituent);GO:0005515(protein binding);GO:0005576(extracellular region);GO:0005581(collagen trimer);GO:0005587(collagen type IV trimer);GO:0005604(basement membrane);GO:0005615(extracellular space);GO:0005788(endoplasmic reticulum lumen);GO:0006351(transcription, DNA-templated);GO:0007568(aging);GO:0014823(response to activity)…	04151(PI3K-Akt signaling pathway);04510(Focal adhesion);04512(ECM-receptor interaction);04926(Relaxin signaling pathway);04933(AGE-RAGE signaling pathway in diabetic complications);04974(Protein digestion and absorption);05146(Amoebiasis);05165(Human papillomavirus infection);05200(Pathways in cancer);05222(Small cell lung cancer);05222(Small cell lung cancer)	NA	NA	collagen type IV alpha 2 chain [Source:HGNC Symbol;Acc:HGNC:2203]	protein_coding;retained_intron;processed_transcript	5.91562	5.67048	6.36506	2.36715	2.45039	1.67453	2.76509	1.46733	4.37763e-12	4.51908e-10	up	yes
ENSG00000108352	RAPGEFL1	ENST00000620260;ENST00000538981;ENST00000456989;ENST00000545893;ENST00000541245;ENST00000496032;ENST00000544503;ENST00000264644;ENST00000538884;ENST00000543876;ENST00000469209	GO:0005085(guanyl-nucleotide exchange factor activity);GO:0007165(signal transduction);GO:0007186(G protein-coupled receptor signaling pathway);GO:0007264(small GTPase mediated signal transduction);GO:0007399(nervous system development);GO:0016020(membrane);GO:0016020(membrane)	NA	NA	NA	Rap guanine nucleotide exchange factor like 1 [Source:HGNC Symbol;Acc:HGNC:17428]	protein_coding;retained_intron	4.82848	4.15445	4.64974	10.2365	14.3697	16.9231	0.328266	-1.60706	4.59719e-12	4.71367e-10	down	yes
ENSG00000108602	ALDH3A1	ENST00000479677;ENST00000457500;ENST00000494157;ENST00000439102;ENST00000485231;ENST00000468746;ENST00000225740;ENST00000574162;ENST00000426645;ENST00000395555;ENST00000485472;ENST00000570414;ENST00000573368;ENST00000575103;ENST00000575860;ENST00000487650;ENST00000444455	GO:0001666(response to hypoxia);GO:0004028(3-chloroallyl aldehyde dehydrogenase activity);GO:0004029(aldehyde dehydrogenase (NAD+) activity);GO:0004030(aldehyde dehydrogenase [NAD(P)+] activity);GO:0005515(protein binding);GO:0005615(extracellular space);GO:0005737(cytoplasm);GO:0005783(endoplasmic reticulum);GO:0005829(cytosol);GO:0005886(plasma membrane);GO:0006081(cellular aldehyde metabolic p…	00010(Glycolysis / Gluconeogenesis);00340(Histidine metabolism);00350(Tyrosine metabolism);00360(Phenylalanine metabolism);00410(beta-Alanine metabolism);00980(Metabolism of xenobiotics by cytochrome P450);00982(Drug metabolism - cytochrome P450);05204(Chemical carcinogenesis);05204(Chemical carcinogenesis)	NA	NA	aldehyde dehydrogenase 3 family member A1 [Source:HGNC Symbol;Acc:HGNC:405]	retained_intron;protein_coding;processed_transcript;nonsense_mediated_decay	33.3354	25.3124	30.8459	81.1994	72.1792	70.6123	0.399542	-1.32358	4.79615e-12	4.88467e-10	down	yes
ENSG00000082497	SERTAD4	ENST00000367012;ENST00000490620;ENST00000483884;ENST00000482421	GO:0005634(nucleus);GO:0005634(nucleus)	NA	NA	NA	SERTA domain containing 4 [Source:HGNC Symbol;Acc:HGNC:25236]	protein_coding;processed_transcript	1.75077	1.47359	1.67234	0.359372	0.263653	0.210524	5.87453	2.55447	5.28919e-12	5.35089e-10	up	yes
ENSG00000161638	ITGA5	ENST00000293379;ENST00000552564;ENST00000552387;ENST00000547744;ENST00000550141;ENST00000553071;ENST00000547197;ENST00000549601;ENST00000552583;ENST00000551861;ENST00000435631;ENST00000552431;ENST00000551564	GO:0001525(angiogenesis);GO:0001618(virus receptor activity);GO:0001726(ruffle);GO:0005154(epidermal growth factor receptor binding);GO:0005161(platelet-derived growth factor receptor binding);GO:0005178(integrin binding);GO:0005515(protein binding);GO:0005737(cytoplasm);GO:0005783(endoplasmic reticulum);GO:0005794(Golgi apparatus);GO:0005886(plasma membrane);GO:0005911(cell-cell junction);GO:000…	04145(Phagosome);04151(PI3K-Akt signaling pathway);04510(Focal adhesion);04512(ECM-receptor interaction);04640(Hematopoietic cell lineage);04810(Regulation of actin cytoskeleton);05100(Bacterial invasion of epithelial cells);05131(Shigellosis);05133(Pertussis);05165(Human papillomavirus infection);05168(Herpes simplex virus 1 infection);05205(Proteoglycans in cancer);05206(MicroRNAs in cancer);05…	K06484	NA	integrin subunit alpha 5 [Source:HGNC Symbol;Acc:HGNC:6141]	protein_coding;retained_intron;processed_transcript;nonsense_mediated_decay	2.52298	2.50582	2.66054	7.06455	6.76656	10.6594	0.313972	-1.67129	5.65566e-12	5.68375e-10	down	yes
ENSG00000090530	P3H2	ENST00000319332;ENST00000467131;ENST00000490940;ENST00000470925;ENST00000482780;ENST00000426003;ENST00000427335;ENST00000475095;ENST00000444866;ENST00000463171	GO:0005506(iron ion binding);GO:0005515(protein binding);GO:0005604(basement membrane);GO:0005654(nucleoplasm);GO:0005783(endoplasmic reticulum);GO:0005788(endoplasmic reticulum lumen);GO:0005794(Golgi apparatus);GO:0008285(negative regulation of cell population proliferation);GO:0016491(oxidoreductase activity);GO:0016529(sarcoplasmic reticulum);GO:0016705(oxidoreductase activity, acting on pair…	NA	K22459	EC:1.14.11.7	prolyl 3-hydroxylase 2 [Source:HGNC Symbol;Acc:HGNC:19317]	protein_coding;retained_intron	15.8856	14.4935	14.6248	6.3392	6.04352	5.28714	2.54693	1.34876	7.91966e-12	7.90664e-10	up	yes
ENSG00000029153	ARNTL2	ENST00000544915;ENST00000546179;ENST00000261178;ENST00000311001;ENST00000266503;ENST00000395901;ENST00000539558;ENST00000542388;ENST00000457040	GO:0000790(nuclear chromatin);GO:0000978(RNA polymerase II cis-regulatory region sequence-specific DNA binding);GO:0000981(DNA-binding transcription factor activity, RNA polymerase II-specific);GO:0003677(DNA binding);GO:0003700(DNA-binding transcription factor activity);GO:0005634(nucleus);GO:0005654(nucleoplasm);GO:0005667(transcription factor complex);GO:0005730(nucleolus);GO:0005737(cytoplasm…	NA	K09099	NA	aryl hydrocarbon receptor nuclear translocator like 2 [Source:HGNC Symbol;Acc:HGNC:18984]	protein_coding;processed_transcript	24.387	24.424	26.5887	11.2188	8.78914	10.5924	2.46402	1.30101	8.73792e-12	8.66653e-10	up	yes
ENSG00000198125	MB	ENST00000397326;ENST00000359787;ENST00000451685;ENST00000443033;ENST00000447607;ENST00000401702;ENST00000442617;ENST00000419229;ENST00000406324;ENST00000397328	GO:0001666(response to hypoxia);GO:0005344(oxygen carrier activity);GO:0005829(cytosol);GO:0007507(heart development);GO:0009725(response to hormone);GO:0015671(oxygen transport);GO:0019825(oxygen binding);GO:0020037(heme binding);GO:0031444(slow-twitch skeletal muscle fiber contraction);GO:0042542(response to hydrogen peroxide);GO:0043353(enucleate erythrocyte differentiation);GO:0046872(metal i…	NA	NA	NA	myoglobin [Source:HGNC Symbol;Acc:HGNC:6915]	protein_coding	0.102455	0.0001	0.118507	1.81402	1.60986	3.06607	0.0340622	-4.87569	9.11773e-12	8.98452e-10	down	yes
ENSG00000100167	SEPTIN3	ENST00000396426;ENST00000396425;ENST00000460267;ENST00000644076;ENST00000449288;ENST00000396417;ENST00000406029	GO:0000166(nucleotide binding);GO:0003674(molecular_function);GO:0003924(GTPase activity);GO:0005515(protein binding);GO:0005525(GTP binding);GO:0005737(cytoplasm);GO:0005856(cytoskeleton);GO:0005940(septin ring);GO:0007049(cell cycle);GO:0015630(microtubule cytoskeleton);GO:0030054(cell junction);GO:0031105(septin complex);GO:0032153(cell division site);GO:0034613(cellular protein localization);…	05100(Bacterial invasion of epithelial cells);05100(Bacterial invasion of epithelial cells)	K16938	NA	septin 3 [Source:HGNC Symbol;Acc:HGNC:10750]	protein_coding;retained_intron;nonsense_mediated_decay	3.06992	3.16041	3.16493	0.944351	0.636525	0.448446	4.62975	2.21093	9.49635e-12	9.29724e-10	up	yes
ENSG00000128422	KRT17	ENST00000649249;ENST00000491673;ENST00000590038;ENST00000311208;ENST00000648859;ENST00000493253;ENST00000577817;ENST00000463128;ENST00000540235	GO:0002009(morphogenesis of an epithelium);GO:0005198(structural molecule activity);GO:0005515(protein binding);GO:0005737(cytoplasm);GO:0005829(cytosol);GO:0005882(intermediate filament);GO:0030307(positive regulation of cell growth);GO:0031069(hair follicle morphogenesis);GO:0031424(keratinization);GO:0045109(intermediate filament organization);GO:0045111(intermediate filament cytoskeleton);GO:…	04915(Estrogen signaling pathway);04915(Estrogen signaling pathway)	K07604	NA	keratin 17 [Source:HGNC Symbol;Acc:HGNC:6427]	retained_intron;protein_coding	238.499	256.198	249.089	548.902	638.962	982.036	0.342775	-1.54467	1.01659e-11	9.88891e-10	down	yes
ENSG00000260581	AC011374	ENST00000564471	NA	NA	NA	NA	novel transcript, antisense to SPARC	lncRNA	0.10301	0.0001	0.0001	2.0733	1.79212	1.40656	0.0195771	-5.67469	1.12579e-11	1.08815e-09	down	yes
ENSG00000196696	PDXDC2P-NPIPB14P	ENST00000531894;ENST00000525331;ENST00000529089;ENST00000530079;ENST00000561788;ENST00000526478	NA	NA	NA	NA	nuclear pore complex-interacting protein [Source:NCBI gene (formerly Entrezgene);Acc:283970]	lncRNA;retained_intron	0.761813	0.590395	0.457901	3.01625	3.50854	2.25835	0.206089	-2.27866	1.20203e-11	1.15448e-09	down	yes
ENSG00000163739	CXCL1	ENST00000395761;ENST00000509101	GO:0005102(signaling receptor binding);GO:0005125(cytokine activity);GO:0005515(protein binding);GO:0005576(extracellular region);GO:0005615(extracellular space);GO:0006935(chemotaxis);GO:0006952(defense response);GO:0006954(inflammatory response);GO:0006955(immune response);GO:0007165(signal transduction);GO:0007186(G protein-coupled receptor signaling pathway);GO:0007399(nervous system developm…	04060(Cytokine-cytokine receptor interaction);04062(Chemokine signaling pathway);04621(NOD-like receptor signaling pathway);04657(IL-17 signaling pathway);04668(TNF signaling pathway);05120(Epithelial cell signaling in Helicobacter pylori infection);05132(Salmonella infection);05134(Legionellosis);05146(Amoebiasis);05167(Kaposi sarcoma-associated herpesvirus infection);05323(Rheumatoid arthritis)…	K05505	NA	C-X-C motif chemokine ligand 1 [Source:HGNC Symbol;Acc:HGNC:4602]	protein_coding;processed_transcript	2.04537	2.07821	1.89495	8.04457	9.48332	10.0789	0.218009	-2.19754	1.36387e-11	1.30168e-09	down	yes
ENSG00000154856	APCDD1	ENST00000355285;ENST00000579685;ENST00000578882;ENST00000584596;ENST00000582723;ENST00000423585	GO:0001942(hair follicle development);GO:0005515(protein binding);GO:0005886(plasma membrane);GO:0005887(integral component of plasma membrane);GO:0016020(membrane);GO:0016021(integral component of membrane);GO:0016055(Wnt signaling pathway);GO:0017147(Wnt-protein binding);GO:0030178(negative regulation of Wnt signaling pathway);GO:0042487(regulation of odontogenesis of dentin-containing tooth);G…	NA	NA	NA	APC down-regulated 1 [Source:HGNC Symbol;Acc:HGNC:15718]	protein_coding;nonsense_mediated_decay	0.149446	0.14292	0.123103	0.892914	0.944499	0.76564	0.159609	-2.64739	1.39795e-11	1.32586e-09	down	yes
ENSG00000130635	COL5A1	ENST00000371817;ENST00000618395;ENST00000469093;ENST00000464187;ENST00000465877;ENST00000463925;ENST00000371820;ENST00000460264	GO:0001568(blood vessel development);GO:0003007(heart morphogenesis);GO:0005178(integrin binding);GO:0005201(extracellular matrix structural constituent);GO:0005515(protein binding);GO:0005576(extracellular region);GO:0005581(collagen trimer);GO:0005588(collagen type V trimer);GO:0005604(basement membrane);GO:0005615(extracellular space);GO:0005788(endoplasmic reticulum lumen);GO:0007155(cell adh…	04974(Protein digestion and absorption);04974(Protein digestion and absorption)	K19721	NA	collagen type V alpha 1 chain [Source:HGNC Symbol;Acc:HGNC:2209]	protein_coding;processed_transcript;retained_intron	1.89414	1.59879	1.93205	0.527795	0.437503	0.365136	4.07761	2.02772	1.46998e-11	1.38552e-09	up	yes
ENSG00000183421	RIPK4	ENST00000332512;ENST00000352483	GO:0000166(nucleotide binding);GO:0002009(morphogenesis of an epithelium);GO:0004672(protein kinase activity);GO:0004674(protein serine/threonine kinase activity);GO:0005515(protein binding);GO:0005524(ATP binding);GO:0005737(cytoplasm);GO:0006468(protein phosphorylation);GO:0016020(membrane);GO:0016301(kinase activity);GO:0016310(phosphorylation);GO:0016740(transferase activity);GO:0051092(posit…	NA	K08848	EC:2.7.11.1	receptor interacting serine/threonine kinase 4 [Source:HGNC Symbol;Acc:HGNC:496]	protein_coding	2.54666	3.0041	2.90216	9.73706	10.4307	7.35008	0.30718	-1.70285	1.49904e-11	1.4042e-09	down	yes
ENSG00000242265	PEG10	ENST00000482108;ENST00000617526;ENST00000465184;ENST00000612941;ENST00000615790;ENST00000612748;ENST00000488574;ENST00000493935;ENST00000613043	GO:0003676(nucleic acid binding);GO:0003677(DNA binding);GO:0003723(RNA binding);GO:0005515(protein binding);GO:0005634(nucleus);GO:0005654(nucleoplasm);GO:0005737(cytoplasm);GO:0005829(cytosol);GO:0006915(apoptotic process);GO:0008270(zinc ion binding);GO:0030154(cell differentiation);GO:0030512(negative regulation of transforming growth factor beta receptor signaling pathway);GO:0046872(metal i…	NA	NA	NA	paternally expressed 10 [Source:HGNC Symbol;Acc:HGNC:14005]	protein_coding;processed_transcript	0.180582	0.194521	0.198608	3.91952	3.75686	0.594055	0.0693688	-3.84957	1.64735e-11	1.53366e-09	down	yes
ENSG00000129566	TEP1	ENST00000262715;ENST00000557314;ENST00000556549;ENST00000555727;ENST00000556935;ENST00000555008;ENST00000553365;ENST00000553984;ENST00000471684;ENST00000556488;ENST00000557627	GO:0000166(nucleotide binding);GO:0000722(telomere maintenance via recombination);GO:0000781(chromosome, telomeric region);GO:0002039(p53 binding);GO:0003720(telomerase activity);GO:0003723(RNA binding);GO:0005515(protein binding);GO:0005524(ATP binding);GO:0005634(nucleus);GO:0005694(chromosome);GO:0005697(telomerase holoenzyme complex);GO:0005737(cytoplasm);GO:0006278(RNA-dependent DNA biosynth…	NA	K11127	NA	telomerase associated protein 1 [Source:HGNC Symbol;Acc:HGNC:11726]	protein_coding;nonsense_mediated_decay;retained_intron	11.0714	10.9398	13.2363	5.1711	4.69522	4.20128	2.50557	1.32514	1.83081e-11	1.69405e-09	up	yes
ENSG00000086570	FAT2	ENST00000261800;ENST00000520200	GO:0005509(calcium ion binding);GO:0005794(Golgi apparatus);GO:0005886(plasma membrane);GO:0005912(adherens junction);GO:0007155(cell adhesion);GO:0007156(homophilic cell adhesion via plasma membrane adhesion molecules);GO:0010631(epithelial cell migration);GO:0016020(membrane);GO:0016021(integral component of membrane);GO:0030054(cell junction);GO:0031589(cell-substrate adhesion);GO:0070062(extr…	NA	NA	NA	FAT atypical cadherin 2 [Source:HGNC Symbol;Acc:HGNC:3596]	protein_coding	5.31287	5.0521	5.56447	15.1755	11.9501	11.5656	0.411706	-1.28031	2.45984e-11	2.2623e-09	down	yes
ENSG00000116701	NCF2	ENST00000413720;ENST00000367536;ENST00000367535;ENST00000420553;ENST00000418089;ENST00000469280;ENST00000419402	GO:0001669(acrosomal vesicle);GO:0002479(antigen processing and presentation of exogenous peptide antigen via MHC class I, TAP-dependent);GO:0005515(protein binding);GO:0005730(nucleolus);GO:0005737(cytoplasm);GO:0005829(cytosol);GO:0006801(superoxide metabolic process);GO:0006909(phagocytosis);GO:0006968(cellular defense response);GO:0008022(protein C-terminus binding);GO:0009055(electron transf…	04145(Phagosome);04380(Osteoclast differentiation);04670(Leukocyte transendothelial migration);05140(Leishmaniasis);05418(Fluid shear stress and atherosclerosis);05418(Fluid shear stress and atherosclerosis)	K08010	NA	neutrophil cytosolic factor 2 [Source:HGNC Symbol;Acc:HGNC:7661]	protein_coding;processed_transcript	16.8127	15.8764	17.1711	3.01999	2.77624	6.18144	4.16277	2.05754	2.53212e-11	2.31475e-09	up	yes
ENSG00000142871	CCN1	ENST00000676007;ENST00000451137;ENST00000674743;ENST00000674818;ENST00000480413;ENST00000675083	GO:0000166(nucleotide binding);GO:0001649(osteoblast differentiation);GO:0001934(positive regulation of protein phosphorylation);GO:0002041(intussusceptive angiogenesis);GO:0003181(atrioventricular valve morphogenesis);GO:0003278(apoptotic process involved in heart morphogenesis);GO:0003281(ventricular septum development);GO:0005178(integrin binding);GO:0005201(extracellular matrix structural con…	NA	NA	NA	cellular communication network factor 1 [Source:HGNC Symbol;Acc:HGNC:2654]	retained_intron;protein_coding;processed_transcript;nonsense_mediated_decay	88.2591	89.5382	86.8461	19.1637	22.0093	39.3037	3.28845	1.71741	2.57623e-11	2.34097e-09	up	yes
ENSG00000163993	S100P	ENST00000296370;ENST00000513778	GO:0000287(magnesium ion binding);GO:0005509(calcium ion binding);GO:0005515(protein binding);GO:0005576(extracellular region);GO:0005634(nucleus);GO:0005737(cytoplasm);GO:0005886(plasma membrane);GO:0010033(response to organic substance);GO:0016020(membrane);GO:0016604(nuclear body);GO:0031528(microvillus membrane);GO:0034774(secretory granule lumen);GO:0042803(protein homodimerization activity)…	NA	NA	NA	S100 calcium binding protein P [Source:HGNC Symbol;Acc:HGNC:10504]	protein_coding;processed_transcript	1.90056	2.7546	2.3654	16.0271	14.9293	73.9473	0.0669238	-3.90134	4.55022e-11	4.1101e-09	down	yes
ENSG00000100292	HMOX1	ENST00000216117;ENST00000481190;ENST00000412893;ENST00000494998	GO:0001525(angiogenesis);GO:0001666(response to hypoxia);GO:0001935(endothelial cell proliferation);GO:0002246(wound healing involved in inflammatory response);GO:0002686(negative regulation of leukocyte migration);GO:0004392(heme oxygenase (decyclizing) activity);GO:0004630(phospholipase D activity);GO:0005198(structural molecule activity);GO:0005515(protein binding);GO:0005615(extracellular spa…	00860(Porphyrin and chlorophyll metabolism);04066(HIF-1 signaling pathway);04216(Ferroptosis);04978(Mineral absorption);05200(Pathways in cancer);05206(MicroRNAs in cancer);05225(Hepatocellular carcinoma);05418(Fluid shear stress and atherosclerosis);05418(Fluid shear stress and atherosclerosis)	K00510	EC:1.14.14.18	heme oxygenase 1 [Source:HGNC Symbol;Acc:HGNC:5013]	protein_coding;retained_intron	0.503844	0.417518	0.617535	2.56247	3.90675	2.72155	0.16744	-2.57829	5.08538e-11	4.55463e-09	down	yes
ENSG00000112378	PERP	ENST00000421351	GO:0002934(desmosome organization);GO:0005515(protein binding);GO:0005739(mitochondrion);GO:0005794(Golgi apparatus);GO:0005886(plasma membrane);GO:0005887(integral component of plasma membrane);GO:0005911(cell-cell junction);GO:0006915(apoptotic process);GO:0007155(cell adhesion);GO:0007219(Notch signaling pathway);GO:0016020(membrane);GO:0016021(integral component of membrane);GO:0030054(cell j…	04115(p53 signaling pathway)	K10136	NA	p53 apoptosis effector related to PMP22 [Source:HGNC Symbol;Acc:HGNC:17637]	protein_coding	85.87	85.1428	85.9373	189	193.139	195.944	0.444487	-1.16979	5.10238e-11	4.55463e-09	down	yes
ENSG00000101335	MYL9	ENST00000279022;ENST00000346786	GO:0001725(stress fiber);GO:0005509(calcium ion binding);GO:0005829(cytosol);GO:0005859(muscle myosin complex);GO:0006936(muscle contraction);GO:0006937(regulation of muscle contraction);GO:0008307(structural constituent of muscle);GO:0016459(myosin complex);GO:0016460(myosin II complex);GO:0030018(Z disc);GO:0032036(myosin heavy chain binding);GO:0045652(regulation of megakaryocyte differentiati…	04022(cGMP-PKG signaling pathway);04024(cAMP signaling pathway);04270(Vascular smooth muscle contraction);04360(Axon guidance);04510(Focal adhesion);04530(Tight junction);04670(Leukocyte transendothelial migration);04810(Regulation of actin cytoskeleton);04921(Oxytocin signaling pathway);04921(Oxytocin signaling pathway)	K12755	NA	myosin light chain 9 [Source:HGNC Symbol;Acc:HGNC:15754]	protein_coding	0.185097	0.238312	0.104461	1.39178	1.7922	1.2145	0.120012	-3.05875	5.30568e-11	4.7084e-09	down	yes
ENSG00000111012	CYP27B1	ENST00000547344;ENST00000547451;ENST00000546567;ENST00000546609;ENST00000228606;ENST00000552186;ENST00000546496	GO:0004497(monooxygenase activity);GO:0004498(calcidiol 1-monooxygenase activity);GO:0005506(iron ion binding);GO:0005737(cytoplasm);GO:0005739(mitochondrion);GO:0005741(mitochondrial outer membrane);GO:0006766(vitamin metabolic process);GO:0006816(calcium ion transport);GO:0008285(negative regulation of cell population proliferation);GO:0010956(negative regulation of calcidiol 1-monooxygenase ac…	00100(Steroid biosynthesis);04928(Parathyroid hormone synthesis, secretion and action);05152(Tuberculosis);05152(Tuberculosis)	K07438	EC:1.14.15.18	cytochrome P450 family 27 subfamily B member 1 [Source:HGNC Symbol;Acc:HGNC:2606]	retained_intron;protein_coding;processed_transcript	3.7469	1.93902	3.93426	0.507863	0.599655	0.551932	5.79721	2.53536	5.69564e-11	5.02508e-09	up	yes
ENSG00000286403	AC010378	ENST00000657350	NA	NA	NA	NA	novel transcript	lncRNA	0.05243	0.0001	0.0001	0.769048	0.553295	0.614946	0.0271668	-5.20201	6.78153e-11	5.94854e-09	down	yes
ENSG00000011114	BTBD7	ENST00000355125;ENST00000554565;ENST00000334746;ENST00000298896;ENST00000555525;ENST00000553975;ENST00000554968;ENST00000554644	GO:0005515(protein binding);GO:0005634(nucleus);GO:0007275(multicellular organism development);GO:0060693(regulation of branching involved in salivary gland morphogenesis);GO:0061138(morphogenesis of a branching epithelium);GO:0061138(morphogenesis of a branching epithelium)	NA	K10479	NA	BTB domain containing 7 [Source:HGNC Symbol;Acc:HGNC:18269]	nonsense_mediated_decay;protein_coding;retained_intron	3.33175	3.0629	3.48505	8.30767	7.29243	7.98333	0.418925	-1.25523	8.26016e-11	7.20055e-09	down	yes
ENSG00000115414	FN1	ENST00000446046;ENST00000354785;ENST00000336916;ENST00000443816;ENST00000456923;ENST00000474036;ENST00000426059;ENST00000490833;ENST00000498719;ENST00000485567;ENST00000460217;ENST00000357867;ENST00000496542;ENST00000432072;ENST00000473614;ENST00000480737;ENST00000461974;ENST00000421182;ENST00000359671;ENST00000356005;ENST00000480024;ENST00000471193;ENST00000438981;ENST00000323926;ENST00000494446…	GO:0001525(angiogenesis);GO:0001932(regulation of protein phosphorylation);GO:0002020(protease binding);GO:0002576(platelet degranulation);GO:0005102(signaling receptor binding);GO:0005178(integrin binding);GO:0005201(extracellular matrix structural constituent);GO:0005515(protein binding);GO:0005518(collagen binding);GO:0005576(extracellular region);GO:0005577(fibrinogen complex);GO:0005604(base…	04151(PI3K-Akt signaling pathway);04510(Focal adhesion);04512(ECM-receptor interaction);04810(Regulation of actin cytoskeleton);04933(AGE-RAGE signaling pathway in diabetic complications);05100(Bacterial invasion of epithelial cells);05146(Amoebiasis);05165(Human papillomavirus infection);05200(Pathways in cancer);05205(Proteoglycans in cancer);05222(Small cell lung cancer);05222(Small cell lung …	NA	NA	fibronectin 1 [Source:HGNC Symbol;Acc:HGNC:3778]	protein_coding;retained_intron;processed_transcript	1.19097	1.31922	1.18232	0.377726	0.329394	0.351289	3.48873	1.8027	8.30376e-11	7.20055e-09	up	yes
ENSG00000260941	LINC00622	ENST00000562811	NA	NA	NA	NA	long intergenic non-protein coding RNA 622 [Source:HGNC Symbol;Acc:HGNC:44251]	lncRNA	1.38668	1.86691	1.99806	0.192504	0.150815	0.269334	8.57198	3.09963	1.08859e-10	9.38597e-09	up	yes
ENSG00000124762	CDKN1A	ENST00000244741;ENST00000405375;ENST00000459970;ENST00000615513;ENST00000448526;ENST00000462537;ENST00000373711;ENST00000478800	GO:0000079(regulation of cyclin-dependent protein serine/threonine kinase activity);GO:0000082(G1/S transition of mitotic cell cycle);GO:0000086(G2/M transition of mitotic cell cycle);GO:0000307(cyclin-dependent protein kinase holoenzyme complex);GO:0004860(protein kinase inhibitor activity);GO:0004861(cyclin-dependent protein serine/threonine kinase inhibitor activity);GO:0005515(protein binding…	01522(Endocrine resistance);01524(Platinum drug resistance);04012(ErbB signaling pathway);04066(HIF-1 signaling pathway);04068(FoxO signaling pathway);04110(Cell cycle);04115(p53 signaling pathway);04151(PI3K-Akt signaling pathway);04218(Cellular senescence);04630(Jak-STAT signaling pathway);04921(Oxytocin signaling pathway);04928(Parathyroid hormone synthesis, secretion and action);04934(Cushing…	NA	NA	cyclin dependent kinase inhibitor 1A [Source:HGNC Symbol;Acc:HGNC:1784]	protein_coding;processed_transcript	25.0319	24.1375	26.99	9.48744	10.804	10.7832	2.45086	1.29329	1.12964e-10	9.68487e-09	up	yes
ENSG00000077150	NFKB2	ENST00000652277;ENST00000467116;ENST00000428099;ENST00000661543;ENST00000189444;ENST00000471698;ENST00000601386;ENST00000473400;ENST00000651907;ENST00000369966;ENST00000336486	GO:0000790(nuclear chromatin);GO:0000978(RNA polymerase II cis-regulatory region sequence-specific DNA binding);GO:0000981(DNA-binding transcription factor activity, RNA polymerase II-specific);GO:0001228(DNA-binding transcription activator activity, RNA polymerase II-specific);GO:0002268(follicular dendritic cell differentiation);GO:0002467(germinal center formation);GO:0003677(DNA binding);GO:0…	04010(MAPK signaling pathway);04064(NF-kappa B signaling pathway);04380(Osteoclast differentiation);04625(C-type lectin receptor signaling pathway);05134(Legionellosis);05166(Human T-cell leukemia virus 1 infection);05169(Epstein-Barr virus infection);05200(Pathways in cancer);05203(Viral carcinogenesis);05224(Breast cancer);05224(Breast cancer)	K04469	NA	nuclear factor kappa B subunit 2 [Source:HGNC Symbol;Acc:HGNC:7795]	protein_coding;retained_intron;processed_transcript	14.6637	13.5144	14.9919	5.83896	5.35638	6.1339	2.49117	1.31682	1.17401e-10	1.00088e-08	up	yes
ENSG00000111348	ARHGDIB	ENST00000228945;ENST00000541546;ENST00000541644;ENST00000542276;ENST00000545895;ENST00000535676;ENST00000541380;ENST00000536592;ENST00000539131	GO:0003924(GTPase activity);GO:0005094(Rho GDP-dissociation inhibitor activity);GO:0005096(GTPase activator activity);GO:0005515(protein binding);GO:0005737(cytoplasm);GO:0005829(cytosol);GO:0005856(cytoskeleton);GO:0007162(negative regulation of cell adhesion);GO:0007266(Rho protein signal transduction);GO:0007275(multicellular organism development);GO:0016020(membrane);GO:0031410(cytoplasmic ve…	04722(Neurotrophin signaling pathway);04962(Vasopressin-regulated water reabsorption);04962(Vasopressin-regulated water reabsorption)	NA	NA	Rho GDP dissociation inhibitor beta [Source:HGNC Symbol;Acc:HGNC:679]	protein_coding;retained_intron;processed_transcript	130.009	106.053	122.962	58.1722	36.4022	45.1231	2.57	1.36177	1.24776e-10	1.05781e-08	up	yes
ENSG00000138623	SEMA7A	ENST00000261918;ENST00000543145;ENST00000569617;ENST00000542748	GO:0001649(osteoblast differentiation);GO:0001755(neural crest cell migration);GO:0001934(positive regulation of protein phosphorylation);GO:0005178(integrin binding);GO:0005515(protein binding);GO:0005615(extracellular space);GO:0005886(plasma membrane);GO:0005887(integral component of plasma membrane);GO:0006954(inflammatory response);GO:0006955(immune response);GO:0007229(integrin-mediated sig…	04360(Axon guidance);04360(Axon guidance)	NA	NA	semaphorin 7A (John Milton Hagen blood group) [Source:HGNC Symbol;Acc:HGNC:10741]	protein_coding;retained_intron	3.32242	3.3656	3.04743	0.663381	0.78908	0.837535	4.25129	2.0879	1.38996e-10	1.17181e-08	up	yes
ENSG00000065308	TRAM2	ENST00000182527	GO:0005515(protein binding);GO:0005791(rough endoplasmic reticulum);GO:0006616(SRP-dependent cotranslational protein targeting to membrane, translocation);GO:0015031(protein transport);GO:0016020(membrane);GO:0016021(integral component of membrane);GO:0032964(collagen biosynthetic process);GO:0045048(protein insertion into ER membrane)	NA	NA	NA	translocation associated membrane protein 2 [Source:HGNC Symbol;Acc:HGNC:16855]	protein_coding	9.06485	8.95598	9.43978	3.9323	3.08044	3.73002	2.5562	1.354	1.52722e-10	1.28042e-08	up	yes
ENSG00000066739	ATG2B	ENST00000359933;ENST00000473234;ENST00000488421;ENST00000555263;ENST00000261834;ENST00000554151;ENST00000553643	GO:0000045(autophagosome assembly);GO:0000407(phagophore assembly site);GO:0000422(autophagy of mitochondrion);GO:0005654(nucleoplasm);GO:0005811(lipid droplet);GO:0006914(autophagy);GO:0016020(membrane);GO:0019898(extrinsic component of membrane);GO:0034045(phagophore assembly site membrane);GO:0044804(autophagy of nucleus);GO:0044804(autophagy of nucleus)	04136(Autophagy - other);04140(Autophagy - animal);04140(Autophagy - animal)	K17906	NA	autophagy related 2B [Source:HGNC Symbol;Acc:HGNC:20187]	protein_coding;processed_transcript;retained_intron	3.3993	3.276	3.6017	8.50895	6.95742	11.1247	0.386483	-1.37152	1.63329e-10	1.36182e-08	down	yes
ENSG00000147003	CLTRN	ENST00000380342;ENST00000650271	GO:0005515(protein binding);GO:0005737(cytoplasm);GO:0005886(plasma membrane);GO:0016020(membrane);GO:0016021(integral component of membrane);GO:0022898(regulation of transmembrane transporter activity);GO:0035543(positive regulation of SNARE complex assembly);GO:0035774(positive regulation of insulin secretion involved in cellular response to glucose stimulus);GO:0042803(protein homodimerization…	NA	K20004	NA	collectrin, amino acid transport regulator [Source:HGNC Symbol;Acc:HGNC:29437]	protein_coding	15.9616	15.784	14.3958	4.32486	4.24007	5.6757	3.24013	1.69605	1.67573e-10	1.38957e-08	up	yes
ENSG00000155093	PTPRN2	ENST00000389418;ENST00000389413;ENST00000389416;ENST00000409483;ENST00000648371;ENST00000404321	GO:0004721(phosphoprotein phosphatase activity);GO:0004725(protein tyrosine phosphatase activity);GO:0005001(transmembrane receptor protein tyrosine phosphatase activity);GO:0005737(cytoplasm);GO:0005788(endoplasmic reticulum lumen);GO:0005886(plasma membrane);GO:0005887(integral component of plasma membrane);GO:0006470(protein dephosphorylation);GO:0006629(lipid metabolic process);GO:0007269(neu…	04940(Type I diabetes mellitus);04940(Type I diabetes mellitus)	K07817	EC:3.1.3.48	protein tyrosine phosphatase receptor type N2 [Source:HGNC Symbol;Acc:HGNC:9677]	protein_coding	0.692488	0.759629	0.888111	0.140885	0.106353	0.115377	6.45375	2.69014	1.68809e-10	1.39222e-08	up	yes
ENSG00000140519	RHCG	ENST00000268122;ENST00000559638;ENST00000558184;ENST00000560081;ENST00000558360;ENST00000649642;ENST00000558030	GO:0005515(protein binding);GO:0005886(plasma membrane);GO:0005887(integral component of plasma membrane);GO:0006873(cellular ion homeostasis);GO:0006885(regulation of pH);GO:0008519(ammonium transmembrane transporter activity);GO:0015696(ammonium transport);GO:0015837(amine transport);GO:0016020(membrane);GO:0016021(integral component of membrane);GO:0016323(basolateral plasma membrane);GO:00163…	NA	K06580	NA	Rh family C glycoprotein [Source:HGNC Symbol;Acc:HGNC:18140]	protein_coding;retained_intron;nonsense_mediated_decay	0.182127	0.0376117	0.053892	1.25657	1.51661	1.01875	0.0721613	-3.79263	1.715e-10	1.40676e-08	down	yes
ENSG00000196139	AKR1C3	ENST00000380554;ENST00000603312;ENST00000470862;ENST00000605149;ENST00000603484;ENST00000605322;ENST00000439082;ENST00000605781;ENST00000602997;ENST00000480697;ENST00000480822	GO:0001523(retinoid metabolic process);GO:0001758(retinal dehydrogenase activity);GO:0004032(alditol:NADP+ 1-oxidoreductase activity);GO:0004033(aldo-keto reductase (NADP) activity);GO:0004745(retinol dehydrogenase activity);GO:0005496(steroid binding);GO:0005622(intracellular);GO:0005634(nucleus);GO:0005737(cytoplasm);GO:0005829(cytosol);GO:0006693(prostaglandin metabolic process);GO:0007186(G p…	00140(Steroid hormone biosynthesis);00590(Arachidonic acid metabolism);00790(Folate biosynthesis);04913(Ovarian steroidogenesis);04913(Ovarian steroidogenesis)	K04119	1.1.1.188;1.1.1.213;1.1.1.357;EC:1.1.1.51	aldo-keto reductase family 1 member C3 [Source:HGNC Symbol;Acc:HGNC:386]	protein_coding;retained_intron;processed_transcript	1.56817	1.3669	1.66773	5.30456	5.16447	5.21601	0.293452	-1.76881	1.74004e-10	1.41963e-08	down	yes
ENSG00000140092	FBLN5	ENST00000342058;ENST00000554121;ENST00000556961;ENST00000557088;ENST00000556154;ENST00000557462;ENST00000267620;ENST00000557570;ENST00000554468	GO:0000122(negative regulation of transcription by RNA polymerase II);GO:0001558(regulation of cell growth);GO:0005178(integrin binding);GO:0005509(calcium ion binding);GO:0005515(protein binding);GO:0005576(extracellular region);GO:0005615(extracellular space);GO:0007155(cell adhesion);GO:0007160(cell-matrix adhesion);GO:0008022(protein C-terminus binding);GO:0016525(negative regulation of angio…	NA	K17340	NA	fibulin 5 [Source:HGNC Symbol;Acc:HGNC:3602]	protein_coding;processed_transcript;nonsense_mediated_decay	0.191163	0.182094	0.16785	1.25791	0.906485	0.92701	0.175036	-2.51428	1.80744e-10	1.46673e-08	down	yes
ENSG00000140465	CYP1A1	ENST00000379727;ENST00000395048;ENST00000564596;ENST00000569630;ENST00000617691;ENST00000395049;ENST00000612821;ENST00000566503;ENST00000562201;ENST00000567032	GO:0001666(response to hypoxia);GO:0001889(liver development);GO:0002933(lipid hydroxylation);GO:0003824(catalytic activity);GO:0004497(monooxygenase activity);GO:0005506(iron ion binding);GO:0005515(protein binding);GO:0005737(cytoplasm);GO:0005739(mitochondrion);GO:0005743(mitochondrial inner membrane);GO:0005783(endoplasmic reticulum);GO:0005789(endoplasmic reticulum membrane);GO:0006629(lipid…	00140(Steroid hormone biosynthesis);00380(Tryptophan metabolism);00830(Retinol metabolism);00980(Metabolism of xenobiotics by cytochrome P450);04913(Ovarian steroidogenesis);05204(Chemical carcinogenesis);05204(Chemical carcinogenesis)	K07408	EC:1.14.14.1	cytochrome P450 family 1 subfamily A member 1 [Source:HGNC Symbol;Acc:HGNC:2595]	protein_coding;nonsense_mediated_decay	0.972153	0.853345	1.16155	4.35884	3.47171	5.0214	0.23242	-2.10519	2.16996e-10	1.75155e-08	down	yes
ENSG00000171246	NPTX1	ENST00000306773;ENST00000571100;ENST00000575212;ENST00000535681	GO:0005886(plasma membrane);GO:0007268(chemical synaptic transmission);GO:0007417(central nervous system development);GO:0030133(transport vesicle);GO:0031410(cytoplasmic vesicle);GO:0043005(neuron projection);GO:0045202(synapse);GO:0046872(metal ion binding);GO:0060385(axonogenesis involved in innervation);GO:0060385(axonogenesis involved in innervation)	NA	NA	NA	neuronal pentraxin 1 [Source:HGNC Symbol;Acc:HGNC:7952]	protein_coding;retained_intron;processed_transcript	0.00779358	0.0001	0.0211431	0.267393	0.325692	0.136013	0.0398255	-4.65016	2.42135e-10	1.94413e-08	down	yes
ENSG00000119866	BCL11A	ENST00000643716;ENST00000335712;ENST00000642384;ENST00000492272;ENST00000647472;ENST00000647038;ENST00000645405;ENST00000489183;ENST00000647469;ENST00000479026;ENST00000643004;ENST00000477659;ENST00000642180;ENST00000642824;ENST00000356842;ENST00000643222;ENST00000359629;ENST00000645224;ENST00000358510;ENST00000409351;ENST00000645455;ENST00000489516;ENST00000642439;ENST00000644606;ENST00000643459…	GO:0000122(negative regulation of transcription by RNA polymerase II);GO:0000978(RNA polymerase II cis-regulatory region sequence-specific DNA binding);GO:0001227(DNA-binding transcription repressor activity, RNA polymerase II-specific);GO:0003676(nucleic acid binding);GO:0003700(DNA-binding transcription factor activity);GO:0005634(nucleus);GO:0005654(nucleoplasm);GO:0005737(cytoplasm);GO:000635…	NA	K22045	NA	BAF chromatin remodeling complex subunit BCL11A [Source:HGNC Symbol;Acc:HGNC:13221]	protein_coding;processed_transcript;nonsense_mediated_decay;retained_intron	0.0285869	0.0305689	0.0324735	0.184322	0.167332	0.170527	0.175474	-2.51067	2.45502e-10	1.96079e-08	down	yes
ENSG00000153317	ASAP1	ENST00000521075;ENST00000357668;ENST00000519483;ENST00000520342;ENST00000521057;ENST00000524367;ENST00000520927;ENST00000524018;ENST00000524299;ENST00000518721;ENST00000518957;ENST00000520625;ENST00000520189;ENST00000524124;ENST00000521426;ENST00000519169	GO:0001786(phosphatidylserine binding);GO:0002102(podosome);GO:0005096(GTPase activator activity);GO:0005515(protein binding);GO:0005546(phosphatidylinositol-4,5-bisphosphate binding);GO:0005547(phosphatidylinositol-3,4,5-trisphosphate binding);GO:0005737(cytoplasm);GO:0005829(cytosol);GO:0016020(membrane);GO:0030030(cell projection organization);GO:0031253(cell projection membrane);GO:0043197(de…	04144(Endocytosis);04666(Fc gamma R-mediated phagocytosis);04666(Fc gamma R-mediated phagocytosis)	K12488	NA	ArfGAP with SH3 domain, ankyrin repeat and PH domain 1 [Source:HGNC Symbol;Acc:HGNC:2720]	nonsense_mediated_decay;protein_coding;retained_intron;processed_transcript	25.9031	24.8255	25.4151	12.7181	10.7053	10.3873	2.25205	1.17124	2.73696e-10	2.17452e-08	up	yes
ENSG00000121858	TNFSF10	ENST00000241261;ENST00000472804;ENST00000420541;ENST00000466777;ENST00000494851;ENST00000430881	GO:0005102(signaling receptor binding);GO:0005125(cytokine activity);GO:0005164(tumor necrosis factor receptor binding);GO:0005515(protein binding);GO:0005576(extracellular region);GO:0005615(extracellular space);GO:0005886(plasma membrane);GO:0005887(integral component of plasma membrane);GO:0006915(apoptotic process);GO:0006919(activation of cysteine-type endopeptidase activity involved in apop…	04060(Cytokine-cytokine receptor interaction);04068(FoxO signaling pathway);04210(Apoptosis);04217(Necroptosis);04650(Natural killer cell mediated cytotoxicity);05164(Influenza A);05164(Influenza A)	K04721	NA	TNF superfamily member 10 [Source:HGNC Symbol;Acc:HGNC:11925]	protein_coding;retained_intron;nonsense_mediated_decay	7.38233	6.60437	6.69029	18.6599	15.1508	19.0311	0.3913	-1.35365	2.92373e-10	2.31081e-08	down	yes
ENSG00000155158	TTC39B	ENST00000512701;ENST00000505732;ENST00000297615;ENST00000380850;ENST00000380853;ENST00000507993;ENST00000506891;ENST00000507285;ENST00000582994	GO:0005515(protein binding);GO:0006629(lipid metabolic process);GO:0010874(regulation of cholesterol efflux);GO:0010887(negative regulation of cholesterol storage);GO:0042632(cholesterol homeostasis);GO:0090181(regulation of cholesterol metabolic process);GO:0090181(regulation of cholesterol metabolic process)	NA	NA	NA	tetratricopeptide repeat domain 39B [Source:HGNC Symbol;Acc:HGNC:23704]	protein_coding;retained_intron;processed_transcript	1.75956	1.62493	1.86419	4.93664	3.84926	7.37138	0.324849	-1.62216	2.97058e-10	2.33568e-08	down	yes
ENSG00000157570	TSPAN18	ENST00000340160;ENST00000520358;ENST00000533080;ENST00000520837;ENST00000520245;ENST00000520999;ENST00000533786;ENST00000517621;ENST00000518429;ENST00000520278;ENST00000519051;ENST00000521990;ENST00000533202	GO:0005887(integral component of plasma membrane);GO:0016020(membrane);GO:0016021(integral component of membrane);GO:0016021(integral component of membrane)	NA	K17353	NA	tetraspanin 18 [Source:HGNC Symbol;Acc:HGNC:20660]	protein_coding;retained_intron	1.40953	1.11002	1.53464	0.0219745	0.195182	0.0970177	12.9043	3.68978	3.3607e-10	2.62879e-08	up	yes
ENSG00000101577	LPIN2	ENST00000261596;ENST00000581568;ENST00000584915;ENST00000584294	GO:0003713(transcription coactivator activity);GO:0005634(nucleus);GO:0005737(cytoplasm);GO:0005783(endoplasmic reticulum);GO:0005789(endoplasmic reticulum membrane);GO:0005829(cytosol);GO:0006629(lipid metabolic process);GO:0006631(fatty acid metabolic process);GO:0006646(phosphatidylethanolamine biosynthetic process);GO:0006656(phosphatidylcholine biosynthetic process);GO:0008195(phosphatidate …	00561(Glycerolipid metabolism);00564(Glycerophospholipid metabolism);00564(Glycerophospholipid metabolism)	K15728	EC:3.1.3.4	lipin 2 [Source:HGNC Symbol;Acc:HGNC:14450]	protein_coding;processed_transcript	1.18925	1.20579	1.28374	0.217448	0.13916	0.308178	5.53377	2.46826	3.5972e-10	2.79936e-08	up	yes
ENSG00000110446	SLC15A3	ENST00000227880;ENST00000541505;ENST00000543406;ENST00000538739;ENST00000536491;ENST00000536784;ENST00000537307;ENST00000540272;ENST00000544101	GO:0005515(protein binding);GO:0005764(lysosome);GO:0005765(lysosomal membrane);GO:0006811(ion transport);GO:0015031(protein transport);GO:0015293(symporter activity);GO:0015833(peptide transport);GO:0016020(membrane);GO:0016021(integral component of membrane);GO:0022857(transmembrane transporter activity);GO:0043231(intracellular membrane-bounded organelle);GO:0055085(transmembrane transport);GO…	NA	K14638	NA	solute carrier family 15 member 3 [Source:HGNC Symbol;Acc:HGNC:18068]	protein_coding;nonsense_mediated_decay;retained_intron	0.193671	0.262345	0.151514	0.99299	1.14921	1.0714	0.18905	-2.40316	3.70208e-10	2.86628e-08	down	yes
ENSG00000169851	PCDH7	ENST00000543491;ENST00000361762;ENST00000511884;ENST00000621961;ENST00000507864;ENST00000610830;ENST00000509759;ENST00000509925	GO:0002576(platelet degranulation);GO:0005509(calcium ion binding);GO:0005886(plasma membrane);GO:0005887(integral component of plasma membrane);GO:0007155(cell adhesion);GO:0007156(homophilic cell adhesion via plasma membrane adhesion molecules);GO:0016020(membrane);GO:0016021(integral component of membrane);GO:0031092(platelet alpha granule membrane);GO:0031092(platelet alpha granule membrane)	NA	NA	NA	protocadherin 7 [Source:HGNC Symbol;Acc:HGNC:8659]	protein_coding;processed_transcript	2.81143	2.81305	3.24481	1.12403	1.06096	0.776295	2.99508	1.58259	4.3744e-10	3.36962e-08	up	yes
ENSG00000128335	APOL2	ENST00000358502;ENST00000489186;ENST00000249066;ENST00000451256;ENST00000529194;ENST00000454728;ENST00000476579;ENST00000484830;ENST00000473549	GO:0005102(signaling receptor binding);GO:0005515(protein binding);GO:0005576(extracellular region);GO:0005737(cytoplasm);GO:0005789(endoplasmic reticulum membrane);GO:0006629(lipid metabolic process);GO:0006869(lipid transport);GO:0006953(acute-phase response);GO:0007275(multicellular organism development);GO:0008035(high-density lipoprotein particle binding);GO:0008203(cholesterol metabolic pro…	NA	K14480	NA	apolipoprotein L2 [Source:HGNC Symbol;Acc:HGNC:619]	protein_coding;processed_transcript	2.78731	3.18683	2.73556	9.38442	9.73318	7.2681	0.330092	-1.59906	4.91968e-10	3.77051e-08	down	yes
ENSG00000183111	ARHGEF37	ENST00000333677;ENST00000505810;ENST00000509831	GO:0005085(guanyl-nucleotide exchange factor activity);GO:0005089(Rho guanyl-nucleotide exchange factor activity);GO:0005515(protein binding);GO:0005737(cytoplasm);GO:0005737(cytoplasm)	NA	K20710	NA	Rho guanine nucleotide exchange factor 37 [Source:HGNC Symbol;Acc:HGNC:34430]	protein_coding;retained_intron	0.424445	0.405164	0.305973	1.709	1.46706	3.5496	0.168843	-2.56624	5.3421e-10	4.07369e-08	down	yes
ENSG00000073067	CYP2W1	ENST00000308919;ENST00000468456;ENST00000462453;ENST00000340150;ENST00000415893	GO:0001972(retinoic acid binding);GO:0004497(monooxygenase activity);GO:0005503(all-trans retinal binding);GO:0005506(iron ion binding);GO:0005737(cytoplasm);GO:0005783(endoplasmic reticulum);GO:0005788(endoplasmic reticulum lumen);GO:0005789(endoplasmic reticulum membrane);GO:0005886(plasma membrane);GO:0006082(organic acid metabolic process);GO:0006629(lipid metabolic process);GO:0006644(phosph…	NA	K07423	NA	cytochrome P450 family 2 subfamily W member 1 [Source:HGNC Symbol;Acc:HGNC:20243]	protein_coding;retained_intron	0.0236368	0.0001	0.0632318	0.976059	0.494125	0.500403	0.0441334	-4.50199	5.54716e-10	4.2089e-08	down	yes
ENSG00000171345	KRT19	ENST00000455635;ENST00000468880;ENST00000462611;ENST00000361566;ENST00000479031;ENST00000593096;ENST00000471565	GO:0005198(structural molecule activity);GO:0005200(structural constituent of cytoskeleton);GO:0005515(protein binding);GO:0005829(cytosol);GO:0005882(intermediate filament);GO:0005886(plasma membrane);GO:0007219(Notch signaling pathway);GO:0008307(structural constituent of muscle);GO:0016010(dystrophin-associated glycoprotein complex);GO:0016032(viral process);GO:0016327(apicolateral plasma memb…	04915(Estrogen signaling pathway);04915(Estrogen signaling pathway)	K07604	NA	keratin 19 [Source:HGNC Symbol;Acc:HGNC:6436]	protein_coding;retained_intron	115.121	111.649	109.856	301.576	399.711	209.001	0.369802	-1.43517	5.86338e-10	4.4267e-08	down	yes
ENSG00000184185	KCNJ12	ENST00000583088;ENST00000331718	GO:0005242(inward rectifier potassium channel activity);GO:0005244(voltage-gated ion channel activity);GO:0005515(protein binding);GO:0005886(plasma membrane);GO:0006811(ion transport);GO:0006813(potassium ion transport);GO:0006936(muscle contraction);GO:0008016(regulation of heart contraction);GO:0016020(membrane);GO:0016021(integral component of membrane);GO:0031224(intrinsic component of membr…	04725(Cholinergic synapse);04921(Oxytocin signaling pathway);04921(Oxytocin signaling pathway)	K05005	NA	potassium inwardly rectifying channel subfamily J member 12 [Source:HGNC Symbol;Acc:HGNC:6258]	protein_coding	0.254437	0.334862	0.402262	0.00863692	0.0347252	0.0344213	12.7477	3.67217	6.03601e-10	4.53448e-08	up	yes
ENSG00000099219	ERMP1	ENST00000489219;ENST00000487088;ENST00000339450;ENST00000462592;ENST00000214893;ENST00000475005	GO:0005515(protein binding);GO:0005783(endoplasmic reticulum);GO:0005789(endoplasmic reticulum membrane);GO:0006508(proteolysis);GO:0008233(peptidase activity);GO:0008237(metallopeptidase activity);GO:0016020(membrane);GO:0016021(integral component of membrane);GO:0016787(hydrolase activity);GO:0046872(metal ion binding);GO:0046872(metal ion binding)	NA	NA	NA	endoplasmic reticulum metallopeptidase 1 [Source:HGNC Symbol;Acc:HGNC:23703]	nonsense_mediated_decay;protein_coding;processed_transcript;retained_intron	10.7399	10.4126	10.8132	31.5054	23.5956	21.3597	0.418067	-1.25819	6.41309e-10	4.79402e-08	down	yes
ENSG00000102554	KLF5	ENST00000377687;ENST00000476859;ENST00000539231;ENST00000464404;ENST00000477333	GO:0000122(negative regulation of transcription by RNA polymerase II);GO:0000790(nuclear chromatin);GO:0000976(transcription regulatory region sequence-specific DNA binding);GO:0000978(RNA polymerase II cis-regulatory region sequence-specific DNA binding);GO:0000981(DNA-binding transcription factor activity, RNA polymerase II-specific);GO:0001228(DNA-binding transcription activator activity, RNA …	NA	NA	NA	Kruppel like factor 5 [Source:HGNC Symbol;Acc:HGNC:6349]	protein_coding;processed_transcript	19.4522	20.0457	19.8753	46.8297	37.4849	58.8618	0.414686	-1.26991	7.76895e-10	5.77911e-08	down	yes
ENSG00000182040	USH1G	ENST00000614341;ENST00000579243	GO:0001917(photoreceptor inner segment);GO:0005515(protein binding);GO:0005737(cytoplasm);GO:0005829(cytosol);GO:0005856(cytoskeleton);GO:0005886(plasma membrane);GO:0007605(sensory perception of sound);GO:0015629(actin cytoskeleton);GO:0016020(membrane);GO:0030507(spectrin binding);GO:0032391(photoreceptor connecting cilium);GO:0036064(ciliary basal body);GO:0042472(inner ear morphogenesis);GO:0…	NA	K21878	NA	USH1 protein network component sans [Source:HGNC Symbol;Acc:HGNC:16356]	protein_coding;nonsense_mediated_decay	0.046118	0.0423171	0.0431429	0.353577	0.453395	0.445103	0.105088	-3.25033	8.11894e-10	6.01e-08	down	yes
ENSG00000221963	APOL6	ENST00000409652	GO:0005515(protein binding);GO:0005576(extracellular region);GO:0005737(cytoplasm);GO:0006869(lipid transport);GO:0008289(lipid binding);GO:0016020(membrane);GO:0016021(integral component of membrane);GO:0042157(lipoprotein metabolic process)	NA	K14480	NA	apolipoprotein L6 [Source:HGNC Symbol;Acc:HGNC:14870]	protein_coding	5.31016	5.30475	6.09367	13.9213	11.0423	13.221	0.437573	-1.19241	8.31239e-10	6.12332e-08	down	yes
ENSG00000170558	CDH2	ENST00000269141;ENST00000676041;ENST00000674998;ENST00000430882;ENST00000675708;ENST00000399380;ENST00000675173;ENST00000675688;ENST00000418492;ENST00000413878;ENST00000676445	GO:0005509(calcium ion binding);GO:0005515(protein binding);GO:0005737(cytoplasm);GO:0005788(endoplasmic reticulum lumen);GO:0005886(plasma membrane);GO:0005887(integral component of plasma membrane);GO:0005911(cell-cell junction);GO:0005912(adherens junction);GO:0005916(fascia adherens);GO:0005925(focal adhesion);GO:0007155(cell adhesion);GO:0007156(homophilic cell adhesion via plasma membrane a…	04514(Cell adhesion molecules (CAMs));05412(Arrhythmogenic right ventricular cardiomyopathy (ARVC));05412(Arrhythmogenic right ventricular cardiomyopathy (ARVC))	NA	NA	cadherin 2 [Source:HGNC Symbol;Acc:HGNC:1759]	protein_coding;retained_intron;nonsense_mediated_decay	1.65064	1.78828	1.57787	0.412335	0.495173	0.377126	3.90522	1.96541	8.65438e-10	6.34445e-08	up	yes
ENSG00000173432	SAA1	ENST00000356524;ENST00000532858;ENST00000405158;ENST00000649195	GO:0000187(activation of MAPK activity);GO:0001664(G protein-coupled receptor binding);GO:0005576(extracellular region);GO:0005881(cytoplasmic microtubule);GO:0006898(receptor-mediated endocytosis);GO:0006953(acute-phase response);GO:0007186(G protein-coupled receptor signaling pathway);GO:0007204(positive regulation of cytosolic calcium ion concentration);GO:0008201(heparin binding);GO:0019221(c…	NA	K17310	NA	serum amyloid A1 [Source:HGNC Symbol;Acc:HGNC:10513]	protein_coding	2.99337	1.76369	1.70318	0.190132	0.254968	0.153571	10.791	3.43175	8.78727e-10	6.4109e-08	up	yes
ENSG00000163814	CDCP1	ENST00000296129;ENST00000490471;ENST00000425231	GO:0005515(protein binding);GO:0005576(extracellular region);GO:0005886(plasma membrane);GO:0016020(membrane);GO:0016021(integral component of membrane);GO:0016021(integral component of membrane)	NA	K06732	NA	CUB domain containing protein 1 [Source:HGNC Symbol;Acc:HGNC:24357]	protein_coding;processed_transcript	31.421	29.4656	34.3401	12.2389	13.5261	16.0705	2.27622	1.18664	9.01404e-10	6.54488e-08	up	yes
ENSG00000175294	CATSPER1	ENST00000312106;ENST00000529244	GO:0005216(ion channel activity);GO:0005227(calcium activated cation channel activity);GO:0005244(voltage-gated ion channel activity);GO:0005245(voltage-gated calcium channel activity);GO:0005262(calcium channel activity);GO:0005515(protein binding);GO:0005886(plasma membrane);GO:0005929(cilium);GO:0006811(ion transport);GO:0006816(calcium ion transport);GO:0007275(multicellular organism developm…	NA	K16889	NA	cation channel sperm associated 1 [Source:HGNC Symbol;Acc:HGNC:17116]	protein_coding;retained_intron	3.95849	3.55537	3.55571	0.778341	0.589908	1.04709	4.58303	2.1963	9.58604e-10	6.92706e-08	up	yes
ENSG00000240087	RPSAP12	ENST00000435879	NA	NA	NA	NA	ribosomal protein SA pseudogene 12 [Source:HGNC Symbol;Acc:HGNC:6504]	processed_pseudogene	6.5172	8.66427	5.08597	17.7273	38.9836	29.989	0.233766	-2.09687	9.92997e-10	7.14158e-08	down	yes
ENSG00000145536	ADAMTS16	ENST00000274181;ENST00000433402;ENST00000513709;ENST00000511368	GO:0001658(branching involved in ureteric bud morphogenesis);GO:0003073(regulation of systemic arterial blood pressure);GO:0004222(metalloendopeptidase activity);GO:0005576(extracellular region);GO:0006508(proteolysis);GO:0008233(peptidase activity);GO:0008237(metallopeptidase activity);GO:0016787(hydrolase activity);GO:0030198(extracellular matrix organization);GO:0031012(extracellular matrix);G…	NA	K08630	EC:3.4.24.-	ADAM metallopeptidase with thrombospondin type 1 motif 16 [Source:HGNC Symbol;Acc:HGNC:17108]	protein_coding;retained_intron;processed_transcript	0.648765	0.627107	0.493676	0.088366	0.0351156	0.0988344	7.95961	2.9927	1.15805e-09	8.28934e-08	up	yes
ENSG00000100558	PLEK2	ENST00000216446;ENST00000556532;ENST00000555803;ENST00000554395;ENST00000553387;ENST00000557388	GO:0005737(cytoplasm);GO:0005856(cytoskeleton);GO:0005886(plasma membrane);GO:0016020(membrane);GO:0030036(actin cytoskeleton organization);GO:0031258(lamellipodium membrane);GO:0031346(positive regulation of cell projection organization);GO:0031532(actin cytoskeleton reorganization);GO:0032266(phosphatidylinositol-3-phosphate binding);GO:0035556(intracellular signal transduction);GO:0042995(cell…	NA	K19993	NA	pleckstrin 2 [Source:HGNC Symbol;Acc:HGNC:19238]	protein_coding;nonsense_mediated_decay;processed_transcript	48.2572	40.5361	46.5289	16.1417	19.8776	19.5965	2.43316	1.28283	1.18615e-09	8.4506e-08	up	yes
ENSG00000151693	ASAP2	ENST00000281419;ENST00000315273;ENST00000484590;ENST00000471687;ENST00000491413;ENST00000641030	GO:0005096(GTPase activator activity);GO:0005515(protein binding);GO:0005737(cytoplasm);GO:0005794(Golgi apparatus);GO:0005886(plasma membrane);GO:0016020(membrane);GO:0032580(Golgi cisterna membrane);GO:0043547(positive regulation of GTPase activity);GO:0046872(metal ion binding);GO:0046872(metal ion binding)	04144(Endocytosis);04666(Fc gamma R-mediated phagocytosis);04666(Fc gamma R-mediated phagocytosis)	K12488	NA	ArfGAP with SH3 domain, ankyrin repeat and PH domain 2 [Source:HGNC Symbol;Acc:HGNC:2721]	protein_coding;retained_intron;processed_transcript	12.3046	11.7051	13.147	6.09372	4.61576	5.23498	2.33038	1.22057	1.21782e-09	8.63569e-08	up	yes
ENSG00000076067	RBMS2	ENST00000550726;ENST00000262031;ENST00000552916;ENST00000639027;ENST00000552247;ENST00000542360;ENST00000551369;ENST00000552228;ENST00000549945	GO:0003676(nucleic acid binding);GO:0003723(RNA binding);GO:0003730(mRNA 3'-UTR binding);GO:0005634(nucleus);GO:0005737(cytoplasm);GO:0005829(cytosol);GO:0006396(RNA processing);GO:0008143(poly(A) binding);GO:0008266(poly(U) RNA binding);GO:1990904(ribonucleoprotein complex);GO:1990904(ribonucleoprotein complex)	NA	NA	NA	RNA binding motif single stranded interacting protein 2 [Source:HGNC Symbol;Acc:HGNC:9909]	protein_coding;nonsense_mediated_decay;processed_transcript	1.7346	2.88065	2.30758	6.47304	5.81127	6.7214	0.36425	-1.457	1.32077e-09	9.32218e-08	down	yes
ENSG00000155324	GRAMD2B	ENST00000285689;ENST00000506445;ENST00000542322;ENST00000509882;ENST00000508523;ENST00000514099;ENST00000505720;ENST00000515200;ENST00000505441;ENST00000514932;ENST00000504859;ENST00000511134;ENST00000513913;ENST00000544396;ENST00000512579;ENST00000513978;ENST00000503702;ENST00000502348;ENST00000513040	GO:0005515(protein binding);GO:0005881(cytoplasmic microtubule);GO:0016020(membrane);GO:0016021(integral component of membrane);GO:0042802(identical protein binding);GO:0042802(identical protein binding)	NA	NA	NA	GRAM domain containing 2B [Source:HGNC Symbol;Acc:HGNC:24911]	protein_coding;processed_transcript;retained_intron;nonsense_mediated_decay	5.02511	5.46516	5.31654	2.10983	1.57536	1.35034	3.13906	1.65033	1.49207e-09	1.04825e-07	up	yes
ENSG00000117519	CNN3	ENST00000370206;ENST00000545882;ENST00000394202;ENST00000487539;ENST00000461018;ENST00000474409;ENST00000415017	GO:0003779(actin binding);GO:0005515(protein binding);GO:0005516(calmodulin binding);GO:0005829(cytosol);GO:0005912(adherens junction);GO:0005925(focal adhesion);GO:0008017(microtubule binding);GO:0014069(postsynaptic density);GO:0015629(actin cytoskeleton);GO:0030425(dendrite);GO:0030855(epithelial cell differentiation);GO:0031032(actomyosin structure organization);GO:0032780(negative regulation…	NA	NA	NA	calponin 3 [Source:HGNC Symbol;Acc:HGNC:2157]	protein_coding;processed_transcript	100.583	96.5552	94.6614	48.0846	46.4576	40.1248	2.16682	1.11558	1.51027e-09	1.05615e-07	up	yes
ENSG00000140678	ITGAX	ENST00000268296;ENST00000571644;ENST00000567409;ENST00000564308;ENST00000562522;ENST00000562138;ENST00000562918	GO:0005178(integrin binding);GO:0005515(protein binding);GO:0005886(plasma membrane);GO:0007155(cell adhesion);GO:0007229(integrin-mediated signaling pathway);GO:0008284(positive regulation of cell population proliferation);GO:0008305(integrin complex);GO:0009887(animal organ morphogenesis);GO:0009897(external side of plasma membrane);GO:0009986(cell surface);GO:0010628(positive regulation of gen…	04610(Complement and coagulation cascades);04810(Regulation of actin cytoskeleton);05152(Tuberculosis);05152(Tuberculosis)	K06462	NA	integrin subunit alpha X [Source:HGNC Symbol;Acc:HGNC:6152]	protein_coding;retained_intron	1.21888	1.1982	1.51506	0.306627	0.350306	0.214713	4.51117	2.1735	1.80348e-09	1.25541e-07	up	yes
ENSG00000165914	TTC7B	ENST00000328459;ENST00000555005;ENST00000553948;ENST00000557292;ENST00000555239;ENST00000556749;ENST00000553972;ENST00000554654;ENST00000555894;ENST00000556960;ENST00000557059;ENST00000557766;ENST00000554462;ENST00000556490;ENST00000557187	GO:0005515(protein binding);GO:0005737(cytoplasm);GO:0005829(cytosol);GO:0005886(plasma membrane);GO:0016020(membrane);GO:0046854(phosphatidylinositol phosphorylation);GO:0072659(protein localization to plasma membrane);GO:0072659(protein localization to plasma membrane)	NA	K21843	NA	tetratricopeptide repeat domain 7B [Source:HGNC Symbol;Acc:HGNC:19858]	protein_coding;nonsense_mediated_decay;retained_intron;processed_transcript	2.27687	1.63799	2.31858	5.061	5.24163	4.51913	0.42056	-1.24962	1.91795e-09	1.32899e-07	down	yes
ENSG00000166183	ASPG	ENST00000551177;ENST00000551871;ENST00000548372;ENST00000549809;ENST00000556267;ENST00000550583;ENST00000552126;ENST00000546892;ENST00000551170	GO:0003847(1-alkyl-2-acetylglycerophosphocholine esterase activity);GO:0004067(asparaginase activity);GO:0004622(lysophospholipase activity);GO:0005515(protein binding);GO:0005829(cytosol);GO:0006520(cellular amino acid metabolic process);GO:0006629(lipid metabolic process);GO:0008652(cellular amino acid biosynthetic process);GO:0016042(lipid catabolic process);GO:0016740(transferase activity);GO…	NA	K13278	3.1.1.47;3.5.1.1;EC:3.1.1.5	asparaginase [Source:HGNC Symbol;Acc:HGNC:20123]	protein_coding;retained_intron;processed_transcript	0.00865555	0.0001	0.0363955	0.271551	0.321026	0.352399	0.0477801	-4.38745	1.93714e-09	1.33618e-07	down	yes
ENSG00000154227	CERS3	ENST00000284382;ENST00000538112;ENST00000559023;ENST00000560348;ENST00000558884;ENST00000394113;ENST00000560944;ENST00000559639	GO:0003677(DNA binding);GO:0005515(protein binding);GO:0005634(nucleus);GO:0005783(endoplasmic reticulum);GO:0005789(endoplasmic reticulum membrane);GO:0006629(lipid metabolic process);GO:0006665(sphingolipid metabolic process);GO:0008544(epidermis development);GO:0016020(membrane);GO:0016021(integral component of membrane);GO:0016410(N-acyltransferase activity);GO:0016740(transferase activity);G…	00600(Sphingolipid metabolism);04071(Sphingolipid signaling pathway);04071(Sphingolipid signaling pathway)	K04710	EC:2.3.1.24	ceramide synthase 3 [Source:HGNC Symbol;Acc:HGNC:23752]	protein_coding;retained_intron;processed_transcript	0.626238	0.543739	0.517451	1.95099	2.04027	3.01176	0.240957	-2.05315	1.96986e-09	1.35201e-07	down	yes
ENSG00000273706	LHX1	ENST00000614239;ENST00000619939;ENST00000673652;ENST00000619297;ENST00000621767;ENST00000616237	GO:0000790(nuclear chromatin);GO:0000977(RNA polymerase II regulatory region sequence-specific DNA binding);GO:0000981(DNA-binding transcription factor activity, RNA polymerase II-specific);GO:0001655(urogenital system development);GO:0001656(metanephros development);GO:0001657(ureteric bud development);GO:0001658(branching involved in ureteric bud morphogenesis);GO:0001702(gastrulation with mout…	NA	K09372	NA	LIM homeobox 1 [Source:HGNC Symbol;Acc:HGNC:6593]	protein_coding;retained_intron;processed_transcript	0.827184	1.21552	1.34483	0.220998	0.224928	0.11288	6.0621	2.59982	1.9779e-09	1.35201e-07	up	yes
ENSG00000164985	PSIP1	ENST00000495873;ENST00000380733;ENST00000380738;ENST00000481862;ENST00000380715;ENST00000488797;ENST00000397519;ENST00000484265;ENST00000463712;ENST00000380716;ENST00000487363	GO:0000395(mRNA 5'-splice site recognition);GO:0000790(nuclear chromatin);GO:0003677(DNA binding);GO:0003723(RNA binding);GO:0005515(protein binding);GO:0005634(nucleus);GO:0005654(nucleoplasm);GO:0005829(cytosol);GO:0006979(response to oxidative stress);GO:0009408(response to heat);GO:0016032(viral process);GO:0035327(transcriptionally active chromatin);GO:0051169(nuclear transport);GO:0075713(e…	NA	NA	NA	PC4 and SFRS1 interacting protein 1 [Source:HGNC Symbol;Acc:HGNC:9527]	processed_transcript;protein_coding	19.0916	19.2067	15.1194	45.9709	39.3572	35.4294	0.442355	-1.17672	2.31155e-09	1.57299e-07	down	yes
ENSG00000119714	GPR68	ENST00000650645;ENST00000529300;ENST00000529102;ENST00000531499;ENST00000535815	GO:0004930(G protein-coupled receptor activity);GO:0005886(plasma membrane);GO:0005887(integral component of plasma membrane);GO:0006954(inflammatory response);GO:0007165(signal transduction);GO:0007186(G protein-coupled receptor signaling pathway);GO:0016020(membrane);GO:0016021(integral component of membrane);GO:0032024(positive regulation of insulin secretion);GO:0035774(positive regulation of…	NA	K08408	NA	G protein-coupled receptor 68 [Source:HGNC Symbol;Acc:HGNC:4519]	protein_coding;processed_transcript	0.35877	0.259601	0.275356	1.16006	1.77496	1.7662	0.190106	-2.39513	2.34783e-09	1.59055e-07	down	yes
ENSG00000107077	KDM4C	ENST00000381306;ENST00000381309;ENST00000438023;ENST00000420847;ENST00000543771;ENST00000480996;ENST00000490806;ENST00000496464;ENST00000495890;ENST00000428870;ENST00000489243;ENST00000466673;ENST00000536108;ENST00000401787;ENST00000494570	GO:0000790(nuclear chromatin);GO:0001825(blastocyst formation);GO:0003682(chromatin binding);GO:0005634(nucleus);GO:0005654(nucleoplasm);GO:0005721(pericentric heterochromatin);GO:0006325(chromatin organization);GO:0006338(chromatin remodeling);GO:0006357(regulation of transcription by RNA polymerase II);GO:0008270(zinc ion binding);GO:0008284(positive regulation of cell population proliferation)…	NA	K06709	EC:1.14.11.-	lysine demethylase 4C [Source:HGNC Symbol;Acc:HGNC:17071]	protein_coding;nonsense_mediated_decay;processed_transcript	1.83326	2.02491	1.9943	4.79207	4.25665	5.62624	0.398807	-1.32624	2.37361e-09	1.60087e-07	down	yes
ENSG00000018408	WWTR1	ENST00000360632;ENST00000494754;ENST00000485352;ENST00000475579;ENST00000471586;ENST00000465804;ENST00000472417;ENST00000474080;ENST00000479238;ENST00000467467;ENST00000485244;ENST00000460517	GO:0000122(negative regulation of transcription by RNA polymerase II);GO:0001649(osteoblast differentiation);GO:0001894(tissue homeostasis);GO:0001933(negative regulation of protein phosphorylation);GO:0003015(heart process);GO:0003713(transcription coactivator activity);GO:0003714(transcription corepressor activity);GO:0005515(protein binding);GO:0005634(nucleus);GO:0005654(nucleoplasm);GO:00056…	04390(Hippo signaling pathway);04392(Hippo signaling pathway - multiple species);04392(Hippo signaling pathway - multiple species)	K16820	NA	WW domain containing transcription regulator 1 [Source:HGNC Symbol;Acc:HGNC:24042]	protein_coding;nonsense_mediated_decay;processed_transcript;retained_intron	14.1056	13.0694	14.9737	6.05487	5.97973	6.9293	2.22257	1.15223	2.44546e-09	1.64203e-07	up	yes
ENSG00000067334	DNTTIP2	ENST00000436063;ENST00000496535;ENST00000359208;ENST00000528680;ENST00000462746;ENST00000496672;ENST00000460191	GO:0003723(RNA binding);GO:0005515(protein binding);GO:0005634(nucleus);GO:0005654(nucleoplasm);GO:0005730(nucleolus);GO:0005730(nucleolus)	NA	NA	NA	deoxynucleotidyltransferase terminal interacting protein 2 [Source:HGNC Symbol;Acc:HGNC:24013]	protein_coding;processed_transcript;nonsense_mediated_decay;retained_intron	24.8953	16.4594	23.7179	10.1921	7.27376	8.3414	2.52148	1.33427	2.5503e-09	1.70488e-07	up	yes
ENSG00000100353	EIF3D	ENST00000458572;ENST00000478547;ENST00000462794;ENST00000216190;ENST00000455547;ENST00000462641;ENST00000457241;ENST00000405442;ENST00000432675;ENST00000426531;ENST00000496875;ENST00000402116	GO:0001732(formation of cytoplasmic translation initiation complex);GO:0002183(cytoplasmic translational initiation);GO:0002191(cap-dependent translational initiation);GO:0003723(RNA binding);GO:0003743(translation initiation factor activity);GO:0005515(protein binding);GO:0005737(cytoplasm);GO:0005829(cytosol);GO:0005852(eukaryotic translation initiation factor 3 complex);GO:0006412(translation)…	03013(RNA transport);03013(RNA transport)	K03251	NA	eukaryotic translation initiation factor 3 subunit D [Source:HGNC Symbol;Acc:HGNC:3278]	nonsense_mediated_decay;protein_coding;retained_intron	31.7981	31.353	29.1439	66.9961	69.4772	59.8715	0.470066	-1.08906	2.59296e-09	1.7258e-07	down	yes
ENSG00000101825	MXRA5	ENST00000217939	GO:0005201(extracellular matrix structural constituent);GO:0005515(protein binding);GO:0005576(extracellular region);GO:0062023(collagen-containing extracellular matrix);GO:0070062(extracellular exosome);GO:0071559(response to transforming growth factor beta)	NA	NA	NA	matrix remodeling associated 5 [Source:HGNC Symbol;Acc:HGNC:7539]	protein_coding	2.57293	2.44	2.61606	1.04019	0.678329	0.576675	3.32389	1.73287	2.62062e-09	1.73659e-07	up	yes
ENSG00000277586	NEFL	ENST00000610854;ENST00000615973	GO:0000165(MAPK cascade);GO:0000226(microtubule cytoskeleton organization);GO:0005200(structural constituent of cytoskeleton);GO:0005515(protein binding);GO:0005737(cytoplasm);GO:0005829(cytosol);GO:0005856(cytoskeleton);GO:0005882(intermediate filament);GO:0005883(neurofilament);GO:0008022(protein C-terminus binding);GO:0008089(anterograde axonal transport);GO:0008090(retrograde axonal transport…	05014(Amyotrophic lateral sclerosis (ALS));05014(Amyotrophic lateral sclerosis (ALS))	K04572	NA	neurofilament light [Source:HGNC Symbol;Acc:HGNC:7739]	protein_coding;retained_intron	0.625955	0.445097	0.657308	2.85522	3.32909	1.79202	0.216686	-2.20632	2.9193e-09	1.9261e-07	down	yes
ENSG00000181690	PLAG1	ENST00000316981;ENST00000429357;ENST00000522009;ENST00000519027;ENST00000423799	GO:0000978(RNA polymerase II cis-regulatory region sequence-specific DNA binding);GO:0001228(DNA-binding transcription activator activity, RNA polymerase II-specific);GO:0003676(nucleic acid binding);GO:0003677(DNA binding);GO:0003700(DNA-binding transcription factor activity);GO:0005634(nucleus);GO:0005654(nucleoplasm);GO:0005813(centrosome);GO:0005829(cytosol);GO:0006351(transcription, DNA-temp…	NA	K19484	NA	PLAG1 zinc finger [Source:HGNC Symbol;Acc:HGNC:9045]	protein_coding;retained_intron;processed_transcript	0.27304	0.24595	0.396486	2.19209	1.05235	1.28756	0.202003	-2.30755	2.95683e-09	1.94242e-07	down	yes
ENSG00000118257	NRP2	ENST00000357118;ENST00000272849;ENST00000360409;ENST00000357785;ENST00000467850;ENST00000412873;ENST00000460987;ENST00000468256;ENST00000485684;ENST00000478013;ENST00000483917;ENST00000472299;ENST00000478054;ENST00000464003;ENST00000417189;ENST00000450507;ENST00000477199	GO:0001525(angiogenesis);GO:0001755(neural crest cell migration);GO:0001764(neuron migration);GO:0001938(positive regulation of endothelial cell proliferation);GO:0002116(semaphorin receptor complex);GO:0003148(outflow tract septum morphogenesis);GO:0005021(vascular endothelial growth factor-activated receptor activity);GO:0005515(protein binding);GO:0005576(extracellular region);GO:0005886(plasm…	NA	K06819	NA	neuropilin 2 [Source:HGNC Symbol;Acc:HGNC:8005]	protein_coding;processed_transcript;retained_intron	1.43806	1.541	1.39176	0.554837	0.33832	0.306596	3.6431	1.86517	3.71378e-09	2.42917e-07	up	yes
ENSG00000132294	EFR3A	ENST00000254624;ENST00000519656;ENST00000519920;ENST00000523074;ENST00000522709;ENST00000521940;ENST00000520362;ENST00000637848	GO:0005737(cytoplasm);GO:0005829(cytosol);GO:0005886(plasma membrane);GO:0016020(membrane);GO:0046854(phosphatidylinositol phosphorylation);GO:0072659(protein localization to plasma membrane);GO:0072659(protein localization to plasma membrane)	NA	K21842	NA	EFR3 homolog A [Source:HGNC Symbol;Acc:HGNC:28970]	protein_coding;processed_transcript;retained_intron	13.47	13.7651	15.2592	31.8606	27.3891	30.8236	0.471775	-1.08383	3.8818e-09	2.52118e-07	down	yes
ENSG00000026025	VIM	ENST00000224237;ENST00000637053;ENST00000497849;ENST00000485947;ENST00000544301;ENST00000495528;ENST00000478746;ENST00000469543;ENST00000421459;ENST00000487938	GO:0003725(double-stranded RNA binding);GO:0005200(structural constituent of cytoskeleton);GO:0005212(structural constituent of eye lens);GO:0005515(protein binding);GO:0005634(nucleus);GO:0005737(cytoplasm);GO:0005777(peroxisome);GO:0005829(cytosol);GO:0005844(polysome);GO:0005856(cytoskeleton);GO:0005882(intermediate filament);GO:0005886(plasma membrane);GO:0005925(focal adhesion);GO:0010628(po…	05169(Epstein-Barr virus infection);05206(MicroRNAs in cancer);05206(MicroRNAs in cancer)	K07606	NA	vimentin [Source:HGNC Symbol;Acc:HGNC:12692]	protein_coding;processed_transcript;retained_intron;nonsense_mediated_decay	0.926362	0.889526	1.44916	0.153358	0.16223	0.255317	5.71908	2.51578	3.88769e-09	2.52118e-07	up	yes
ENSG00000118971	CCND2	ENST00000261254;ENST00000675880;ENST00000536537;ENST00000676279;ENST00000675468;ENST00000676411;ENST00000536795;ENST00000541542	GO:0000079(regulation of cyclin-dependent protein serine/threonine kinase activity);GO:0000307(cyclin-dependent protein kinase holoenzyme complex);GO:0000785(chromatin);GO:0001934(positive regulation of protein phosphorylation);GO:0005515(protein binding);GO:0005634(nucleus);GO:0005654(nucleoplasm);GO:0005730(nucleolus);GO:0005737(cytoplasm);GO:0005829(cytosol);GO:0007049(cell cycle);GO:0008284(p…	04068(FoxO signaling pathway);04110(Cell cycle);04115(p53 signaling pathway);04151(PI3K-Akt signaling pathway);04218(Cellular senescence);04310(Wnt signaling pathway);04340(Hedgehog signaling pathway);04390(Hippo signaling pathway);04510(Focal adhesion);04630(Jak-STAT signaling pathway);04917(Prolactin signaling pathway);05162(Measles);05165(Human papillomavirus infection);05166(Human T-cell leuk…	NA	NA	cyclin D2 [Source:HGNC Symbol;Acc:HGNC:1583]	protein_coding;processed_transcript;retained_intron	1.48984	1.5171	1.63457	4.05893	3.57297	6.27826	0.333677	-1.58347	3.99187e-09	2.57773e-07	down	yes
ENSG00000142798	HSPG2	ENST00000486901;ENST00000374695;ENST00000412328;ENST00000644714;ENST00000481644;ENST00000480900;ENST00000498495;ENST00000439717;ENST00000374673;ENST00000493940;ENST00000374676;ENST00000427897;ENST00000453796;ENST00000635682;ENST00000471322	GO:0001523(retinoid metabolic process);GO:0001525(angiogenesis);GO:0001540(amyloid-beta binding);GO:0005509(calcium ion binding);GO:0005515(protein binding);GO:0005576(extracellular region);GO:0005604(basement membrane);GO:0005615(extracellular space);GO:0005796(Golgi lumen);GO:0005886(plasma membrane);GO:0005925(focal adhesion);GO:0006024(glycosaminoglycan biosynthetic process);GO:0006027(glycos…	04512(ECM-receptor interaction);05161(Hepatitis B);05205(Proteoglycans in cancer);05205(Proteoglycans in cancer)	NA	NA	heparan sulfate proteoglycan 2 [Source:HGNC Symbol;Acc:HGNC:5273]	retained_intron;protein_coding;processed_transcript;non_stop_decay	1.48514	1.32969	1.62276	0.527544	0.560443	0.43555	2.91269	1.54235	4.06289e-09	2.61247e-07	up	yes
ENSG00000239713	APOBEC3G	ENST00000407997;ENST00000480000;ENST00000486357;ENST00000461827;ENST00000463934;ENST00000481958;ENST00000494150	GO:0000932(P-body);GO:0002230(positive regulation of defense response to virus by host);GO:0002376(immune system process);GO:0003723(RNA binding);GO:0003824(catalytic activity);GO:0004126(cytidine deaminase activity);GO:0005515(protein binding);GO:0005634(nucleus);GO:0005737(cytoplasm);GO:0005829(cytosol);GO:0008270(zinc ion binding);GO:0009972(cytidine deamination);GO:0010529(negative regulation…	05170(Human immunodeficiency virus 1 infection);05170(Human immunodeficiency virus 1 infection)	K18750	EC:3.5.4.-	apolipoprotein B mRNA editing enzyme catalytic subunit 3G [Source:HGNC Symbol;Acc:HGNC:17357]	protein_coding;retained_intron;processed_transcript	0.600611	0.501766	0.65733	0.109314	0.0441614	0.09149	7.1835	2.84469	4.13188e-09	2.63961e-07	up	yes
ENSG00000137962	ARHGAP29	ENST00000260526;ENST00000482481;ENST00000370217;ENST00000546444;ENST00000552844	GO:0005096(GTPase activator activity);GO:0005737(cytoplasm);GO:0005829(cytosol);GO:0007165(signal transduction);GO:0007266(Rho protein signal transduction);GO:0030165(PDZ domain binding);GO:0032991(protein-containing complex);GO:0035556(intracellular signal transduction);GO:0043547(positive regulation of GTPase activity);GO:0046872(metal ion binding);GO:0051056(regulation of small GTPase mediated…	NA	NA	NA	Rho GTPase activating protein 29 [Source:HGNC Symbol;Acc:HGNC:30207]	protein_coding;processed_transcript;retained_intron;nonsense_mediated_decay	16.4799	15.9563	16.9894	8.29281	7.06411	8.15316	2.10231	1.07198	4.13988e-09	2.63961e-07	up	yes
ENSG00000139926	FRMD6	ENST00000554167;ENST00000395718;ENST00000555952;ENST00000344768;ENST00000356218;ENST00000554495;ENST00000557522;ENST00000554778;ENST00000557405;ENST00000555703;ENST00000556137;ENST00000554745;ENST00000555936;ENST00000557103;ENST00000555197;ENST00000557183;ENST00000557001;ENST00000553556	GO:0003383(apical constriction);GO:0005515(protein binding);GO:0005737(cytoplasm);GO:0005856(cytoskeleton);GO:0005886(plasma membrane);GO:0016020(membrane);GO:0031032(actomyosin structure organization);GO:0032970(regulation of actin filament-based process);GO:0034613(cellular protein localization);GO:0043296(apical junction complex);GO:0043296(apical junction complex)	04390(Hippo signaling pathway);04392(Hippo signaling pathway - multiple species);04392(Hippo signaling pathway - multiple species)	K16822	NA	FERM domain containing 6 [Source:HGNC Symbol;Acc:HGNC:19839]	retained_intron;protein_coding;processed_transcript	9.32217	9.35712	9.26013	4.31621	3.62896	4.54928	2.23615	1.16101	4.24674e-09	2.69642e-07	up	yes
ENSG00000165799	RNASE7	ENST00000298690;ENST00000481538	GO:0001530(lipopolysaccharide binding);GO:0003676(nucleic acid binding);GO:0004518(nuclease activity);GO:0004519(endonuclease activity);GO:0004540(ribonuclease activity);GO:0005576(extracellular region);GO:0005615(extracellular space);GO:0005737(cytoplasm);GO:0016787(hydrolase activity);GO:0019730(antimicrobial humoral response);GO:0019731(antibacterial humoral response);GO:0042742(defense respon…	NA	K01172	EC:3.1.27.-	ribonuclease A family member 7 [Source:HGNC Symbol;Acc:HGNC:19278]	protein_coding;nonsense_mediated_decay	6.98583	6.61064	6.31179	0.805679	1.2664	1.91569	4.99233	2.31971	4.73435e-09	2.99349e-07	up	yes
ENSG00000183648	NDUFB1	ENST00000555441;ENST00000553666;ENST00000617122;ENST00000329559;ENST00000553514;ENST00000556555;ENST00000605997	GO:0003954(NADH dehydrogenase activity);GO:0005739(mitochondrion);GO:0005743(mitochondrial inner membrane);GO:0005747(mitochondrial respiratory chain complex I);GO:0006120(mitochondrial electron transport, NADH to ubiquinone);GO:0008137(NADH dehydrogenase (ubiquinone) activity);GO:0016020(membrane);GO:0016021(integral component of membrane);GO:0016607(nuclear speck);GO:0032981(mitochondrial respi…	00190(Oxidative phosphorylation);04714(Thermogenesis);04723(Retrograde endocannabinoid signaling);04932(Non-alcoholic fatty liver disease (NAFLD));05010(Alzheimer disease);05012(Parkinson disease);05016(Huntington disease);05016(Huntington disease)	K03957	NA	NADH:ubiquinone oxidoreductase subunit B1 [Source:HGNC Symbol;Acc:HGNC:7695]	protein_coding;retained_intron;processed_transcript	17.7452	20.9345	18.2785	43.7973	45.9141	38.0145	0.445941	-1.16508	4.80081e-09	3.02292e-07	down	yes
ENSG00000176092	CRYBG2	ENST00000475866;ENST00000527815;ENST00000374211;ENST00000308182;ENST00000429942;ENST00000522923;ENST00000374207;ENST00000520372;ENST00000640960;ENST00000374208;ENST00000522993	GO:0030246(carbohydrate binding);GO:0030246(carbohydrate binding)	NA	NA	NA	crystallin beta-gamma domain containing 2 [Source:HGNC Symbol;Acc:HGNC:17295]	protein_coding;processed_transcript;nonsense_mediated_decay;retained_intron	1.56928	1.25533	1.25317	3.48537	3.60893	5.19596	0.331789	-1.59166	4.90347e-09	3.0748e-07	down	yes
ENSG00000162946	DISC1	ENST00000439617;ENST00000295051;ENST00000535944;ENST00000427560;ENST00000535983;ENST00000602600;ENST00000366637;ENST00000602873;ENST00000602281;ENST00000366633;ENST00000622252;ENST00000620189;ENST00000422590;ENST00000366632;ENST00000317586;ENST00000602822;ENST00000628350;ENST00000537876;ENST00000602713;ENST00000602700;ENST00000468399;ENST00000539444;ENST00000366636	GO:0000226(microtubule cytoskeleton organization);GO:0001764(neuron migration);GO:0001954(positive regulation of cell-matrix adhesion);GO:0002052(positive regulation of neuroblast proliferation);GO:0005515(protein binding);GO:0005634(nucleus);GO:0005737(cytoplasm);GO:0005739(mitochondrion);GO:0005783(endoplasmic reticulum);GO:0005813(centrosome);GO:0005815(microtubule organizing center);GO:000582…	NA	K16534	NA	DISC1 scaffold protein [Source:HGNC Symbol;Acc:HGNC:2888]	protein_coding;nonsense_mediated_decay;processed_transcript;retained_intron	0.239127	0.26255	0.262825	0.0513581	0.0449594	0.0310647	6.00164	2.58536	5.34929e-09	3.32763e-07	up	yes
ENSG00000140545	MFGE8	ENST00000268150;ENST00000268151;ENST00000560937;ENST00000617199;ENST00000542878;ENST00000557944;ENST00000613965;ENST00000558773;ENST00000559259;ENST00000558029;ENST00000559997;ENST00000560553;ENST00000559143;ENST00000558352;ENST00000558018;ENST00000566497;ENST00000559770	GO:0001525(angiogenesis);GO:0001786(phosphatidylserine binding);GO:0005178(integrin binding);GO:0005201(extracellular matrix structural constituent);GO:0005576(extracellular region);GO:0005615(extracellular space);GO:0005788(endoplasmic reticulum lumen);GO:0006910(phagocytosis, recognition);GO:0006911(phagocytosis, engulfment);GO:0007155(cell adhesion);GO:0007338(single fertilization);GO:0008429(…	NA	K17253	NA	milk fat globule EGF and factor V/VIII domain containing [Source:HGNC Symbol;Acc:HGNC:7036]	protein_coding;retained_intron;processed_transcript;nonsense_mediated_decay	5.85141	5.08363	6.18682	1.61525	2.18735	2.37145	2.7732	1.47155	5.35052e-09	3.32763e-07	up	yes
ENSG00000122574	WIPF3	ENST00000242140;ENST00000409123;ENST00000409290	GO:0003779(actin binding);GO:0005737(cytoplasm);GO:0005829(cytosol);GO:0005884(actin filament);GO:0007275(multicellular organism development);GO:0007283(spermatogenesis);GO:0017124(SH3 domain binding);GO:0030048(actin filament-based movement);GO:0030154(cell differentiation);GO:0038096(Fc-gamma receptor signaling pathway involved in phagocytosis);GO:0038096(Fc-gamma receptor signaling pathway inv…	04144(Endocytosis);04144(Endocytosis)	K19475	NA	WAS/WASL interacting protein family member 3 [Source:HGNC Symbol;Acc:HGNC:22004]	protein_coding	0.0349952	0.0454956	0.0336755	0.376482	0.233882	0.271712	0.129429	-2.94977	5.54371e-09	3.43371e-07	down	yes
ENSG00000176153	GPX2	ENST00000389614;ENST00000557049;ENST00000612794;ENST00000557323;ENST00000553522	GO:0004601(peroxidase activity);GO:0004602(glutathione peroxidase activity);GO:0005737(cytoplasm);GO:0005829(cytosol);GO:0006979(response to oxidative stress);GO:0009055(electron transfer activity);GO:0016491(oxidoreductase activity);GO:0022900(electron transport chain);GO:0034599(cellular response to oxidative stress);GO:0055114(oxidation-reduction process);GO:0098869(cellular oxidant detoxifica…	00480(Glutathione metabolism);00590(Arachidonic acid metabolism);04918(Thyroid hormone synthesis);04918(Thyroid hormone synthesis)	K00432	EC:1.11.1.9	glutathione peroxidase 2 [Source:HGNC Symbol;Acc:HGNC:4554]	protein_coding;nonsense_mediated_decay	19.5173	10.3971	11.5391	53.0017	69.344	29.4086	0.273162	-1.87217	5.61297e-09	3.46247e-07	down	yes
ENSG00000164086	DUSP7	ENST00000495880;ENST00000469623	GO:0000165(MAPK cascade);GO:0000187(activation of MAPK activity);GO:0000188(inactivation of MAPK activity);GO:0004721(phosphoprotein phosphatase activity);GO:0004725(protein tyrosine phosphatase activity);GO:0005515(protein binding);GO:0005654(nucleoplasm);GO:0005737(cytoplasm);GO:0005829(cytosol);GO:0006470(protein dephosphorylation);GO:0008138(protein tyrosine/serine/threonine phosphatase activ…	04010(MAPK signaling pathway);04010(MAPK signaling pathway)	K04459	3.1.3.48;EC:3.1.3.16	dual specificity phosphatase 7 [Source:HGNC Symbol;Acc:HGNC:3073]	protein_coding	56.5859	52.4125	57.9564	17.1992	18.5553	30.1214	2.53438	1.34163	6.43315e-09	3.95235e-07	up	yes
ENSG00000180438	TPRXL	ENST00000637756;ENST00000528040;ENST00000528067;ENST00000326972;ENST00000532880;ENST00000429201;ENST00000524375;ENST00000532924;ENST00000528312;ENST00000424053;ENST00000636198;ENST00000532753;ENST00000529129;ENST00000530586	NA	NA	NA	NA	tetrapeptide repeat homeobox like (pseudogene) [Source:HGNC Symbol;Acc:HGNC:32178]	processed_transcript;transcribed_processed_pseudogene	0.0145974	0.0001	0.0136237	0.0993277	0.282075	0.241646	0.0454557	-4.4594	6.56025e-09	4.01084e-07	down	yes
ENSG00000186529	CYP4F3	ENST00000591058;ENST00000609670;ENST00000587360;ENST00000588886;ENST00000592279;ENST00000585846;ENST00000221307;ENST00000592424;ENST00000586182	GO:0004497(monooxygenase activity);GO:0005506(iron ion binding);GO:0005783(endoplasmic reticulum);GO:0005789(endoplasmic reticulum membrane);GO:0006629(lipid metabolic process);GO:0006631(fatty acid metabolic process);GO:0006690(icosanoid metabolic process);GO:0006691(leukotriene metabolic process);GO:0008391(arachidonic acid monooxygenase activity);GO:0016020(membrane);GO:0016021(integral compon…	00590(Arachidonic acid metabolism);00590(Arachidonic acid metabolism)	K17726	1.14.14.79;1.14.14.94;EC:1.14.14.78	cytochrome P450 family 4 subfamily F member 3 [Source:HGNC Symbol;Acc:HGNC:2646]	protein_coding;retained_intron;nonsense_mediated_decay;processed_transcript	0.0396674	0.109	0.0455613	0.528132	0.442547	0.578951	0.125339	-2.9961	6.58121e-09	4.01084e-07	down	yes
ENSG00000227467	LINC01537	ENST00000450804	NA	NA	NA	NA	long intergenic non-protein coding RNA 1537 [Source:HGNC Symbol;Acc:HGNC:51301]	lncRNA	1.44819	1.52298	1.35142	0.226186	0.11082	0.303093	6.75301	2.75553	6.63787e-09	4.02919e-07	up	yes
ENSG00000100815	TRIP11	ENST00000267622;ENST00000555105;ENST00000555516;ENST00000557017;ENST00000554357	GO:0000139(Golgi membrane);GO:0002079(inner acrosomal membrane);GO:0002080(acrosomal membrane);GO:0002081(outer acrosomal membrane);GO:0003281(ventricular septum development);GO:0003413(chondrocyte differentiation involved in endochondral bone morphogenesis);GO:0003713(transcription coactivator activity);GO:0005515(protein binding);GO:0005654(nucleoplasm);GO:0005737(cytoplasm);GO:0005793(endoplas…	NA	NA	NA	thyroid hormone receptor interactor 11 [Source:HGNC Symbol;Acc:HGNC:12305]	protein_coding;processed_transcript;nonsense_mediated_decay	4.77952	4.59597	4.38445	10.7569	8.32142	12.7122	0.432832	-1.20812	7.86449e-09	4.75473e-07	down	yes
ENSG00000119688	ABCD4	ENST00000556517;ENST00000481348;ENST00000356924;ENST00000496015;ENST00000484380;ENST00000489678;ENST00000481935;ENST00000465085;ENST00000474270;ENST00000553486;ENST00000470637;ENST00000555904;ENST00000469672;ENST00000466822;ENST00000557588;ENST00000489207;ENST00000493427;ENST00000553998;ENST00000493752;ENST00000556119;ENST00000460308;ENST00000554453;ENST00000553745;ENST00000477803;ENST00000555617…	GO:0000166(nucleotide binding);GO:0005515(protein binding);GO:0005524(ATP binding);GO:0005764(lysosome);GO:0005765(lysosomal membrane);GO:0005777(peroxisome);GO:0005783(endoplasmic reticulum);GO:0005789(endoplasmic reticulum membrane);GO:0009235(cobalamin metabolic process);GO:0016020(membrane);GO:0016021(integral component of membrane);GO:0016887(ATPase activity);GO:0042626(ATPase-coupled transm…	02010(ABC transporters);04146(Peroxisome);04146(Peroxisome)	K05678	NA	ATP binding cassette subfamily D member 4 [Source:HGNC Symbol;Acc:HGNC:68]	protein_coding;nonsense_mediated_decay;retained_intron;processed_transcript	2.24727	2.61155	2.23741	5.51488	6.05235	5.36678	0.419053	-1.2548	7.92882e-09	4.7746e-07	down	yes
ENSG00000178922	HYI	ENST00000372427;ENST00000372425;ENST00000372433;ENST00000486909;ENST00000372434;ENST00000487366;ENST00000470662;ENST00000483618;ENST00000469587;ENST00000372430;ENST00000496142;ENST00000583037;ENST00000372432	GO:0003674(molecular_function);GO:0005515(protein binding);GO:0005575(cellular_component);GO:0008150(biological_process);GO:0008903(hydroxypyruvate isomerase activity);GO:0016853(isomerase activity);GO:0046487(glyoxylate metabolic process);GO:0046487(glyoxylate metabolic process)	00630(Glyoxylate and dicarboxylate metabolism);00630(Glyoxylate and dicarboxylate metabolism)	K01816	EC:5.3.1.22	hydroxypyruvate isomerase (putative) [Source:HGNC Symbol;Acc:HGNC:26948]	retained_intron;protein_coding	10.9244	11.0522	10.6115	3.72353	4.4673	3.91494	2.69195	1.42865	8.29797e-09	4.97714e-07	up	yes
ENSG00000158813	EDA	ENST00000374553;ENST00000502251;ENST00000530321;ENST00000616899;ENST00000510681;ENST00000525810;ENST00000527388;ENST00000524573;ENST00000503592;ENST00000338901;ENST00000374552;ENST00000374548;ENST00000533317	GO:0001942(hair follicle development);GO:0005102(signaling receptor binding);GO:0005123(death receptor binding);GO:0005164(tumor necrosis factor receptor binding);GO:0005515(protein binding);GO:0005576(extracellular region);GO:0005581(collagen trimer);GO:0005789(endoplasmic reticulum membrane);GO:0005811(lipid droplet);GO:0005856(cytoskeleton);GO:0005886(plasma membrane);GO:0005887(integral compo…	04060(Cytokine-cytokine receptor interaction);04060(Cytokine-cytokine receptor interaction)	K05480	NA	ectodysplasin A [Source:HGNC Symbol;Acc:HGNC:3157]	protein_coding;processed_transcript;retained_intron	0.015627	0.0001	0.00729234	0.133316	0.146776	0.102221	0.0602107	-4.05384	8.75929e-09	5.23316e-07	down	yes
ENSG00000175893	ZDHHC21	ENST00000380916;ENST00000497966	GO:0000139(Golgi membrane);GO:0001942(hair follicle development);GO:0005515(protein binding);GO:0005783(endoplasmic reticulum);GO:0005794(Golgi apparatus);GO:0005886(plasma membrane);GO:0006612(protein targeting to membrane);GO:0016020(membrane);GO:0016021(integral component of membrane);GO:0016409(palmitoyltransferase activity);GO:0016740(transferase activity);GO:0016746(transferase activity, tr…	NA	K18932	EC:2.3.1.225	zinc finger DHHC-type palmitoyltransferase 21 [Source:HGNC Symbol;Acc:HGNC:20750]	protein_coding;processed_transcript	3.09415	3.32046	3.1016	7.22698	6.3106	8.11475	0.4395	-1.18606	8.90121e-09	5.29709e-07	down	yes
ENSG00000101384	JAG1	ENST00000254958;ENST00000613518;ENST00000620743;ENST00000612857;ENST00000423891;ENST00000622545;ENST00000488480;ENST00000617357;ENST00000617965	GO:0001525(angiogenesis);GO:0001709(cell fate determination);GO:0001953(negative regulation of cell-matrix adhesion);GO:0001974(blood vessel remodeling);GO:0002011(morphogenesis of an epithelial sheet);GO:0002456(T cell mediated immunity);GO:0003180(aortic valve morphogenesis);GO:0003184(pulmonary valve morphogenesis);GO:0003215(cardiac right ventricle morphogenesis);GO:0005112(Notch binding);GO:…	01522(Endocrine resistance);04330(Notch signaling pathway);04371(Apelin signaling pathway);04658(Th1 and Th2 cell differentiation);04668(TNF signaling pathway);05165(Human papillomavirus infection);05200(Pathways in cancer);05224(Breast cancer);05224(Breast cancer)	NA	NA	jagged canonical Notch ligand 1 [Source:HGNC Symbol;Acc:HGNC:6188]	protein_coding;retained_intron;processed_transcript;nonsense_mediated_decay	3.90262	4.31228	4.31135	9.76791	7.82903	12.8892	0.410883	-1.2832	8.96918e-09	5.3082e-07	down	yes
ENSG00000066455	GOLGA5	ENST00000163416;ENST00000554700;ENST00000555793	GO:0000139(Golgi membrane);GO:0000301(retrograde transport, vesicle recycling within Golgi);GO:0005794(Golgi apparatus);GO:0005801(cis-Golgi network);GO:0007030(Golgi organization);GO:0016020(membrane);GO:0016021(integral component of membrane);GO:0017137(Rab GTPase binding);GO:0030133(transport vesicle);GO:0031985(Golgi cisterna);GO:0042803(protein homodimerization activity);GO:0048193(Golgi ves…	NA	NA	NA	golgin A5 [Source:HGNC Symbol;Acc:HGNC:4428]	protein_coding;retained_intron	28.7847	27.6148	29.6044	58.4384	54.8367	66.8887	0.477365	-1.06684	8.98984e-09	5.3082e-07	down	yes
ENSG00000011028	MRC2	ENST00000583597;ENST00000303375;ENST00000584265;ENST00000584682;ENST00000579432;ENST00000580916;ENST00000446119	GO:0001649(osteoblast differentiation);GO:0005515(protein binding);GO:0005518(collagen binding);GO:0005925(focal adhesion);GO:0006897(endocytosis);GO:0016020(membrane);GO:0016021(integral component of membrane);GO:0030246(carbohydrate binding);GO:0030574(collagen catabolic process);GO:0038023(signaling receptor activity);GO:0038023(signaling receptor activity)	04145(Phagosome);05152(Tuberculosis);05152(Tuberculosis)	K06560	NA	mannose receptor C type 2 [Source:HGNC Symbol;Acc:HGNC:16875]	retained_intron;protein_coding;nonsense_mediated_decay;processed_transcript	2.69036	2.23571	3.0705	6.8309	6.17167	7.19622	0.395894	-1.33682	9.17152e-09	5.39449e-07	down	yes
ENSG00000157551	KCNJ15	ENST00000398938;ENST00000613499;ENST00000419868;ENST00000417042;ENST00000328656;ENST00000548700;ENST00000472602;ENST00000551422;ENST00000438657;ENST00000398934;ENST00000398925;ENST00000549158;ENST00000549805;ENST00000547595;ENST00000547341;ENST00000443341;ENST00000398928;ENST00000549932;ENST00000398927;ENST00000398932;ENST00000398930;ENST00000612702	GO:0005242(inward rectifier potassium channel activity);GO:0005244(voltage-gated ion channel activity);GO:0005515(protein binding);GO:0005886(plasma membrane);GO:0005887(integral component of plasma membrane);GO:0006811(ion transport);GO:0006813(potassium ion transport);GO:0016020(membrane);GO:0016021(integral component of membrane);GO:0034220(ion transmembrane transport);GO:0034765(regulation of…	04971(Gastric acid secretion);04971(Gastric acid secretion)	K05008	NA	potassium inwardly rectifying channel subfamily J member 15 [Source:HGNC Symbol;Acc:HGNC:6261]	protein_coding;processed_transcript	0.313925	0.308653	0.419163	1.39552	1.45673	1.02731	0.26852	-1.8969	9.66461e-09	5.66257e-07	down	yes
ENSG00000188064	WNT7B	ENST00000339464;ENST00000428540;ENST00000410058;ENST00000410089;ENST00000409496	GO:0001701(in utero embryonic development);GO:0003338(metanephros morphogenesis);GO:0005102(signaling receptor binding);GO:0005109(frizzled binding);GO:0005125(cytokine activity);GO:0005515(protein binding);GO:0005576(extracellular region);GO:0005615(extracellular space);GO:0005737(cytoplasm);GO:0005788(endoplasmic reticulum lumen);GO:0005796(Golgi lumen);GO:0005886(plasma membrane);GO:0007257(ac…	04150(mTOR signaling pathway);04310(Wnt signaling pathway);04390(Hippo signaling pathway);04550(Signaling pathways regulating pluripotency of stem cells);04916(Melanogenesis);04934(Cushing syndrome);05165(Human papillomavirus infection);05200(Pathways in cancer);05205(Proteoglycans in cancer);05217(Basal cell carcinoma);05224(Breast cancer);05225(Hepatocellular carcinoma);05226(Gastric cancer);05…	K00572	NA	Wnt family member 7B [Source:HGNC Symbol;Acc:HGNC:12787]	protein_coding	35.7557	34.2193	35.6475	15.9741	18.6308	15.3754	2.11328	1.07948	9.7117e-09	5.66827e-07	up	yes
ENSG00000134757	DSG3	ENST00000257189	GO:0001533(cornified envelope);GO:0005509(calcium ion binding);GO:0005829(cytosol);GO:0005886(plasma membrane);GO:0005911(cell-cell junction);GO:0007155(cell adhesion);GO:0007156(homophilic cell adhesion via plasma membrane adhesion molecules);GO:0016020(membrane);GO:0016021(integral component of membrane);GO:0030054(cell junction);GO:0030057(desmosome);GO:0031424(keratinization);GO:0046872(metal…	NA	K07598	NA	desmoglein 3 [Source:HGNC Symbol;Acc:HGNC:3050]	protein_coding	4.47569	4.59283	5.20447	13.7984	10.3059	33.7034	0.246905	-2.01797	1.02669e-08	5.96933e-07	down	yes
ENSG00000166913	YWHAB	ENST00000372839;ENST00000353703;ENST00000479421;ENST00000631616;ENST00000428262;ENST00000477896;ENST00000445830;ENST00000633979	GO:0000165(MAPK cascade);GO:0005515(protein binding);GO:0005634(nucleus);GO:0005737(cytoplasm);GO:0005739(mitochondrion);GO:0005773(vacuole);GO:0005774(vacuolar membrane);GO:0005829(cytosol);GO:0005925(focal adhesion);GO:0006605(protein targeting);GO:0008022(protein C-terminus binding);GO:0016020(membrane);GO:0016032(viral process);GO:0017053(transcriptional repressor complex);GO:0019899(enzyme b…	04110(Cell cycle);04114(Oocyte meiosis);04151(PI3K-Akt signaling pathway);04390(Hippo signaling pathway);05160(Hepatitis C);05161(Hepatitis B);05203(Viral carcinogenesis);05203(Viral carcinogenesis)	K16197	NA	tyrosine 3-monooxygenase/tryptophan 5-monooxygenase activation protein beta [Source:HGNC Symbol;Acc:HGNC:12849]	protein_coding;nonsense_mediated_decay;retained_intron	22.4362	49.4648	52.7492	14.7673	14.4134	12.5156	2.98948	1.57989	1.05784e-08	6.12698e-07	up	yes
ENSG00000203999	LINC01270	ENST00000457853;ENST00000653657;ENST00000663616;ENST00000655925;ENST00000669676;ENST00000661795;ENST00000655316;ENST00000653970;ENST00000664104;ENST00000671482;ENST00000662382;ENST00000371639;ENST00000655675;ENST00000653865	NA	NA	NA	NA	long intergenic non-protein coding RNA 1270 [Source:HGNC Symbol;Acc:HGNC:27658]	lncRNA	0.172206	0.222608	0.0583621	0.986569	1.55253	0.840643	0.134086	-2.89877	1.15259e-08	6.6504e-07	down	yes
ENSG00000197641	SERPINB13	ENST00000479842;ENST00000438844;ENST00000415733;ENST00000344731;ENST00000269489;ENST00000431153	GO:0002020(protease binding);GO:0004867(serine-type endopeptidase inhibitor activity);GO:0004869(cysteine-type endopeptidase inhibitor activity);GO:0005515(protein binding);GO:0005615(extracellular space);GO:0005654(nucleoplasm);GO:0005737(cytoplasm);GO:0005829(cytosol);GO:0009411(response to UV);GO:0010466(negative regulation of peptidase activity);GO:0010951(negative regulation of endopeptidase…	05146(Amoebiasis);05146(Amoebiasis)	K13963	NA	serpin family B member 13 [Source:HGNC Symbol;Acc:HGNC:8944]	retained_intron;nonsense_mediated_decay;protein_coding	5.79752	5.4374	5.86701	15.8959	13.6812	11.0943	0.420491	-1.24985	1.22329e-08	7.03159e-07	down	yes
ENSG00000108797	CNTNAP1	ENST00000264638;ENST00000585534;ENST00000586801;ENST00000591662	GO:0002175(protein localization to paranode region of axon);GO:0005515(protein binding);GO:0005887(integral component of plasma membrane);GO:0005918(septate junction);GO:0007010(cytoskeleton organization);GO:0007155(cell adhesion);GO:0007165(signal transduction);GO:0016020(membrane);GO:0016021(integral component of membrane);GO:0017124(SH3 domain binding);GO:0019227(neuronal action potential prop…	04514(Cell adhesion molecules (CAMs));04514(Cell adhesion molecules (CAMs))	K07379	NA	contactin associated protein 1 [Source:HGNC Symbol;Acc:HGNC:8011]	protein_coding;retained_intron;nonsense_mediated_decay	1.44042	1.63769	1.69667	0.515066	0.36911	0.385142	3.76169	1.91138	1.30445e-08	7.46984e-07	up	yes
ENSG00000108578	BLMH	ENST00000261714;ENST00000582669;ENST00000577623;ENST00000579957;ENST00000577290;ENST00000581037;ENST00000582749;ENST00000579325;ENST00000578090;ENST00000584603;ENST00000578795;ENST00000580709;ENST00000577306	GO:0000209(protein polyubiquitination);GO:0004177(aminopeptidase activity);GO:0004180(carboxypeptidase activity);GO:0004197(cysteine-type endopeptidase activity);GO:0005515(protein binding);GO:0005634(nucleus);GO:0005737(cytoplasm);GO:0005829(cytosol);GO:0006508(proteolysis);GO:0008233(peptidase activity);GO:0008234(cysteine-type peptidase activity);GO:0009636(response to toxic substance);GO:0016…	NA	NA	NA	bleomycin hydrolase [Source:HGNC Symbol;Acc:HGNC:1059]	protein_coding;processed_transcript;retained_intron;nonsense_mediated_decay	1.39451	1.15987	1.37524	3.83484	4.43856	3.62651	0.330222	-1.59849	1.32558e-08	7.54172e-07	down	yes
ENSG00000147862	NFIB	ENST00000380959;ENST00000397575;ENST00000397581;ENST00000380953;ENST00000397579;ENST00000543693;ENST00000636735;ENST00000636057;ENST00000646622;ENST00000638165;ENST00000493697;ENST00000380924;ENST00000633317;ENST00000637742;ENST00000606230;ENST00000622520;ENST00000636432;ENST00000380934;ENST00000632375;ENST00000635877;ENST00000636063;ENST00000637640;ENST00000380921	GO:0000122(negative regulation of transcription by RNA polymerase II);GO:0000790(nuclear chromatin);GO:0000978(RNA polymerase II cis-regulatory region sequence-specific DNA binding);GO:0000981(DNA-binding transcription factor activity, RNA polymerase II-specific);GO:0001228(DNA-binding transcription activator activity, RNA polymerase II-specific);GO:0001650(fibrillar center);GO:0002062(chondrocyt…	NA	K09169	NA	nuclear factor I B [Source:HGNC Symbol;Acc:HGNC:7785]	protein_coding;processed_transcript	1.07447	1.11689	1.10939	3.01131	2.30305	4.6422	0.331515	-1.59285	1.32695e-08	7.54172e-07	down	yes
ENSG00000183840	GPR39	ENST00000329321;ENST00000622084;ENST00000470071	GO:0004930(G protein-coupled receptor activity);GO:0005515(protein binding);GO:0005886(plasma membrane);GO:0005887(integral component of plasma membrane);GO:0007165(signal transduction);GO:0007186(G protein-coupled receptor signaling pathway);GO:0016020(membrane);GO:0016021(integral component of membrane);GO:0046872(metal ion binding);GO:0046872(metal ion binding)	NA	NA	NA	G protein-coupled receptor 39 [Source:HGNC Symbol;Acc:HGNC:4496]	protein_coding;processed_transcript	0.865568	1.2449	1.04786	0.157349	0.227903	0.183771	5.55044	2.4726	1.51012e-08	8.55074e-07	up	yes
ENSG00000165533	TTC8	ENST00000556567;ENST00000622513;ENST00000346301;ENST00000554686;ENST00000338104;ENST00000555057;ENST00000354441;ENST00000557580;ENST00000556133;ENST00000556651;ENST00000556077;ENST00000380656;ENST00000553718	GO:0001103(RNA polymerase II repressing transcription factor binding);GO:0001736(establishment of planar polarity);GO:0005515(protein binding);GO:0005737(cytoplasm);GO:0005813(centrosome);GO:0005815(microtubule organizing center);GO:0005829(cytosol);GO:0005856(cytoskeleton);GO:0005886(plasma membrane);GO:0005929(cilium);GO:0007411(axon guidance);GO:0007608(sensory perception of smell);GO:0015031(…	NA	K16781	NA	tetratricopeptide repeat domain 8 [Source:HGNC Symbol;Acc:HGNC:20087]	retained_intron;protein_coding;nonsense_mediated_decay	5.75026	5.54096	5.62659	11.6902	11.6133	12.965	0.466461	-1.10017	1.58286e-08	8.92932e-07	down	yes
ENSG00000123407	HOXC12	ENST00000243103	GO:0000981(DNA-binding transcription factor activity, RNA polymerase II-specific);GO:0003677(DNA binding);GO:0005634(nucleus);GO:0006355(regulation of transcription, DNA-templated);GO:0006357(regulation of transcription by RNA polymerase II);GO:0007275(multicellular organism development);GO:0043565(sequence-specific DNA binding);GO:1990837(sequence-specific double-stranded DNA binding)	NA	K09297	NA	homeobox C12 [Source:HGNC Symbol;Acc:HGNC:5124]	protein_coding	0.033503	0.121715	0.075398	0.700728	0.727267	0.51253	0.118842	-3.07288	1.60014e-08	8.99336e-07	down	yes
ENSG00000125398	SOX9	ENST00000245479	GO:0000122(negative regulation of transcription by RNA polymerase II);GO:0000790(nuclear chromatin);GO:0000976(transcription regulatory region sequence-specific DNA binding);GO:0000978(RNA polymerase II cis-regulatory region sequence-specific DNA binding);GO:0000981(DNA-binding transcription factor activity, RNA polymerase II-specific);GO:0000987(cis-regulatory region sequence-specific DNA bindin…	04024(cAMP signaling pathway)	K18435	NA	SRY-box transcription factor 9 [Source:HGNC Symbol;Acc:HGNC:11204]	protein_coding	11.1156	9.06922	10.5181	4.18694	3.53493	4.38737	2.5355	1.34227	1.78435e-08	9.99171e-07	up	yes
ENSG00000213694	S1PR3	ENST00000358157;ENST00000375846;ENST00000375850;ENST00000334490;ENST00000375851;ENST00000648341	GO:0001816(cytokine production);GO:0003376(sphingosine-1-phosphate receptor signaling pathway);GO:0004930(G protein-coupled receptor activity);GO:0005178(integrin binding);GO:0005515(protein binding);GO:0005576(extracellular region);GO:0005737(cytoplasm);GO:0005886(plasma membrane);GO:0005887(integral component of plasma membrane);GO:0006954(inflammatory response);GO:0007165(signal transduction);…	04071(Sphingolipid signaling pathway);04080(Neuroactive ligand-receptor interaction);04080(Neuroactive ligand-receptor interaction)	K04290	NA	sphingosine-1-phosphate receptor 3 [Source:HGNC Symbol;Acc:HGNC:3167]	protein_coding;processed_transcript	1.64927	1.65858	1.51461	0.553766	0.576906	0.308462	3.35094	1.74457	1.81529e-08	1.01276e-06	up	yes
ENSG00000134070	IRAK2	ENST00000256458	GO:0000166(nucleotide binding);GO:0000187(activation of MAPK activity);GO:0001959(regulation of cytokine-mediated signaling pathway);GO:0002224(toll-like receptor signaling pathway);GO:0002755(MyD88-dependent toll-like receptor signaling pathway);GO:0004672(protein kinase activity);GO:0004674(protein serine/threonine kinase activity);GO:0005515(protein binding);GO:0005524(ATP binding);GO:0005634(…	04722(Neurotrophin signaling pathway);05152(Tuberculosis)	K04731	EC:2.7.11.1	interleukin 1 receptor associated kinase 2 [Source:HGNC Symbol;Acc:HGNC:6113]	protein_coding	2.02346	2.1033	2.47687	0.477177	0.381181	0.672313	4.3142	2.10909	1.85082e-08	1.0288e-06	up	yes
ENSG00000169220	RGS14	ENST00000408923;ENST00000425155;ENST00000514102;ENST00000502731;ENST00000503044;ENST00000514713;ENST00000509289;ENST00000512000;ENST00000506944;ENST00000504631;ENST00000503110;ENST00000512490;ENST00000511890	GO:0000278(mitotic cell cycle);GO:0000922(spindle pole);GO:0001965(G-protein alpha-subunit binding);GO:0003924(GTPase activity);GO:0005092(GDP-dissociation inhibitor activity);GO:0005096(GTPase activator activity);GO:0005515(protein binding);GO:0005634(nucleus);GO:0005737(cytoplasm);GO:0005813(centrosome);GO:0005815(microtubule organizing center);GO:0005819(spindle);GO:0005856(cytoskeleton);GO:00…	04015(Rap1 signaling pathway);04015(Rap1 signaling pathway)	K17706	NA	regulator of G protein signaling 14 [Source:HGNC Symbol;Acc:HGNC:9996]	protein_coding;retained_intron;processed_transcript	2.93257	2.70218	2.59285	0.867616	0.59446	0.759108	3.70415	1.88914	1.9183e-08	1.06242e-06	up	yes
ENSG00000160211	G6PD	ENST00000393562;ENST00000489497;ENST00000490651;ENST00000393564;ENST00000369620;ENST00000439227;ENST00000488434;ENST00000497281;ENST00000433845;ENST00000647501;ENST00000440967	GO:0004345(glucose-6-phosphate dehydrogenase activity);GO:0005515(protein binding);GO:0005536(glucose binding);GO:0005634(nucleus);GO:0005737(cytoplasm);GO:0005829(cytosol);GO:0005975(carbohydrate metabolic process);GO:0006006(glucose metabolic process);GO:0006098(pentose-phosphate shunt);GO:0006629(lipid metabolic process);GO:0006695(cholesterol biosynthetic process);GO:0006739(NADP metabolic pr…	00030(Pentose phosphate pathway);00480(Glutathione metabolism);05230(Central carbon metabolism in cancer);05230(Central carbon metabolism in cancer)	NA	NA	glucose-6-phosphate dehydrogenase [Source:HGNC Symbol;Acc:HGNC:4057]	protein_coding;retained_intron;processed_transcript	39.2925	38.8444	38.3784	79.1214	90.1096	71.0239	0.484965	-1.04405	2.00977e-08	1.1072e-06	down	yes
ENSG00000072310	SREBF1	ENST00000662439;ENST00000584760;ENST00000423161;ENST00000469356;ENST00000395756;ENST00000581707;ENST00000261646;ENST00000471445;ENST00000578469;ENST00000355815;ENST00000485080;ENST00000395757;ENST00000395751;ENST00000478616;ENST00000470247;ENST00000487401;ENST00000577897;ENST00000583732;ENST00000486311;ENST00000476994;ENST00000447641;ENST00000580540;ENST00000583080;ENST00000490796	GO:0000122(negative regulation of transcription by RNA polymerase II);GO:0000139(Golgi membrane);GO:0000790(nuclear chromatin);GO:0000977(RNA polymerase II regulatory region sequence-specific DNA binding);GO:0000978(RNA polymerase II cis-regulatory region sequence-specific DNA binding);GO:0000981(DNA-binding transcription factor activity, RNA polymerase II-specific);GO:0001228(DNA-binding transcr…	04152(AMPK signaling pathway);04910(Insulin signaling pathway);04931(Insulin resistance);04932(Non-alcoholic fatty liver disease (NAFLD));04932(Non-alcoholic fatty liver disease (NAFLD))	K07197	NA	sterol regulatory element binding transcription factor 1 [Source:HGNC Symbol;Acc:HGNC:11289]	retained_intron;protein_coding;nonsense_mediated_decay;processed_transcript	13.3456	12.4362	15.1007	25.8973	27.3956	32.5848	0.476055	-1.0708	2.01376e-08	1.1072e-06	down	yes
ENSG00000198626	RYR2	ENST00000366574;ENST00000360064;ENST00000659194;ENST00000660292;ENST00000661330;ENST00000466626;ENST00000608590;ENST00000609119;ENST00000462585	GO:0001666(response to hypoxia);GO:0002027(regulation of heart rate);GO:0003143(embryonic heart tube morphogenesis);GO:0003220(left ventricular cardiac muscle tissue morphogenesis);GO:0003300(cardiac muscle hypertrophy);GO:0005216(ion channel activity);GO:0005219(ryanodine-sensitive calcium-release channel activity);GO:0005262(calcium channel activity);GO:0005509(calcium ion binding);GO:0005513(d…	04020(Calcium signaling pathway);04024(cAMP signaling pathway);04260(Cardiac muscle contraction);04261(Adrenergic signaling in cardiomyocytes);04371(Apelin signaling pathway);04713(Circadian entrainment);04911(Insulin secretion);04921(Oxytocin signaling pathway);04972(Pancreatic secretion);05410(Hypertrophic cardiomyopathy (HCM));05412(Arrhythmogenic right ventricular cardiomyopathy (ARVC));05414…	K04962	NA	ryanodine receptor 2 [Source:HGNC Symbol;Acc:HGNC:10484]	protein_coding;processed_transcript;nonsense_mediated_decay	0.400526	0.473048	0.356546	0.0640057	0.0697864	0.125471	4.74468	2.24631	2.05195e-08	1.12413e-06	up	yes
ENSG00000001084	GCLC	ENST00000643939;ENST00000515580;ENST00000505294;ENST00000509541;ENST00000514004;ENST00000510837;ENST00000650454;ENST00000504525;ENST00000616923;ENST00000505197;ENST00000513939;ENST00000514373;ENST00000504353;ENST00000514933	GO:0000166(nucleotide binding);GO:0000287(magnesium ion binding);GO:0003824(catalytic activity);GO:0004357(glutamate-cysteine ligase activity);GO:0005515(protein binding);GO:0005524(ATP binding);GO:0005739(mitochondrion);GO:0005829(cytosol);GO:0006534(cysteine metabolic process);GO:0006536(glutamate metabolic process);GO:0006749(glutathione metabolic process);GO:0006750(glutathione biosynthetic p…	00270(Cysteine and methionine metabolism);00480(Glutathione metabolism);04216(Ferroptosis);04216(Ferroptosis)	NA	NA	glutamate-cysteine ligase catalytic subunit [Source:HGNC Symbol;Acc:HGNC:4311]	protein_coding;retained_intron;nonsense_mediated_decay;processed_transcript	12.1408	12.5975	12.1562	25.1935	22.4195	28.1644	0.486879	-1.03836	2.07791e-08	1.13425e-06	down	yes
ENSG00000184371	CSF1	ENST00000329608;ENST00000369802;ENST00000527192;ENST00000526001;ENST00000357302;ENST00000525659;ENST00000420111;ENST00000369801;ENST00000488198	GO:0001954(positive regulation of cell-matrix adhesion);GO:0002158(osteoclast proliferation);GO:0002376(immune system process);GO:0002931(response to ischemia);GO:0003006(developmental process involved in reproduction);GO:0005125(cytokine activity);GO:0005157(macrophage colony-stimulating factor receptor binding);GO:0005515(protein binding);GO:0005576(extracellular region);GO:0005615(extracellula…	04010(MAPK signaling pathway);04014(Ras signaling pathway);04015(Rap1 signaling pathway);04060(Cytokine-cytokine receptor interaction);04151(PI3K-Akt signaling pathway);04380(Osteoclast differentiation);04640(Hematopoietic cell lineage);04668(TNF signaling pathway);05323(Rheumatoid arthritis);05323(Rheumatoid arthritis)	NA	NA	colony stimulating factor 1 [Source:HGNC Symbol;Acc:HGNC:2432]	protein_coding;processed_transcript	6.31828	6.11815	6.19586	2.51551	2.58905	1.80337	2.69723	1.43148	2.16847e-08	1.17554e-06	up	yes
ENSG00000136010	ALDH1L2	ENST00000549335;ENST00000652515;ENST00000258494;ENST00000548418;ENST00000552427;ENST00000550088;ENST00000552270	GO:0003824(catalytic activity);GO:0004029(aldehyde dehydrogenase (NAD+) activity);GO:0005654(nucleoplasm);GO:0005737(cytoplasm);GO:0005739(mitochondrion);GO:0005759(mitochondrial matrix);GO:0006730(one-carbon metabolic process);GO:0009058(biosynthetic process);GO:0009258(10-formyltetrahydrofolate catabolic process);GO:0016155(formyltetrahydrofolate dehydrogenase activity);GO:0016491(oxidoreductas…	00670(One carbon pool by folate);00670(One carbon pool by folate)	K00289	EC:1.5.1.6	aldehyde dehydrogenase 1 family member L2 [Source:HGNC Symbol;Acc:HGNC:26777]	retained_intron;protein_coding;processed_transcript;nonsense_mediated_decay	0.432524	0.48958	0.413969	1.56293	1.17898	3.11606	0.228078	-2.1324	2.16904e-08	1.17554e-06	down	yes
ENSG00000090060	PAPOLA	ENST00000553461;ENST00000555508;ENST00000216277;ENST00000618976;ENST00000557320;ENST00000392990;ENST00000557471;ENST00000556459;ENST00000555021;ENST00000553940;ENST00000556248;ENST00000555701;ENST00000553689;ENST00000556283;ENST00000556619;ENST00000554130;ENST00000554666;ENST00000553357;ENST00000555912;ENST00000555626;ENST00000554135;ENST00000556787;ENST00000557406;ENST00000555224;ENST00000554887…	GO:0000166(nucleotide binding);GO:0000287(magnesium ion binding);GO:0000398(mRNA splicing, via spliceosome);GO:0003723(RNA binding);GO:0004652(polynucleotide adenylyltransferase activity);GO:0005515(protein binding);GO:0005524(ATP binding);GO:0005634(nucleus);GO:0005654(nucleoplasm);GO:0005737(cytoplasm);GO:0006369(termination of RNA polymerase II transcription);GO:0006378(mRNA polyadenylation);G…	03015(mRNA surveillance pathway);03015(mRNA surveillance pathway)	K14376	EC:2.7.7.19	poly(A) polymerase alpha [Source:HGNC Symbol;Acc:HGNC:14981]	protein_coding;retained_intron;processed_transcript;nonsense_mediated_decay	23.9708	23.7828	23.8965	52.3963	49.6259	43.0037	0.49405	-1.01727	2.21213e-08	1.19463e-06	down	yes
ENSG00000005238	FAM214B	ENST00000605392;ENST00000378561;ENST00000605244;ENST00000322813;ENST00000603301;ENST00000378566;ENST00000378557;ENST00000488109;ENST00000605104	GO:0005515(protein binding);GO:0005634(nucleus);GO:0005634(nucleus)	NA	NA	NA	family with sequence similarity 214 member B [Source:HGNC Symbol;Acc:HGNC:25666]	processed_transcript;protein_coding	2.28744	1.74923	2.3842	0.394551	0.576887	0.6978	3.84658	1.94358	2.33713e-08	1.25766e-06	up	yes
ENSG00000008517	IL32	ENST00000526464;ENST00000552664;ENST00000548246;ENST00000525643;ENST00000525228;ENST00000552936;ENST00000548652;ENST00000528652;ENST00000549213;ENST00000675975;ENST00000533097;ENST00000548476;ENST00000529699;ENST00000444393;ENST00000525377;ENST00000325568;ENST00000529550;ENST00000525003;ENST00000440815;ENST00000396890;ENST00000551513;ENST00000613483;ENST00000396887;ENST00000532247;ENST00000530538…	GO:0005125(cytokine activity);GO:0005515(protein binding);GO:0005576(extracellular region);GO:0005615(extracellular space);GO:0005829(cytosol);GO:0006952(defense response);GO:0006955(immune response);GO:0007155(cell adhesion);GO:0016020(membrane);GO:0019221(cytokine-mediated signaling pathway);GO:0019221(cytokine-mediated signaling pathway)	04060(Cytokine-cytokine receptor interaction);04060(Cytokine-cytokine receptor interaction)	NA	NA	interleukin 32 [Source:HGNC Symbol;Acc:HGNC:16830]	protein_coding;retained_intron	0.418846	0.415041	0.546514	0.0659681	0.078967	0.0373346	7.5734	2.92094	2.38386e-08	1.27827e-06	up	yes
ENSG00000183688	RFLNB	ENST00000329099	GO:0001837(epithelial to mesenchymal transition);GO:0005737(cytoplasm);GO:0005856(cytoskeleton);GO:0015629(actin cytoskeleton);GO:0030036(actin cytoskeleton organization);GO:0031005(filamin binding);GO:0032432(actin filament bundle);GO:0048705(skeletal system morphogenesis);GO:0061181(regulation of chondrocyte development);GO:0061182(negative regulation of chondrocyte development);GO:0061572(acti…	NA	NA	NA	refilin B [Source:HGNC Symbol;Acc:HGNC:28705]	protein_coding	10.3979	10.6018	11.5088	4.36111	4.52867	4.47085	2.43316	1.28283	2.4767e-08	1.32338e-06	up	yes
ENSG00000107201	DDX58	ENST00000379883;ENST00000379868	GO:0000166(nucleotide binding);GO:0002230(positive regulation of defense response to virus by host);GO:0002376(immune system process);GO:0002735(positive regulation of myeloid dendritic cell cytokine production);GO:0003676(nucleic acid binding);GO:0003690(double-stranded DNA binding);GO:0003723(RNA binding);GO:0003724(RNA helicase activity);GO:0003725(double-stranded RNA binding);GO:0003727(singl…	04064(NF-kappa B signaling pathway);04622(RIG-I-like receptor signaling pathway);04623(Cytosolic DNA-sensing pathway);05160(Hepatitis C);05161(Hepatitis B);05162(Measles);05164(Influenza A);05168(Herpes simplex virus 1 infection);05169(Epstein-Barr virus infection);05169(Epstein-Barr virus infection)	K12646	EC:3.6.4.13	DExD/H-box helicase 58 [Source:HGNC Symbol;Acc:HGNC:19102]	protein_coding	20.3727	22.012	22.0716	9.32016	8.387	11.5409	2.20378	1.13998	2.60105e-08	1.38494e-06	up	yes
ENSG00000185862	EVI2B	ENST00000330927;ENST00000577894	GO:0005887(integral component of plasma membrane);GO:0016020(membrane);GO:0016021(integral component of membrane);GO:0030854(positive regulation of granulocyte differentiation);GO:0043066(negative regulation of apoptotic process);GO:0045660(positive regulation of neutrophil differentiation);GO:0061515(myeloid cell development);GO:0071157(negative regulation of cell cycle arrest);GO:2000035(regula…	NA	K16854	NA	ecotropic viral integration site 2B [Source:HGNC Symbol;Acc:HGNC:3500]	protein_coding	0.722972	0.790944	0.88495	0.135619	0.130123	0.0911866	6.72086	2.74864	2.63398e-08	1.39758e-06	up	yes
ENSG00000125968	ID1	ENST00000376112;ENST00000376105	GO:0000122(negative regulation of transcription by RNA polymerase II);GO:0001525(angiogenesis);GO:0001886(endothelial cell morphogenesis);GO:0005515(protein binding);GO:0005634(nucleus);GO:0005654(nucleoplasm);GO:0005737(cytoplasm);GO:0005794(Golgi apparatus);GO:0005813(centrosome);GO:0007179(transforming growth factor beta receptor signaling pathway);GO:0007275(multicellular organism development…	04015(Rap1 signaling pathway);04350(TGF-beta signaling pathway);04390(Hippo signaling pathway);04550(Signaling pathways regulating pluripotency of stem cells);04550(Signaling pathways regulating pluripotency of stem cells)	NA	NA	inhibitor of DNA binding 1, HLH protein [Source:HGNC Symbol;Acc:HGNC:5360]	protein_coding	54.0015	63.889	56.7986	112.6	127.823	227.466	0.373356	-1.42138	2.66943e-08	1.41145e-06	down	yes
ENSG00000128311	TST	ENST00000249042;ENST00000403892;ENST00000622841;ENST00000438203	GO:0000098(sulfur amino acid catabolic process);GO:0003723(RNA binding);GO:0004792(thiosulfate sulfurtransferase activity);GO:0005615(extracellular space);GO:0005739(mitochondrion);GO:0005759(mitochondrial matrix);GO:0008097(5S rRNA binding);GO:0009440(cyanate catabolic process);GO:0016740(transferase activity);GO:0019346(transsulfuration);GO:0030855(epithelial cell differentiation);GO:0035928(rR…	00270(Cysteine and methionine metabolism);00920(Sulfur metabolism);04122(Sulfur relay system);04122(Sulfur relay system)	K01011	2.8.1.2;EC:2.8.1.1	thiosulfate sulfurtransferase [Source:HGNC Symbol;Acc:HGNC:12388]	protein_coding	0.717849	0.666842	1.26428	3.29496	4.26435	4.39522	0.221587	-2.17405	2.74851e-08	1.44822e-06	down	yes
ENSG00000124107	SLPI	ENST00000338380	GO:0002376(immune system process);GO:0003677(DNA binding);GO:0003729(mRNA binding);GO:0004866(endopeptidase inhibitor activity);GO:0004867(serine-type endopeptidase inhibitor activity);GO:0005515(protein binding);GO:0005576(extracellular region);GO:0005615(extracellular space);GO:0005794(Golgi apparatus);GO:0006955(immune response);GO:0010466(negative regulation of peptidase activity);GO:0010951(…	NA	NA	NA	secretory leukocyte peptidase inhibitor [Source:HGNC Symbol;Acc:HGNC:11092]	protein_coding	6.1377	6.03986	5.81053	17.1178	20.0935	35.5974	0.24706	-2.01707	2.76788e-08	1.45338e-06	down	yes
ENSG00000165943	MOAP1	ENST00000556883;ENST00000298894	GO:0001844(protein insertion into mitochondrial membrane involved in apoptotic signaling pathway);GO:0005515(protein binding);GO:0005737(cytoplasm);GO:0005739(mitochondrion);GO:0005741(mitochondrial outer membrane);GO:0005829(cytosol);GO:0006915(apoptotic process);GO:0008625(extrinsic apoptotic signaling pathway via death domain receptors);GO:0008630(intrinsic apoptotic signaling pathway in respo…	NA	NA	NA	modulator of apoptosis 1 [Source:HGNC Symbol;Acc:HGNC:16658]	protein_coding	16.1775	15.7978	15.0647	31.6952	31.3394	49.6488	0.417452	-1.26032	2.80224e-08	1.46634e-06	down	yes
ENSG00000168056	LTBP3	ENST00000528516;ENST00000530866;ENST00000301873;ENST00000529189;ENST00000529764;ENST00000524798;ENST00000322147;ENST00000529582;ENST00000527792;ENST00000528966;ENST00000525443;ENST00000532661;ENST00000530785;ENST00000532932;ENST00000527339;ENST00000529371;ENST00000530990;ENST00000530426;ENST00000526825;ENST00000526124;ENST00000526927	GO:0001501(skeletal system development);GO:0005509(calcium ion binding);GO:0005576(extracellular region);GO:0007179(transforming growth factor beta receptor signaling pathway);GO:0019838(growth factor binding);GO:0030502(negative regulation of bone mineralization);GO:0032331(negative regulation of chondrocyte differentiation);GO:0036363(transforming growth factor beta activation);GO:0045780(posit…	NA	K08023	NA	latent transforming growth factor beta binding protein 3 [Source:HGNC Symbol;Acc:HGNC:6716]	nonsense_mediated_decay;protein_coding;retained_intron	20.6042	19.6514	22.2278	9.71821	10.6631	10.4007	2.02987	1.02139	2.84993e-08	1.48617e-06	up	yes
ENSG00000180638	SLC47A2	ENST00000463318;ENST00000325411;ENST00000483510;ENST00000467379;ENST00000433844;ENST00000467609;ENST00000456947;ENST00000574220;ENST00000350657;ENST00000574239	GO:0005886(plasma membrane);GO:0015297(antiporter activity);GO:0016020(membrane);GO:0016021(integral component of membrane);GO:0022857(transmembrane transporter activity);GO:0042908(xenobiotic transport);GO:0042910(xenobiotic transmembrane transporter activity);GO:0055085(transmembrane transport);GO:0055085(transmembrane transport)	NA	K03327	NA	solute carrier family 47 member 2 [Source:HGNC Symbol;Acc:HGNC:26439]	processed_transcript;protein_coding;retained_intron;nonsense_mediated_decay	1.02111	1.01869	0.913284	2.48597	3.00751	3.33933	0.334332	-1.58065	2.95678e-08	1.53661e-06	down	yes
ENSG00000139211	AMIGO2	ENST00000550413;ENST00000266581;ENST00000429635	GO:0005515(protein binding);GO:0005634(nucleus);GO:0005886(plasma membrane);GO:0007155(cell adhesion);GO:0007156(homophilic cell adhesion via plasma membrane adhesion molecules);GO:0007157(heterophilic cell-cell adhesion via plasma membrane cell adhesion molecules);GO:0007420(brain development);GO:0016020(membrane);GO:0016021(integral component of membrane);GO:0043066(negative regulation of apopt…	NA	K22529	NA	adhesion molecule with Ig like domain 2 [Source:HGNC Symbol;Acc:HGNC:24073]	protein_coding	25.2848	24.766	26.6637	5.19944	4.56186	12.4408	3.45529	1.78881	3.1303e-08	1.62124e-06	up	yes
ENSG00000141574	SECTM1	ENST00000269389;ENST00000581691;ENST00000583093;ENST00000582563;ENST00000582290;ENST00000580437;ENST00000581864;ENST00000581954	GO:0005125(cytokine activity);GO:0005515(protein binding);GO:0005576(extracellular region);GO:0005615(extracellular space);GO:0005794(Golgi apparatus);GO:0005886(plasma membrane);GO:0006955(immune response);GO:0007165(signal transduction);GO:0007498(mesoderm development);GO:0016020(membrane);GO:0016021(integral component of membrane);GO:0043123(positive regulation of I-kappaB kinase/NF-kappaB sig…	NA	NA	NA	secreted and transmembrane 1 [Source:HGNC Symbol;Acc:HGNC:10707]	protein_coding;nonsense_mediated_decay	7.06188	8.20532	6.24209	1.82142	2.4737	2.64136	3.1009	1.63268	3.25619e-08	1.6807e-06	up	yes
ENSG00000104140	RHOV	ENST00000220507	GO:0000166(nucleotide binding);GO:0003924(GTPase activity);GO:0005515(protein binding);GO:0005525(GTP binding);GO:0005768(endosome);GO:0005829(cytosol);GO:0005886(plasma membrane);GO:0006897(endocytosis);GO:0007264(small GTPase mediated signal transduction);GO:0010008(endosome membrane);GO:0016020(membrane);GO:0016477(cell migration);GO:0030031(cell projection assembly);GO:0032488(Cdc42 protein s…	NA	K07866	NA	ras homolog family member V [Source:HGNC Symbol;Acc:HGNC:18313]	protein_coding	5.28532	4.84486	4.99338	15.5278	16.2792	11.0578	0.35282	-1.503	3.277e-08	1.68571e-06	down	yes
ENSG00000162654	GBP4	ENST00000355754;ENST00000471938;ENST00000481397	GO:0000139(Golgi membrane);GO:0000166(nucleotide binding);GO:0003924(GTPase activity);GO:0005515(protein binding);GO:0005525(GTP binding);GO:0005634(nucleus);GO:0005737(cytoplasm);GO:0005794(Golgi apparatus);GO:0005829(cytosol);GO:0005886(plasma membrane);GO:0016020(membrane);GO:0016787(hydrolase activity);GO:0020005(symbiont-containing vacuole membrane);GO:0031410(cytoplasmic vesicle);GO:0042803…	04621(NOD-like receptor signaling pathway);04621(NOD-like receptor signaling pathway)	K20899	NA	guanylate binding protein 4 [Source:HGNC Symbol;Acc:HGNC:20480]	protein_coding;processed_transcript	6.86274	6.23246	6.60573	2.87876	2.40807	1.39791	2.94715	1.55932	3.28867e-08	1.686e-06	up	yes
ENSG00000100297	MCM5	ENST00000493076;ENST00000216122;ENST00000382011;ENST00000444778;ENST00000451351;ENST00000465557;ENST00000493569;ENST00000417343;ENST00000416905;ENST00000464908	GO:0000082(G1/S transition of mitotic cell cycle);GO:0000166(nucleotide binding);GO:0000727(double-strand break repair via break-induced replication);GO:0000784(nuclear chromosome, telomeric region);GO:0003677(DNA binding);GO:0003678(DNA helicase activity);GO:0003688(DNA replication origin binding);GO:0003697(single-stranded DNA binding);GO:0004386(helicase activity);GO:0005515(protein binding);G…	03030(DNA replication);04110(Cell cycle);04110(Cell cycle)	K02209	EC:3.6.4.12	minichromosome maintenance complex component 5 [Source:HGNC Symbol;Acc:HGNC:6948]	retained_intron;protein_coding;nonsense_mediated_decay;processed_transcript	6.15216	7.41623	6.67576	17.3409	20.8353	11.5025	0.407502	-1.29512	3.31477e-08	1.69366e-06	down	yes
ENSG00000100784	RPS6KA5	ENST00000418736;ENST00000614987;ENST00000554206;ENST00000536315;ENST00000648062;ENST00000556178;ENST00000556304;ENST00000556594	GO:0000166(nucleotide binding);GO:0000287(magnesium ion binding);GO:0001818(negative regulation of cytokine production);GO:0002223(stimulatory C-type lectin receptor signaling pathway);GO:0004672(protein kinase activity);GO:0004674(protein serine/threonine kinase activity);GO:0005515(protein binding);GO:0005524(ATP binding);GO:0005634(nucleus);GO:0005654(nucleoplasm);GO:0005737(cytoplasm);GO:0006…	04010(MAPK signaling pathway);04261(Adrenergic signaling in cardiomyocytes);04668(TNF signaling pathway);04713(Circadian entrainment);04722(Neurotrophin signaling pathway);05200(Pathways in cancer);05206(MicroRNAs in cancer);05219(Bladder cancer);05219(Bladder cancer)	NA	NA	ribosomal protein S6 kinase A5 [Source:HGNC Symbol;Acc:HGNC:10434]	protein_coding;nonsense_mediated_decay;processed_transcript	0.306468	0.328901	0.325796	0.784277	0.778244	1.50541	0.313294	-1.67441	3.32715e-08	1.69428e-06	down	yes
ENSG00000176171	BNIP3	ENST00000368636;ENST00000540159;ENST00000633835;ENST00000631806	GO:0000422(autophagy of mitochondrion);GO:0001666(response to hypoxia);GO:0005515(protein binding);GO:0005634(nucleus);GO:0005635(nuclear envelope);GO:0005654(nucleoplasm);GO:0005737(cytoplasm);GO:0005739(mitochondrion);GO:0005740(mitochondrial envelope);GO:0005741(mitochondrial outer membrane);GO:0005783(endoplasmic reticulum);GO:0006915(apoptotic process);GO:0008219(cell death);GO:0008626(granz…	04068(FoxO signaling pathway);04137(Mitophagy - animal);04140(Autophagy - animal);05134(Legionellosis);05134(Legionellosis)	NA	NA	BCL2 interacting protein 3 [Source:HGNC Symbol;Acc:HGNC:1084]	protein_coding;retained_intron	11.0383	9.3473	10.1913	5.12866	4.03399	3.27457	2.4585	1.29778	3.49786e-08	1.77525e-06	up	yes
ENSG00000145632	PLK2	ENST00000274289;ENST00000505244;ENST00000504196;ENST00000509555;ENST00000511326;ENST00000617412;ENST00000508300;ENST00000509422;ENST00000503713;ENST00000503115;ENST00000515415;ENST00000514306;ENST00000510629;ENST00000502671;ENST00000503378	GO:0000082(G1/S transition of mitotic cell cycle);GO:0000166(nucleotide binding);GO:0000278(mitotic cell cycle);GO:0000785(chromatin);GO:0000922(spindle pole);GO:0004672(protein kinase activity);GO:0004674(protein serine/threonine kinase activity);GO:0005515(protein binding);GO:0005524(ATP binding);GO:0005634(nucleus);GO:0005737(cytoplasm);GO:0005813(centrosome);GO:0005814(centriole);GO:0005829(c…	04068(FoxO signaling pathway);04068(FoxO signaling pathway)	K08861	EC:2.7.11.21	polo like kinase 2 [Source:HGNC Symbol;Acc:HGNC:19699]	protein_coding;retained_intron;processed_transcript	14.8914	14.8814	15.3215	7.12465	6.41349	7.4751	2.146	1.10165	3.5757e-08	1.80871e-06	up	yes
ENSG00000157064	NMNAT2	ENST00000287713;ENST00000464047;ENST00000473046;ENST00000294868	GO:0000139(Golgi membrane);GO:0000166(nucleotide binding);GO:0000309(nicotinamide-nucleotide adenylyltransferase activity);GO:0003824(catalytic activity);GO:0004515(nicotinate-nucleotide adenylyltransferase activity);GO:0005524(ATP binding);GO:0005737(cytoplasm);GO:0005770(late endosome);GO:0005794(Golgi apparatus);GO:0005802(trans-Golgi network);GO:0009058(biosynthetic process);GO:0009165(nucleo…	00760(Nicotinate and nicotinamide metabolism);00760(Nicotinate and nicotinamide metabolism)	K06210	2.7.7.18;EC:2.7.7.1	nicotinamide nucleotide adenylyltransferase 2 [Source:HGNC Symbol;Acc:HGNC:16789]	protein_coding;processed_transcript	3.5661	3.41319	3.70085	1.17926	1.10438	1.55318	2.78359	1.47695	3.63648e-08	1.83134e-06	up	yes
ENSG00000143322	ABL2	ENST00000502732;ENST00000344730;ENST00000504405;ENST00000504324;ENST00000367623;ENST00000660584;ENST00000509520;ENST00000668691;ENST00000662960;ENST00000508127;ENST00000512653;ENST00000659126;ENST00000507173;ENST00000511413;ENST00000392043	GO:0000166(nucleotide binding);GO:0000287(magnesium ion binding);GO:0001784(phosphotyrosine residue binding);GO:0003785(actin monomer binding);GO:0004672(protein kinase activity);GO:0004713(protein tyrosine kinase activity);GO:0004715(non-membrane spanning protein tyrosine kinase activity);GO:0005515(protein binding);GO:0005524(ATP binding);GO:0005737(cytoplasm);GO:0005829(cytosol);GO:0005856(cyt…	04012(ErbB signaling pathway);04014(Ras signaling pathway);05416(Viral myocarditis);05416(Viral myocarditis)	NA	NA	ABL proto-oncogene 2, non-receptor tyrosine kinase [Source:HGNC Symbol;Acc:HGNC:77]	protein_coding;retained_intron;processed_transcript	6.34741	6.59071	7.05607	2.85241	2.11066	3.58669	2.33857	1.22562	3.64458e-08	1.83134e-06	up	yes
ENSG00000234072	AC074117	ENST00000447070;ENST00000453289;ENST00000412749	NA	NA	NA	NA	novel transcript, antisense to GTF3C2 and EIF2B4	lncRNA	0.218759	0.201005	0.266276	0.955875	1.06144	1.24726	0.210148	-2.25053	3.85808e-08	1.93223e-06	down	yes
ENSG00000136689	IL1RN	ENST00000354115;ENST00000361779;ENST00000409052;ENST00000465812;ENST00000472292;ENST00000259206;ENST00000486167;ENST00000409930;ENST00000463073	GO:0002437(inflammatory response to antigenic stimulus);GO:0005125(cytokine activity);GO:0005149(interleukin-1 receptor binding);GO:0005150(interleukin-1, type I receptor binding);GO:0005151(interleukin-1, type II receptor binding);GO:0005152(interleukin-1 receptor antagonist activity);GO:0005515(protein binding);GO:0005576(extracellular region);GO:0005615(extracellular space);GO:0005737(cytoplas…	04060(Cytokine-cytokine receptor interaction);04060(Cytokine-cytokine receptor interaction)	K05481	NA	interleukin 1 receptor antagonist [Source:HGNC Symbol;Acc:HGNC:6000]	protein_coding;processed_transcript;retained_intron	0.471893	0.901709	0.718098	2.66451	2.87526	2.84853	0.249359	-2.0037	3.90075e-08	1.94717e-06	down	yes
ENSG00000143891	GALM	ENST00000272252;ENST00000427858;ENST00000410063;ENST00000434934;ENST00000444351	GO:0003824(catalytic activity);GO:0004034(aldose 1-epimerase activity);GO:0005737(cytoplasm);GO:0005975(carbohydrate metabolic process);GO:0006006(glucose metabolic process);GO:0006012(galactose metabolic process);GO:0016853(isomerase activity);GO:0019318(hexose metabolic process);GO:0030246(carbohydrate binding);GO:0033499(galactose catabolic process via UDP-galactose);GO:0070062(extracellular e…	00010(Glycolysis / Gluconeogenesis);00052(Galactose metabolism);00052(Galactose metabolism)	K01785	EC:5.1.3.3	galactose mutarotase [Source:HGNC Symbol;Acc:HGNC:24063]	protein_coding;processed_transcript;nonsense_mediated_decay	0.0001	0.0565499	0.0310085	0.84765	0.358035	0.364935	0.0558113	-4.1633	4.10305e-08	2.04144e-06	down	yes
ENSG00000165959	CLMN	ENST00000556454;ENST00000556416;ENST00000298912;ENST00000557215;ENST00000555336;ENST00000557696;ENST00000553733;ENST00000555615;ENST00000556441	GO:0003779(actin binding);GO:0005515(protein binding);GO:0005640(nuclear outer membrane);GO:0005737(cytoplasm);GO:0007097(nuclear migration);GO:0008285(negative regulation of cell population proliferation);GO:0016020(membrane);GO:0016021(integral component of membrane);GO:0031175(neuron projection development);GO:0034993(meiotic nuclear membrane microtubule tethering complex);GO:0051015(actin fil…	NA	NA	NA	calmin [Source:HGNC Symbol;Acc:HGNC:19972]	retained_intron;protein_coding;processed_transcript;nonsense_mediated_decay	1.5735	1.39896	1.53329	3.48634	2.89011	4.64219	0.408921	-1.29011	4.44685e-08	2.20526e-06	down	yes
ENSG00000107147	KCNT1	ENST00000490363;ENST00000475008;ENST00000371757;ENST00000631073;ENST00000638022;ENST00000675090;ENST00000636274;ENST00000491806;ENST00000460750;ENST00000638123;ENST00000487664;ENST00000637798;ENST00000636613;ENST00000675102;ENST00000488444;ENST00000636961;ENST00000674572;ENST00000490355;ENST00000486577;ENST00000637668;ENST00000637018;ENST00000637090;ENST00000628528;ENST00000636995;ENST00000636003…	GO:0005228(intracellular sodium activated potassium channel activity);GO:0005267(potassium channel activity);GO:0005886(plasma membrane);GO:0006811(ion transport);GO:0006813(potassium ion transport);GO:0015271(outward rectifier potassium channel activity);GO:0016020(membrane);GO:0016021(integral component of membrane);GO:0071805(potassium ion transmembrane transport);GO:0071805(potassium ion tran…	NA	K04946	NA	potassium sodium-activated channel subfamily T member 1 [Source:HGNC Symbol;Acc:HGNC:18865]	retained_intron;protein_coding;processed_transcript;nonsense_mediated_decay	0.114641	0.102391	0.093773	0.384388	0.446737	0.396417	0.253193	-1.98169	4.47148e-08	2.20859e-06	down	yes
ENSG00000142227	EMP3	ENST00000599255;ENST00000270221;ENST00000596315;ENST00000599704;ENST00000597279;ENST00000597529;ENST00000594198;ENST00000597057;ENST00000593437	GO:0005515(protein binding);GO:0005886(plasma membrane);GO:0008219(cell death);GO:0016020(membrane);GO:0016021(integral component of membrane);GO:0032060(bleb assembly);GO:0032060(bleb assembly)	NA	NA	NA	epithelial membrane protein 3 [Source:HGNC Symbol;Acc:HGNC:3335]	nonsense_mediated_decay;protein_coding;retained_intron	16.8034	20.5099	21.3958	7.52454	8.39628	6.60768	2.60599	1.38183	4.48268e-08	2.20859e-06	up	yes
ENSG00000170786	SDR16C5	ENST00000522671;ENST00000396721;ENST00000303749	GO:0000122(negative regulation of transcription by RNA polymerase II);GO:0000785(chromatin);GO:0003714(transcription corepressor activity);GO:0004745(retinol dehydrogenase activity);GO:0005515(protein binding);GO:0005634(nucleus);GO:0005783(endoplasmic reticulum);GO:0005789(endoplasmic reticulum membrane);GO:0005811(lipid droplet);GO:0005886(plasma membrane);GO:0008134(transcription factor bindin…	00830(Retinol metabolism);00830(Retinol metabolism)	K15734	EC:1.1.1.105	short chain dehydrogenase/reductase family 16C member 5 [Source:HGNC Symbol;Acc:HGNC:30311]	protein_coding	0.777082	0.652643	0.458648	0.053296	0.0862433	0.121881	7.22352	2.8527	4.58459e-08	2.2515e-06	up	yes
ENSG00000184860	SDR42E1	ENST00000328945;ENST00000532128;ENST00000534209	GO:0003854(3-beta-hydroxy-delta5-steroid dehydrogenase activity);GO:0006694(steroid biosynthetic process);GO:0016020(membrane);GO:0016021(integral component of membrane);GO:0016491(oxidoreductase activity);GO:0016616(oxidoreductase activity, acting on the CH-OH group of donors, NAD or NADP as acceptor);GO:0055114(oxidation-reduction process);GO:0055114(oxidation-reduction process)	NA	NA	NA	short chain dehydrogenase/reductase family 42E, member 1 [Source:HGNC Symbol;Acc:HGNC:29834]	protein_coding;processed_transcript	0.0001	0.0160318	0.0001	0.0877373	0.309049	0.313297	0.022859	-5.4511	4.62692e-08	2.26495e-06	down	yes
ENSG00000109101	FOXN1	ENST00000226247;ENST00000577936;ENST00000579795	GO:0000790(nuclear chromatin);GO:0000981(DNA-binding transcription factor activity, RNA polymerase II-specific);GO:0001228(DNA-binding transcription activator activity, RNA polymerase II-specific);GO:0001942(hair follicle development);GO:0002260(lymphocyte homeostasis);GO:0002360(T cell lineage commitment);GO:0003677(DNA binding);GO:0003700(DNA-binding transcription factor activity);GO:0005515(pr…	NA	NA	NA	forkhead box N1 [Source:HGNC Symbol;Acc:HGNC:12765]	protein_coding	0.0001	0.0001	0.0421182	0.398793	0.276989	0.406281	0.0391088	-4.67636	4.84046e-08	2.36187e-06	down	yes
ENSG00000140044	JDP2	ENST00000267569;ENST00000559773;ENST00000419727;ENST00000651602;ENST00000559060;ENST00000558068;ENST00000437176;ENST00000435893	GO:0000122(negative regulation of transcription by RNA polymerase II);GO:0000790(nuclear chromatin);GO:0000978(RNA polymerase II cis-regulatory region sequence-specific DNA binding);GO:0000981(DNA-binding transcription factor activity, RNA polymerase II-specific);GO:0001227(DNA-binding transcription repressor activity, RNA polymerase II-specific);GO:0003677(DNA binding);GO:0003682(chromatin bindi…	NA	K09033	NA	Jun dimerization protein 2 [Source:HGNC Symbol;Acc:HGNC:17546]	protein_coding;processed_transcript	6.24999	5.8852	5.47362	12.6043	10.8916	17.9761	0.424596	-1.23584	5.0658e-08	2.46389e-06	down	yes
ENSG00000152818	UTRN	ENST00000367545;ENST00000367525;ENST00000367526;ENST00000455022;ENST00000465299;ENST00000417142;ENST00000367524;ENST00000460618;ENST00000421035;ENST00000433557;ENST00000628146;ENST00000432686;ENST00000480333	GO:0001954(positive regulation of cell-matrix adhesion);GO:0003779(actin binding);GO:0005178(integrin binding);GO:0005515(protein binding);GO:0005654(nucleoplasm);GO:0005737(cytoplasm);GO:0005856(cytoskeleton);GO:0005886(plasma membrane);GO:0006936(muscle contraction);GO:0007517(muscle organ development);GO:0007528(neuromuscular junction development);GO:0008270(zinc ion binding);GO:0014894(respon…	NA	NA	NA	utrophin [Source:HGNC Symbol;Acc:HGNC:12635]	protein_coding;processed_transcript	1.62957	2.06518	2.08211	0.842342	0.66099	0.674819	2.65218	1.40718	5.09488e-08	2.47012e-06	up	yes
ENSG00000188549	CCDC9B	ENST00000560922;ENST00000382688;ENST00000558858;ENST00000559313;ENST00000558912;ENST00000397536;ENST00000557973	GO:0003723(RNA binding);GO:0003723(RNA binding)	NA	NA	NA	coiled-coil domain containing 9B [Source:HGNC Symbol;Acc:HGNC:33488]	protein_coding;retained_intron;processed_transcript	0.122742	0.211498	0.17516	0.0191958	0.00375672	0.0197268	11.9356	3.57719	5.1222e-08	2.47546e-06	up	yes
ENSG00000015133	CCDC88C	ENST00000389857;ENST00000553403;ENST00000556726;ENST00000334448;ENST00000553437;ENST00000554165;ENST00000331194;ENST00000557507;ENST00000554051;ENST00000389856;ENST00000554872;ENST00000556767;ENST00000555995;ENST00000557455	GO:0001932(regulation of protein phosphorylation);GO:0001965(G-protein alpha-subunit binding);GO:0003383(apical constriction);GO:0005085(guanyl-nucleotide exchange factor activity);GO:0005109(frizzled binding);GO:0005515(protein binding);GO:0005737(cytoplasm);GO:0005813(centrosome);GO:0007264(small GTPase mediated signal transduction);GO:0008017(microtubule binding);GO:0016055(Wnt signaling pathw…	NA	NA	NA	coiled-coil domain containing 88C [Source:HGNC Symbol;Acc:HGNC:19967]	protein_coding;retained_intron;processed_transcript	1.59217	1.73317	1.65901	4.16006	3.6989	3.4146	0.442127	-1.17747	5.44053e-08	2.62095e-06	down	yes
ENSG00000100345	MYH9	ENST00000216181;ENST00000459960;ENST00000472210;ENST00000495928;ENST00000463027;ENST00000401701;ENST00000473022;ENST00000456729;ENST00000486218;ENST00000475726;ENST00000477189	GO:0000146(microfilament motor activity);GO:0000166(nucleotide binding);GO:0000212(meiotic spindle organization);GO:0000904(cell morphogenesis involved in differentiation);GO:0001525(angiogenesis);GO:0001701(in utero embryonic development);GO:0001725(stress fiber);GO:0001726(ruffle);GO:0001768(establishment of T cell polarity);GO:0001772(immunological synapse);GO:0001778(plasma membrane repair);G…	04530(Tight junction);04810(Regulation of actin cytoskeleton);05132(Salmonella infection);05132(Salmonella infection)	K10352	NA	myosin heavy chain 9 [Source:HGNC Symbol;Acc:HGNC:7579]	protein_coding;retained_intron;processed_transcript	35.729	36.4186	39.4204	74.8045	69.2619	73.9566	0.511726	-0.966557	5.80242e-08	2.78644e-06	down	no
ENSG00000179750	APOBEC3B	ENST00000333467;ENST00000402182;ENST00000335760;ENST00000407298	GO:0000932(P-body);GO:0002376(immune system process);GO:0003723(RNA binding);GO:0003824(catalytic activity);GO:0004126(cytidine deaminase activity);GO:0005515(protein binding);GO:0005634(nucleus);GO:0005654(nucleoplasm);GO:0005737(cytoplasm);GO:0008270(zinc ion binding);GO:0009972(cytidine deamination);GO:0010529(negative regulation of transposition);GO:0016554(cytidine to uridine editing);GO:001…	05170(Human immunodeficiency virus 1 infection);05170(Human immunodeficiency virus 1 infection)	K18750	EC:3.5.4.-	apolipoprotein B mRNA editing enzyme catalytic subunit 3B [Source:HGNC Symbol;Acc:HGNC:17352]	protein_coding;nonsense_mediated_decay	62.3588	55.9236	62.8556	29.1027	31.1364	28.3185	2.04543	1.0324	6.02161e-08	2.88259e-06	up	yes
ENSG00000100596	SPTLC2	ENST00000216484;ENST00000554365;ENST00000556264;ENST00000556607;ENST00000554901;ENST00000557566	GO:0003824(catalytic activity);GO:0004758(serine C-palmitoyltransferase activity);GO:0005737(cytoplasm);GO:0005783(endoplasmic reticulum);GO:0005789(endoplasmic reticulum membrane);GO:0006629(lipid metabolic process);GO:0006665(sphingolipid metabolic process);GO:0006686(sphingomyelin biosynthetic process);GO:0009058(biosynthetic process);GO:0016020(membrane);GO:0016021(integral component of membr…	00600(Sphingolipid metabolism);04071(Sphingolipid signaling pathway);04071(Sphingolipid signaling pathway)	K00654	EC:2.3.1.50	serine palmitoyltransferase long chain base subunit 2 [Source:HGNC Symbol;Acc:HGNC:11278]	protein_coding;retained_intron;processed_transcript;nonsense_mediated_decay	4.12629	3.93428	4.37298	9.62688	7.30519	9.40685	0.47206	-1.08296	6.32649e-08	3.01901e-06	down	yes
ENSG00000100281	HMGXB4	ENST00000216106;ENST00000455359;ENST00000418170;ENST00000420166;ENST00000498325;ENST00000498212;ENST00000466438;ENST00000464480	GO:0003677(DNA binding);GO:0005515(protein binding);GO:0005634(nucleus);GO:0008333(endosome to lysosome transport);GO:0016055(Wnt signaling pathway);GO:0016589(NURF complex);GO:0030178(negative regulation of Wnt signaling pathway);GO:0042802(identical protein binding);GO:0042802(identical protein binding)	NA	NA	NA	HMG-box containing 4 [Source:HGNC Symbol;Acc:HGNC:5003]	protein_coding;nonsense_mediated_decay;retained_intron;processed_transcript	3.91797	3.29199	3.31165	8.10657	7.76258	7.83078	0.443951	-1.17153	6.49081e-08	3.08771e-06	down	yes
ENSG00000103257	SLC7A5	ENST00000261622;ENST00000563489;ENST00000565644	GO:0002720(positive regulation of cytokine production involved in immune response);GO:0005515(protein binding);GO:0005764(lysosome);GO:0005765(lysosomal membrane);GO:0005829(cytosol);GO:0005886(plasma membrane);GO:0006865(amino acid transport);GO:0009925(basal plasma membrane);GO:0010629(negative regulation of gene expression);GO:0015171(amino acid transmembrane transporter activity);GO:0015173(a…	04150(mTOR signaling pathway);05230(Central carbon metabolism in cancer);05230(Central carbon metabolism in cancer)	K13780	NA	solute carrier family 7 member 5 [Source:HGNC Symbol;Acc:HGNC:11063]	protein_coding;retained_intron	163.968	166.851	167.343	300.712	311.38	380.469	0.501895	-0.994543	6.51459e-08	3.08934e-06	down	no
ENSG00000144908	ALDH1L1	ENST00000467370;ENST00000273450;ENST00000393434;ENST00000509952;ENST00000460368;ENST00000393431;ENST00000484724;ENST00000476245;ENST00000452905;ENST00000462808;ENST00000472186;ENST00000488356;ENST00000490367;ENST00000413612;ENST00000473607;ENST00000455064;ENST00000511283;ENST00000493803	GO:0003824(catalytic activity);GO:0004029(aldehyde dehydrogenase (NAD+) activity);GO:0005737(cytoplasm);GO:0005829(cytosol);GO:0006730(one-carbon metabolic process);GO:0009058(biosynthetic process);GO:0009258(10-formyltetrahydrofolate catabolic process);GO:0016155(formyltetrahydrofolate dehydrogenase activity);GO:0016491(oxidoreductase activity);GO:0016620(oxidoreductase activity, acting on the a…	00670(One carbon pool by folate);00670(One carbon pool by folate)	K00289	EC:1.5.1.6	aldehyde dehydrogenase 1 family member L1 [Source:HGNC Symbol;Acc:HGNC:3978]	retained_intron;protein_coding;processed_transcript;nonsense_mediated_decay	0.0715409	0.0343736	0.0689489	0.367475	0.265967	0.273538	0.192797	-2.37484	6.54196e-08	3.09266e-06	down	yes
ENSG00000172985	SH3RF3	ENST00000309415	GO:0005515(protein binding);GO:0006915(apoptotic process);GO:0016567(protein ubiquitination);GO:0016740(transferase activity);GO:0046328(regulation of JNK cascade);GO:0046330(positive regulation of JNK cascade);GO:0046872(metal ion binding);GO:0051865(protein autoubiquitination);GO:0061630(ubiquitin protein ligase activity)	NA	K12171	EC:2.3.2.27	SH3 domain containing ring finger 3 [Source:HGNC Symbol;Acc:HGNC:24699]	protein_coding	0.730773	0.603693	0.582921	0.077609	0.019537	0.130447	8.42463	3.07461	6.58506e-08	3.10336e-06	up	yes
ENSG00000082781	ITGB5	ENST00000296181;ENST00000460797;ENST00000496703;ENST00000608657;ENST00000481591;ENST00000483168;ENST00000476988;ENST00000474838;ENST00000488466;ENST00000608945;ENST00000608107;ENST00000465464;ENST00000461306	GO:0001618(virus receptor activity);GO:0002479(antigen processing and presentation of exogenous peptide antigen via MHC class I, TAP-dependent);GO:0005178(integrin binding);GO:0005515(protein binding);GO:0005886(plasma membrane);GO:0005925(focal adhesion);GO:0006936(muscle contraction);GO:0007155(cell adhesion);GO:0007160(cell-matrix adhesion);GO:0007179(transforming growth factor beta receptor s…	04145(Phagosome);04151(PI3K-Akt signaling pathway);04510(Focal adhesion);04512(ECM-receptor interaction);04810(Regulation of actin cytoskeleton);05165(Human papillomavirus infection);05205(Proteoglycans in cancer);05410(Hypertrophic cardiomyopathy (HCM));05412(Arrhythmogenic right ventricular cardiomyopathy (ARVC));05414(Dilated cardiomyopathy (DCM));05414(Dilated cardiomyopathy (DCM))	K06588	NA	integrin subunit beta 5 [Source:HGNC Symbol;Acc:HGNC:6160]	protein_coding;retained_intron;processed_transcript;nonsense_mediated_decay	10.0684	9.53536	10.327	5.10043	4.0972	4.68839	2.15546	1.108	6.93796e-08	3.25955e-06	up	yes
ENSG00000169715	MT1E	ENST00000306061;ENST00000568293;ENST00000330439	GO:0005515(protein binding);GO:0005634(nucleus);GO:0005737(cytoplasm);GO:0006882(cellular zinc ion homeostasis);GO:0008270(zinc ion binding);GO:0010273(detoxification of copper ion);GO:0045926(negative regulation of growth);GO:0046872(metal ion binding);GO:0071276(cellular response to cadmium ion);GO:0071280(cellular response to copper ion);GO:0071294(cellular response to zinc ion);GO:0071294(cel…	04978(Mineral absorption);04978(Mineral absorption)	K14739	NA	metallothionein 1E [Source:HGNC Symbol;Acc:HGNC:7397]	protein_coding	104.551	111.288	116.66	48.2906	61.7587	44.2453	2.15496	1.10766	6.96593e-08	3.26259e-06	up	yes
ENSG00000165474	GJB2	ENST00000382848;ENST00000382844	GO:0002931(response to ischemia);GO:0005243(gap junction channel activity);GO:0005509(calcium ion binding);GO:0005515(protein binding);GO:0005737(cytoplasm);GO:0005793(endoplasmic reticulum-Golgi intermediate compartment);GO:0005829(cytosol);GO:0005886(plasma membrane);GO:0005887(integral component of plasma membrane);GO:0005921(gap junction);GO:0005922(connexin complex);GO:0007154(cell communica…	NA	NA	NA	gap junction protein beta 2 [Source:HGNC Symbol;Acc:HGNC:4284]	protein_coding	1.70657	1.61219	2.25052	5.66712	4.98025	10.3134	0.265701	-1.91212	7.2035e-08	3.36348e-06	down	yes
ENSG00000254470	AP5B1	ENST00000532090	GO:0005515(protein binding);GO:0005765(lysosomal membrane);GO:0015031(protein transport);GO:0016197(endosomal transport);GO:0030119(AP-type membrane coat adaptor complex)	NA	K19022	NA	adaptor related protein complex 5 subunit beta 1 [Source:HGNC Symbol;Acc:HGNC:25104]	protein_coding	17.6367	17.5336	19.3706	8.79652	8.90424	9.3613	2.0154	1.01106	7.51996e-08	3.50047e-06	up	yes
ENSG00000151715	TMEM45B	ENST00000281441;ENST00000525709;ENST00000527754;ENST00000529381;ENST00000524567	GO:0005515(protein binding);GO:0016020(membrane);GO:0016021(integral component of membrane);GO:0016021(integral component of membrane)	NA	NA	NA	transmembrane protein 45B [Source:HGNC Symbol;Acc:HGNC:25194]	protein_coding;processed_transcript;retained_intron	0.0597343	0.0539594	0.133713	0.551571	0.576014	0.588181	0.144196	-2.7939	8.30081e-08	3.85213e-06	down	yes
ENSG00000066427	ATXN3	ENST00000644486;ENST00000503767;ENST00000393287;ENST00000359366;ENST00000554350;ENST00000555958;ENST00000554040;ENST00000553498;ENST00000556288;ENST00000553287;ENST00000556339;ENST00000556898;ENST00000554994;ENST00000553570;ENST00000511362;ENST00000554672;ENST00000526872;ENST00000644720;ENST00000617719;ENST00000340660;ENST00000642896;ENST00000554592;ENST00000556082;ENST00000553309;ENST00000556671…	GO:0000226(microtubule cytoskeleton organization);GO:0004843(thiol-dependent ubiquitin-specific protease activity);GO:0005515(protein binding);GO:0005634(nucleus);GO:0005654(nucleoplasm);GO:0005730(nucleolus);GO:0005737(cytoplasm);GO:0005759(mitochondrial matrix);GO:0005789(endoplasmic reticulum membrane);GO:0005829(cytosol);GO:0005886(plasma membrane);GO:0006289(nucleotide-excision repair);GO:00…	04141(Protein processing in endoplasmic reticulum);04141(Protein processing in endoplasmic reticulum)	K11863	EC:3.4.22.-	ataxin 3 [Source:HGNC Symbol;Acc:HGNC:7106]	protein_coding;nonsense_mediated_decay;processed_transcript;retained_intron	1.91757	1.81759	1.8166	4.66509	3.53147	5.26631	0.412376	-1.27797	8.37879e-08	3.87647e-06	down	yes
ENSG00000111145	ELK3	ENST00000228741;ENST00000547249;ENST00000549529;ENST00000547860;ENST00000552142;ENST00000549985	GO:0000122(negative regulation of transcription by RNA polymerase II);GO:0000790(nuclear chromatin);GO:0000978(RNA polymerase II cis-regulatory region sequence-specific DNA binding);GO:0000981(DNA-binding transcription factor activity, RNA polymerase II-specific);GO:0001227(DNA-binding transcription repressor activity, RNA polymerase II-specific);GO:0001228(DNA-binding transcription activator act…	NA	K09430	NA	ETS transcription factor ELK3 [Source:HGNC Symbol;Acc:HGNC:3325]	protein_coding;processed_transcript;nonsense_mediated_decay	16.5741	15.5001	17.9764	8.32899	8.0439	7.95349	2.05746	1.04086	8.42238e-08	3.88479e-06	up	yes
ENSG00000112149	CD83	ENST00000379153;ENST00000612003	GO:0005515(protein binding);GO:0005886(plasma membrane);GO:0005887(integral component of plasma membrane);GO:0006952(defense response);GO:0006959(humoral immune response);GO:0007165(signal transduction);GO:0009897(external side of plasma membrane);GO:0014070(response to organic cyclic compound);GO:0016020(membrane);GO:0016021(integral component of membrane);GO:0032713(negative regulation of inter…	NA	NA	NA	CD83 molecule [Source:HGNC Symbol;Acc:HGNC:1703]	protein_coding	3.969	4.51414	3.68182	1.20244	1.15596	0.538475	4.19935	2.07017	8.72689e-08	4.01305e-06	up	yes
ENSG00000058085	LAMC2	ENST00000264144;ENST00000493293;ENST00000476255;ENST00000461729	GO:0005102(signaling receptor binding);GO:0005201(extracellular matrix structural constituent);GO:0005576(extracellular region);GO:0005604(basement membrane);GO:0005607(laminin-2 complex);GO:0005615(extracellular space);GO:0005938(cell cortex);GO:0007155(cell adhesion);GO:0008045(motor neuron axon guidance);GO:0008201(heparin binding);GO:0008284(positive regulation of cell population proliferatio…	04151(PI3K-Akt signaling pathway);04510(Focal adhesion);04512(ECM-receptor interaction);05145(Toxoplasmosis);05146(Amoebiasis);05165(Human papillomavirus infection);05200(Pathways in cancer);05222(Small cell lung cancer);05222(Small cell lung cancer)	K06246	NA	laminin subunit gamma 2 [Source:HGNC Symbol;Acc:HGNC:6493]	protein_coding;processed_transcript	64.3359	56.7628	66.6167	25.6379	21.6504	36.4661	2.24126	1.16431	8.82364e-08	4.04528e-06	up	yes
ENSG00000165948	IFI27L1	ENST00000557600;ENST00000555341;ENST00000555523;ENST00000393115;ENST00000557218;ENST00000554562;ENST00000556381;ENST00000554544;ENST00000553350;ENST00000555065;ENST00000554166;ENST00000557066;ENST00000553664	GO:0005515(protein binding);GO:0005739(mitochondrion);GO:0006915(apoptotic process);GO:0016020(membrane);GO:0016021(integral component of membrane);GO:0097190(apoptotic signaling pathway);GO:0097190(apoptotic signaling pathway)	NA	NA	NA	interferon alpha inducible protein 27 like 1 [Source:HGNC Symbol;Acc:HGNC:19754]	retained_intron;protein_coding;processed_transcript	3.50898	3.63734	4.31128	9.86168	10.9159	9.38755	0.37983	-1.39657	8.98098e-08	4.10501e-06	down	yes
ENSG00000127152	BCL11B	ENST00000345514;ENST00000357195;ENST00000443726	GO:0000978(RNA polymerase II cis-regulatory region sequence-specific DNA binding);GO:0001228(DNA-binding transcription activator activity, RNA polymerase II-specific);GO:0003334(keratinocyte development);GO:0003382(epithelial cell morphogenesis);GO:0003676(nucleic acid binding);GO:0003700(DNA-binding transcription factor activity);GO:0005515(protein binding);GO:0005634(nucleus);GO:0006355(regulat…	05202(Transcriptional misregulation in cancer);05202(Transcriptional misregulation in cancer)	K22046	NA	BAF chromatin remodeling complex subunit BCL11B [Source:HGNC Symbol;Acc:HGNC:13222]	protein_coding	0.21378	0.150863	0.133464	0.787183	0.903132	0.520693	0.225285	-2.15018	9.19799e-08	4.19158e-06	down	yes
ENSG00000198873	GRK5	ENST00000392870;ENST00000369108	GO:0000166(nucleotide binding);GO:0004672(protein kinase activity);GO:0004674(protein serine/threonine kinase activity);GO:0004703(G protein-coupled receptor kinase activity);GO:0005080(protein kinase C binding);GO:0005515(protein binding);GO:0005524(ATP binding);GO:0005543(phospholipid binding);GO:0005634(nucleus);GO:0005737(cytoplasm);GO:0005829(cytosol);GO:0005886(plasma membrane);GO:0006468(p…	04062(Chemokine signaling pathway);04144(Endocytosis);05032(Morphine addiction);05032(Morphine addiction)	K08291	EC:2.7.11.16	G protein-coupled receptor kinase 5 [Source:HGNC Symbol;Acc:HGNC:4544]	protein_coding;retained_intron	1.43348	1.42712	1.41435	0.469327	0.445068	0.29321	3.54002	1.82376	9.45868e-08	4.29747e-06	up	yes
ENSG00000100764	PSMC1	ENST00000555679;ENST00000555787;ENST00000261303;ENST00000543772;ENST00000554624;ENST00000553835;ENST00000557357	GO:0000165(MAPK cascade);GO:0000166(nucleotide binding);GO:0000209(protein polyubiquitination);GO:0000502(proteasome complex);GO:0002223(stimulatory C-type lectin receptor signaling pathway);GO:0002479(antigen processing and presentation of exogenous peptide antigen via MHC class I, TAP-dependent);GO:0003723(RNA binding);GO:0005515(protein binding);GO:0005524(ATP binding);GO:0005634(nucleus);GO:0…	03050(Proteasome);05165(Human papillomavirus infection);05169(Epstein-Barr virus infection);05203(Viral carcinogenesis);05203(Viral carcinogenesis)	NA	NA	proteasome 26S subunit, ATPase 1 [Source:HGNC Symbol;Acc:HGNC:9547]	retained_intron;protein_coding	42.3551	47.2106	42.884	85.4685	92.0556	80.7203	0.512885	-0.963293	9.64669e-08	4.36981e-06	down	no
ENSG00000283511	AC137936	ENST00000638124;ENST00000636329	NA	NA	NA	NA	novel pseudogene	processed_transcript;transcribed_unitary_pseudogene	0.54872	0.376992	0.679277	0.0833872	0.0207088	0.0411569	11.0496	3.46592	9.7315e-08	4.3951e-06	up	yes
ENSG00000165794	SLC39A2	ENST00000554422;ENST00000298681;ENST00000554128	GO:0005385(zinc ion transmembrane transporter activity);GO:0005515(protein binding);GO:0005886(plasma membrane);GO:0005887(integral component of plasma membrane);GO:0006811(ion transport);GO:0006829(zinc ion transport);GO:0016020(membrane);GO:0016021(integral component of membrane);GO:0030001(metal ion transport);GO:0031410(cytoplasmic vesicle);GO:0036464(cytoplasmic ribonucleoprotein granule);GO…	NA	K14709	NA	solute carrier family 39 member 2 [Source:HGNC Symbol;Acc:HGNC:17127]	protein_coding;retained_intron	0.0519822	0.0300656	0.0970285	0.511549	0.561001	0.613768	0.106194	-3.23523	9.77074e-08	4.39973e-06	down	yes
ENSG00000117472	TSPAN1	ENST00000372003;ENST00000464786;ENST00000470318;ENST00000472170;ENST00000482143;ENST00000498443;ENST00000469330;ENST00000482928;ENST00000475163	GO:0005515(protein binding);GO:0005654(nucleoplasm);GO:0005737(cytoplasm);GO:0005764(lysosome);GO:0005765(lysosomal membrane);GO:0005886(plasma membrane);GO:0005887(integral component of plasma membrane);GO:0016020(membrane);GO:0016021(integral component of membrane);GO:0030054(cell junction);GO:0031982(vesicle);GO:0043231(intracellular membrane-bounded organelle);GO:0048471(perinuclear region of…	NA	K17348	NA	tetraspanin 1 [Source:HGNC Symbol;Acc:HGNC:20657]	protein_coding;processed_transcript	37.3453	46.1653	47.5656	20.7957	21.8049	20.648	2.07239	1.0513	9.96515e-08	4.474e-06	up	yes
ENSG00000185483	ROR1	ENST00000371079;ENST00000545203;ENST00000371080;ENST00000482426	GO:0000166(nucleotide binding);GO:0001725(stress fiber);GO:0004672(protein kinase activity);GO:0004714(transmembrane receptor protein tyrosine kinase activity);GO:0005515(protein binding);GO:0005524(ATP binding);GO:0005737(cytoplasm);GO:0005886(plasma membrane);GO:0005887(integral component of plasma membrane);GO:0006468(protein phosphorylation);GO:0007169(transmembrane receptor protein tyrosine …	04310(Wnt signaling pathway);04310(Wnt signaling pathway)	K05122	EC:2.7.10.1	receptor tyrosine kinase like orphan receptor 1 [Source:HGNC Symbol;Acc:HGNC:10256]	protein_coding;processed_transcript	0.778006	0.714706	0.507487	0.189322	0.11342	0.0799573	5.22655	2.38586	1.06527e-07	4.76859e-06	up	yes
ENSG00000143842	SOX13	ENST00000618875;ENST00000367203;ENST00000367204;ENST00000534185;ENST00000528591;ENST00000272193;ENST00000525258;ENST00000525442;ENST00000530882;ENST00000480326	GO:0000122(negative regulation of transcription by RNA polymerase II);GO:0000790(nuclear chromatin);GO:0000976(transcription regulatory region sequence-specific DNA binding);GO:0000977(RNA polymerase II regulatory region sequence-specific DNA binding);GO:0000981(DNA-binding transcription factor activity, RNA polymerase II-specific);GO:0001217(DNA-binding transcription repressor activity);GO:00036…	NA	K09269	NA	SRY-box transcription factor 13 [Source:HGNC Symbol;Acc:HGNC:11192]	protein_coding;processed_transcript;retained_intron;nonsense_mediated_decay	11.2479	10.3951	11.4674	4.85611	5.42765	5.71945	2.06898	1.04892	1.09131e-07	4.86807e-06	up	yes
ENSG00000151445	VIPAS39	ENST00000557658;ENST00000553888;ENST00000343765;ENST00000327028;ENST00000556909;ENST00000553691;ENST00000553576;ENST00000555854;ENST00000448935;ENST00000557466;ENST00000556412	GO:0005515(protein binding);GO:0005737(cytoplasm);GO:0005768(endosome);GO:0005769(early endosome);GO:0005770(late endosome);GO:0005794(Golgi apparatus);GO:0006886(intracellular protein transport);GO:0007283(spermatogenesis);GO:0008333(endosome to lysosome transport);GO:0015031(protein transport);GO:0017185(peptidyl-lysine hydroxylation);GO:0030154(cell differentiation);GO:0030199(collagen fibril …	NA	K23287	NA	VPS33B interacting protein, apical-basolateral polarity regulator, spe-39 homolog [Source:HGNC Symbol;Acc:HGNC:20347]	protein_coding;processed_transcript;retained_intron	4.87191	5.1675	5.27223	11.6471	10.9578	11.7843	0.445245	-1.16733	1.09391e-07	4.86807e-06	down	yes
ENSG00000053254	FOXN3	ENST00000345097;ENST00000615335;ENST00000553840;ENST00000555010;ENST00000555353;ENST00000557718;ENST00000261302;ENST00000555855;ENST00000557258;ENST00000557261;ENST00000553353;ENST00000556916;ENST00000554005;ENST00000553904;ENST00000555658;ENST00000557496;ENST00000556541;ENST00000557572;ENST00000555034	GO:0000790(nuclear chromatin);GO:0000981(DNA-binding transcription factor activity, RNA polymerase II-specific);GO:0003677(DNA binding);GO:0003700(DNA-binding transcription factor activity);GO:0005515(protein binding);GO:0005634(nucleus);GO:0006355(regulation of transcription, DNA-templated);GO:0006357(regulation of transcription by RNA polymerase II);GO:0007049(cell cycle);GO:0007095(mitotic G2 …	NA	NA	NA	forkhead box N3 [Source:HGNC Symbol;Acc:HGNC:1928]	protein_coding;processed_transcript;nonsense_mediated_decay	1.99545	1.93051	2.23572	4.63184	3.97489	5.34521	0.441636	-1.17907	1.11591e-07	4.95145e-06	down	yes
ENSG00000164741	DLC1	ENST00000276297;ENST00000316609;ENST00000631382;ENST00000510318;ENST00000510250;ENST00000521730;ENST00000513883;ENST00000515225;ENST00000358919;ENST00000529018;ENST00000517333;ENST00000506171;ENST00000520226;ENST00000503161;ENST00000517868;ENST00000511869;ENST00000512044;ENST00000509922	GO:0001843(neural tube closure);GO:0003007(heart morphogenesis);GO:0005096(GTPase activator activity);GO:0005515(protein binding);GO:0005634(nucleus);GO:0005737(cytoplasm);GO:0005829(cytosol);GO:0005901(caveola);GO:0005925(focal adhesion);GO:0006915(apoptotic process);GO:0006919(activation of cysteine-type endopeptidase activity involved in apoptotic process);GO:0007165(signal transduction);GO:00…	NA	K20632	NA	DLC1 Rho GTPase activating protein [Source:HGNC Symbol;Acc:HGNC:2897]	protein_coding;processed_transcript;retained_intron	0.792311	0.789301	0.929016	0.0738072	0.101921	0.2739	5.58379	2.48125	1.19249e-07	5.27581e-06	up	yes
ENSG00000234155	LINC02535	ENST00000455071	NA	NA	NA	NA	long intergenic non-protein coding RNA 2535 [Source:HGNC Symbol;Acc:HGNC:53569]	lncRNA	0.671026	0.720204	0.747899	0.108101	0.033746	0.0001	15.0699	3.9136	1.22873e-07	5.42033e-06	up	yes
ENSG00000125657	TNFSF9	ENST00000245817	GO:0005102(signaling receptor binding);GO:0005125(cytokine activity);GO:0005164(tumor necrosis factor receptor binding);GO:0005515(protein binding);GO:0005615(extracellular space);GO:0005886(plasma membrane);GO:0006955(immune response);GO:0007165(signal transduction);GO:0007267(cell-cell signaling);GO:0016020(membrane);GO:0016021(integral component of membrane);GO:0032813(tumor necrosis factor re…	04060(Cytokine-cytokine receptor interaction)	K05472	NA	TNF superfamily member 9 [Source:HGNC Symbol;Acc:HGNC:11939]	protein_coding	5.89536	6.8084	5.91253	1.73012	1.87949	2.0608	3.28306	1.71504	1.25293e-07	5.51108e-06	up	yes
ENSG00000110944	IL23A	ENST00000228534;ENST00000622119;ENST00000619177	GO:0001916(positive regulation of T cell mediated cytotoxicity);GO:0002230(positive regulation of defense response to virus by host);GO:0002376(immune system process);GO:0002827(positive regulation of T-helper 1 type immune response);GO:0005125(cytokine activity);GO:0005515(protein binding);GO:0005576(extracellular region);GO:0005615(extracellular space);GO:0005788(endoplasmic reticulum lumen);GO…	04060(Cytokine-cytokine receptor interaction);04625(C-type lectin receptor signaling pathway);04630(Jak-STAT signaling pathway);04659(Th17 cell differentiation);05133(Pertussis);05152(Tuberculosis);05200(Pathways in cancer);05321(Inflammatory bowel disease (IBD));05323(Rheumatoid arthritis);05323(Rheumatoid arthritis)	K05426	NA	interleukin 23 subunit alpha [Source:HGNC Symbol;Acc:HGNC:15488]	protein_coding;processed_transcript	3.20907	2.85256	3.52111	0.550853	0.44796	0.914654	5.00805	2.32425	1.40055e-07	6.14257e-06	up	yes
ENSG00000205808	PLPP6	ENST00000381883	GO:0005515(protein binding);GO:0005886(plasma membrane);GO:0006695(cholesterol biosynthetic process);GO:0016020(membrane);GO:0016021(integral component of membrane);GO:0016787(hydrolase activity);GO:0042392(sphingosine-1-phosphate phosphatase activity);GO:0042577(lipid phosphatase activity);GO:0046839(phospholipid dephosphorylation)	NA	K22904	EC:3.1.3.-	phospholipid phosphatase 6 [Source:HGNC Symbol;Acc:HGNC:23682]	protein_coding	4.3677	4.21822	4.12655	9.8598	9.66645	11.0476	0.415796	-1.26605	1.42779e-07	6.244e-06	down	yes
ENSG00000257219	LNCOG	ENST00000550380;ENST00000553247	NA	NA	NA	NA	lncRNA osteogenesis associated [Source:HGNC Symbol;Acc:HGNC:53336]	lncRNA	0.435016	0.346991	0.722427	0.0425736	0.0224652	0.0827514	10.1795	3.3476	1.49313e-07	6.51101e-06	up	yes
ENSG00000259230	LINC02323	ENST00000559946	NA	NA	NA	NA	long intergenic non-protein coding RNA 2323 [Source:HGNC Symbol;Acc:HGNC:53242]	lncRNA	0.15247	0.219222	0.280806	1.23914	0.929635	2.99036	0.126474	-2.98308	1.53823e-07	6.6832e-06	down	yes
ENSG00000167191	GPRC5B	ENST00000562348;ENST00000300571;ENST00000570142;ENST00000569102;ENST00000569479;ENST00000568214;ENST00000564449;ENST00000569847;ENST00000566822;ENST00000535671;ENST00000562469	GO:0001664(G protein-coupled receptor binding);GO:0004930(G protein-coupled receptor activity);GO:0005615(extracellular space);GO:0005654(nucleoplasm);GO:0005730(nucleolus);GO:0005829(cytosol);GO:0005886(plasma membrane);GO:0007165(signal transduction);GO:0007186(G protein-coupled receptor signaling pathway);GO:0009986(cell surface);GO:0016020(membrane);GO:0016021(integral component of membrane);…	NA	K04619	NA	G protein-coupled receptor class C group 5 member B [Source:HGNC Symbol;Acc:HGNC:13308]	retained_intron;protein_coding;processed_transcript	2.59885	2.51155	2.24249	0.754528	0.916539	0.438583	3.48536	1.80131	1.54143e-07	6.6832e-06	up	yes
ENSG00000133101	CCNA1	ENST00000255465;ENST00000440264;ENST00000625767;ENST00000630422	GO:0000079(regulation of cyclin-dependent protein serine/threonine kinase activity);GO:0000083(regulation of transcription involved in G1/S transition of mitotic cell cycle);GO:0000307(cyclin-dependent protein kinase holoenzyme complex);GO:0005515(protein binding);GO:0005634(nucleus);GO:0005654(nucleoplasm);GO:0005737(cytoplasm);GO:0005829(cytosol);GO:0007049(cell cycle);GO:0007141(male meiosis I…	04110(Cell cycle);04152(AMPK signaling pathway);04218(Cellular senescence);04914(Progesterone-mediated oocyte maturation);05161(Hepatitis B);05165(Human papillomavirus infection);05166(Human T-cell leukemia virus 1 infection);05169(Epstein-Barr virus infection);05200(Pathways in cancer);05202(Transcriptional misregulation in cancer);05203(Viral carcinogenesis);05221(Acute myeloid leukemia);05221(…	K06627	NA	cyclin A1 [Source:HGNC Symbol;Acc:HGNC:1577]	protein_coding	7.59485	7.86666	7.75243	17.3586	17.5193	47.7241	0.281034	-1.83118	1.54593e-07	6.68361e-06	down	yes
ENSG00000157111	TMEM171	ENST00000454765;ENST00000287773	GO:0005515(protein binding);GO:0016020(membrane);GO:0016021(integral component of membrane);GO:0016021(integral component of membrane)	NA	NA	NA	transmembrane protein 171 [Source:HGNC Symbol;Acc:HGNC:27031]	protein_coding	4.79067	4.07154	4.53188	1.21695	1.25262	0.826649	4.06347	2.02271	1.55344e-07	6.69702e-06	up	yes
ENSG00000165934	CPSF2	ENST00000298875;ENST00000555244;ENST00000554290;ENST00000553427;ENST00000556622	GO:0000398(mRNA splicing, via spliceosome);GO:0003723(RNA binding);GO:0005515(protein binding);GO:0005634(nucleus);GO:0005654(nucleoplasm);GO:0005847(mRNA cleavage and polyadenylation specificity factor complex);GO:0006369(termination of RNA polymerase II transcription);GO:0006378(mRNA polyadenylation);GO:0006379(mRNA cleavage);GO:0006397(mRNA processing);GO:0006398(mRNA 3'-end processing by stem…	03015(mRNA surveillance pathway);03015(mRNA surveillance pathway)	K14402	NA	cleavage and polyadenylation specific factor 2 [Source:HGNC Symbol;Acc:HGNC:2325]	protein_coding;nonsense_mediated_decay;retained_intron	13.9938	13.9628	14.3906	29.5027	26.2825	25.4373	0.521373	-0.939611	1.56528e-07	6.72894e-06	down	no
ENSG00000138413	IDH1	ENST00000415913;ENST00000462386;ENST00000481557;ENST00000415282;ENST00000484575;ENST00000446179;ENST00000451391;ENST00000345146;ENST00000417583	GO:0000287(magnesium ion binding);GO:0004448(isocitrate dehydrogenase activity);GO:0004450(isocitrate dehydrogenase (NADP+) activity);GO:0005576(extracellular region);GO:0005737(cytoplasm);GO:0005739(mitochondrion);GO:0005777(peroxisome);GO:0005782(peroxisomal matrix);GO:0005829(cytosol);GO:0006097(glyoxylate cycle);GO:0006099(tricarboxylic acid cycle);GO:0006102(isocitrate metabolic process);GO:…	00020(Citrate cycle (TCA cycle));00480(Glutathione metabolism);04146(Peroxisome);05230(Central carbon metabolism in cancer);05230(Central carbon metabolism in cancer)	NA	NA	isocitrate dehydrogenase (NADP(+)) 1 [Source:HGNC Symbol;Acc:HGNC:5382]	protein_coding;retained_intron	15.4391	17.0455	14.5431	31.9168	28.4466	34.1665	0.497491	-1.00726	1.59722e-07	6.831e-06	down	yes
ENSG00000180543	TSPYL5	ENST00000322128	GO:0003682(chromatin binding);GO:0005515(protein binding);GO:0005634(nucleus);GO:0006334(nucleosome assembly);GO:0008284(positive regulation of cell population proliferation);GO:0031398(positive regulation of protein ubiquitination);GO:0040008(regulation of growth);GO:0042393(histone binding);GO:0051897(positive regulation of protein kinase B signaling);GO:0071480(cellular response to gamma radia…	NA	K11288	NA	TSPY like 5 [Source:HGNC Symbol;Acc:HGNC:29367]	protein_coding	5.10251	4.71416	4.95187	1.74505	1.7044	2.1349	2.64463	1.40307	1.59803e-07	6.831e-06	up	yes
ENSG00000281039	AC005154	ENST00000598361	GO:0003839(gamma-glutamylcyclotransferase activity);GO:0016829(lyase activity)	NA	NA	NA	novel protein	protein_coding	0.0001	2.45496	2.4829	0.0001	0.0001	0.0001	16459.9	14.0067	1.61724e-07	6.89371e-06	up	yes
ENSG00000140948	ZCCHC14	ENST00000268616;ENST00000671377;ENST00000561928;ENST00000568020;ENST00000565193	GO:0003676(nucleic acid binding);GO:0005515(protein binding);GO:0008270(zinc ion binding);GO:0035091(phosphatidylinositol binding);GO:0046872(metal ion binding);GO:0046872(metal ion binding)	NA	NA	NA	zinc finger CCHC-type containing 14 [Source:HGNC Symbol;Acc:HGNC:24134]	protein_coding;nonsense_mediated_decay;retained_intron	1.08865	0.914831	1.11563	2.87828	2.69113	2.47445	0.387763	-1.36675	1.76219e-07	7.49054e-06	down	yes
ENSG00000172817	CYP7B1	ENST00000310193;ENST00000523954	GO:0004497(monooxygenase activity);GO:0005506(iron ion binding);GO:0005783(endoplasmic reticulum);GO:0005789(endoplasmic reticulum membrane);GO:0006629(lipid metabolic process);GO:0006694(steroid biosynthetic process);GO:0006699(bile acid biosynthetic process);GO:0008202(steroid metabolic process);GO:0008203(cholesterol metabolic process);GO:0008395(steroid hydroxylase activity);GO:0008396(oxyste…	00120(Primary bile acid biosynthesis);00140(Steroid hormone biosynthesis);00140(Steroid hormone biosynthesis)	K07430	EC:1.14.14.29	cytochrome P450 family 7 subfamily B member 1 [Source:HGNC Symbol;Acc:HGNC:2652]	protein_coding;processed_transcript	0.0186612	0.0154365	0.0001	0.160891	0.167493	0.117125	0.0767608	-3.70349	1.78352e-07	7.56002e-06	down	yes
ENSG00000198286	CARD11	ENST00000356408;ENST00000355508;ENST00000396946;ENST00000480332	GO:0001772(immunological synapse);GO:0002223(stimulatory C-type lectin receptor signaling pathway);GO:0002377(immunoglobulin production);GO:0004385(guanylate kinase activity);GO:0005515(protein binding);GO:0005737(cytoplasm);GO:0005829(cytosol);GO:0005886(plasma membrane);GO:0007165(signal transduction);GO:0007249(I-kappaB kinase/NF-kappaB signaling);GO:0016020(membrane);GO:0030183(B cell differe…	04064(NF-kappa B signaling pathway);04660(T cell receptor signaling pathway);04662(B cell receptor signaling pathway);04662(B cell receptor signaling pathway)	K07367	NA	caspase recruitment domain family member 11 [Source:HGNC Symbol;Acc:HGNC:16393]	protein_coding;retained_intron	17.9898	18.5771	19.3263	9.09362	10.108	7.8382	2.06707	1.04759	1.82096e-07	7.69722e-06	up	yes
ENSG00000198435	NRARP	ENST00000356628	GO:0000122(negative regulation of transcription by RNA polymerase II);GO:0001569(branching involved in blood vessel morphogenesis);GO:0001938(positive regulation of endothelial cell proliferation);GO:0002040(sprouting angiogenesis);GO:0002043(blood vessel endothelial cell proliferation involved in sprouting angiogenesis);GO:0005515(protein binding);GO:0007219(Notch signaling pathway);GO:0007275(m…	NA	NA	NA	NOTCH regulated ankyrin repeat protein [Source:HGNC Symbol;Acc:HGNC:33843]	protein_coding	35.9359	34.7049	34.7994	67.8484	72.0083	63.3769	0.518813	-0.946714	1.83728e-07	7.74466e-06	down	no
ENSG00000256812	CAPNS2	ENST00000457326	GO:0004198(calcium-dependent cysteine-type endopeptidase activity);GO:0005509(calcium ion binding);GO:0005515(protein binding);GO:0005737(cytoplasm);GO:0005829(cytosol);GO:0005886(plasma membrane);GO:0006508(proteolysis);GO:0016020(membrane);GO:0022617(extracellular matrix disassembly);GO:0046872(metal ion binding)	NA	K08584	NA	calpain small subunit 2 [Source:HGNC Symbol;Acc:HGNC:16371]	protein_coding	0.544158	0.597007	1.04546	3.66542	2.95482	4.2044	0.202005	-2.30754	1.84648e-07	7.75063e-06	down	yes
ENSG00000168453	HR	ENST00000381418;ENST00000522016;ENST00000312841;ENST00000519619;ENST00000522759;ENST00000518461;ENST00000522039;ENST00000518377;ENST00000517699	GO:0000785(chromatin);GO:0000976(transcription regulatory region sequence-specific DNA binding);GO:0003677(DNA binding);GO:0003714(transcription corepressor activity);GO:0005515(protein binding);GO:0005634(nucleus);GO:0005654(nucleoplasm);GO:0006355(regulation of transcription, DNA-templated);GO:0016491(oxidoreductase activity);GO:0016604(nuclear body);GO:0031490(chromatin DNA binding);GO:0032454…	NA	K00478	EC:1.14.11.-	HR lysine demethylase and nuclear receptor corepressor [Source:HGNC Symbol;Acc:HGNC:5172]	protein_coding;retained_intron;processed_transcript;nonsense_mediated_decay	1.80473	1.67882	1.89238	3.37019	5.53635	4.72912	0.394255	-1.3428	1.84892e-07	7.75063e-06	down	yes
ENSG00000085491	SLC25A24	ENST00000565488;ENST00000648874;ENST00000569674;ENST00000370041;ENST00000264128	GO:0005347(ATP transmembrane transporter activity);GO:0005509(calcium ion binding);GO:0005739(mitochondrion);GO:0005743(mitochondrial inner membrane);GO:0006839(mitochondrial transport);GO:0010941(regulation of cell death);GO:0015867(ATP transport);GO:0016020(membrane);GO:0016021(integral component of membrane);GO:0034599(cellular response to oxidative stress);GO:0046872(metal ion binding);GO:005…	NA	K14684	NA	solute carrier family 25 member 24 [Source:HGNC Symbol;Acc:HGNC:20662]	protein_coding;nonsense_mediated_decay	16.6725	15.4513	16.3564	8.91045	8.09175	7.0735	2.01366	1.00982	1.89931e-07	7.93996e-06	up	yes
ENSG00000137038	DMAC1	ENST00000358227;ENST00000484082;ENST00000469050	GO:0005739(mitochondrion);GO:0005743(mitochondrial inner membrane);GO:0005747(mitochondrial respiratory chain complex I);GO:0016020(membrane);GO:0016021(integral component of membrane);GO:0032981(mitochondrial respiratory chain complex I assembly);GO:0032981(mitochondrial respiratory chain complex I assembly)	NA	NA	NA	distal membrane arm assembly complex 1 [Source:HGNC Symbol;Acc:HGNC:30536]	protein_coding;processed_transcript	11.2796	12.9924	11.8539	27.7219	27.6936	21.2173	0.471414	-1.08493	1.94421e-07	8.10534e-06	down	yes
ENSG00000107731	UNC5B	ENST00000335350;ENST00000373192	GO:0001525(angiogenesis);GO:0005042(netrin receptor activity);GO:0005515(protein binding);GO:0005886(plasma membrane);GO:0006915(apoptotic process);GO:0007165(signal transduction);GO:0007275(multicellular organism development);GO:0007411(axon guidance);GO:0014068(positive regulation of phosphatidylinositol 3-kinase signaling);GO:0016020(membrane);GO:0016021(integral component of membrane);GO:0033…	04360(Axon guidance);04360(Axon guidance)	K07521	NA	unc-5 netrin receptor B [Source:HGNC Symbol;Acc:HGNC:12568]	protein_coding	2.2232	1.90603	2.38237	5.82051	4.8349	20.2833	0.210468	-2.24833	1.96546e-07	8.17148e-06	down	yes
ENSG00000243566	UPK3B	ENST00000334348;ENST00000257632;ENST00000394849;ENST00000469114;ENST00000490360	GO:0005886(plasma membrane);GO:0010629(negative regulation of gene expression);GO:0016020(membrane);GO:0016021(integral component of membrane);GO:0016021(integral component of membrane)	NA	NA	NA	uroplakin 3B [Source:HGNC Symbol;Acc:HGNC:21444]	protein_coding;retained_intron	0.441153	0.322857	0.373697	1.50995	1.99835	1.40124	0.231734	-2.10946	2.12358e-07	8.80475e-06	down	yes
ENSG00000127124	HIVEP3	ENST00000372584;ENST00000491442;ENST00000372583;ENST00000479350;ENST00000460604;ENST00000643665;ENST00000489103	GO:0003676(nucleic acid binding);GO:0003677(DNA binding);GO:0005634(nucleus);GO:0005737(cytoplasm);GO:0035914(skeletal muscle cell differentiation);GO:0045893(positive regulation of transcription, DNA-templated);GO:0046872(metal ion binding);GO:0046872(metal ion binding)	NA	K09239	NA	HIVEP zinc finger 3 [Source:HGNC Symbol;Acc:HGNC:13561]	protein_coding;processed_transcript	0.761995	0.553221	0.798656	0.251947	0.183797	0.185152	3.40455	1.76746	2.22619e-07	9.205e-06	up	yes
ENSG00000144810	COL8A1	ENST00000273342;ENST00000261037;ENST00000483969;ENST00000652472;ENST00000463753;ENST00000621757;ENST00000474648;ENST00000452013;ENST00000462604	GO:0001525(angiogenesis);GO:0005201(extracellular matrix structural constituent);GO:0005515(protein binding);GO:0005576(extracellular region);GO:0005581(collagen trimer);GO:0005591(collagen type VIII trimer);GO:0005604(basement membrane);GO:0005615(extracellular space);GO:0005788(endoplasmic reticulum lumen);GO:0007155(cell adhesion);GO:0010811(positive regulation of cell-substrate adhesion);GO:0…	NA	NA	NA	collagen type VIII alpha 1 chain [Source:HGNC Symbol;Acc:HGNC:2215]	protein_coding;processed_transcript	0.865929	0.748826	0.228125	0.0802326	0.119699	0.0962335	6.22246	2.63749	2.29059e-07	9.44559e-06	up	yes
ENSG00000182247	UBE2E2	ENST00000396703;ENST00000335798;ENST00000425792;ENST00000628311;ENST00000613545;ENST00000427371;ENST00000452894	GO:0000166(nucleotide binding);GO:0000209(protein polyubiquitination);GO:0004842(ubiquitin-protein transferase activity);GO:0005515(protein binding);GO:0005524(ATP binding);GO:0005634(nucleus);GO:0006974(cellular response to DNA damage stimulus);GO:0016567(protein ubiquitination);GO:0016740(transferase activity);GO:0032020(ISG15-protein conjugation);GO:0042296(ISG15 transferase activity);GO:00616…	04120(Ubiquitin mediated proteolysis);04120(Ubiquitin mediated proteolysis)	K20217	EC:2.3.2.23	ubiquitin conjugating enzyme E2 E2 [Source:HGNC Symbol;Acc:HGNC:12478]	protein_coding;nonsense_mediated_decay;processed_transcript	3.30563	2.30016	3.11996	6.64919	8.50848	7.96955	0.377294	-1.40624	2.3111e-07	9.49951e-06	down	yes
ENSG00000196872	CRACDL	ENST00000397899;ENST00000423771;ENST00000420294;ENST00000464413;ENST00000462314;ENST00000415261;ENST00000428096	NA	NA	NA	NA	CRACD like [Source:HGNC Symbol;Acc:HGNC:33454]	protein_coding;processed_transcript	0.156033	0.190923	0.209275	0.681019	0.780458	0.962083	0.22951	-2.12337	2.31619e-07	9.49951e-06	down	yes
ENSG00000078269	SYNJ2	ENST00000355585;ENST00000367113;ENST00000638626;ENST00000367122;ENST00000367112;ENST00000485863;ENST00000640569;ENST00000449320;ENST00000640338	GO:0003676(nucleic acid binding);GO:0003723(RNA binding);GO:0004439(phosphatidylinositol-4,5-bisphosphate 5-phosphatase activity);GO:0005515(protein binding);GO:0005737(cytoplasm);GO:0005829(cytosol);GO:0005856(cytoskeleton);GO:0005886(plasma membrane);GO:0006661(phosphatidylinositol biosynthetic process);GO:0007420(brain development);GO:0016020(membrane);GO:0016787(hydrolase activity);GO:0017124…	00562(Inositol phosphate metabolism);04070(Phosphatidylinositol signaling system);04070(Phosphatidylinositol signaling system)	K20279	EC:3.1.3.36	synaptojanin 2 [Source:HGNC Symbol;Acc:HGNC:11504]	protein_coding;processed_transcript;nonsense_mediated_decay;retained_intron	6.57077	5.55451	6.17989	3.21784	2.90597	2.86187	2.03715	1.02655	2.35112e-07	9.61679e-06	up	yes
ENSG00000139946	PELI2	ENST00000267460;ENST00000559044;ENST00000561019	GO:0000209(protein polyubiquitination);GO:0001934(positive regulation of protein phosphorylation);GO:0005515(protein binding);GO:0005829(cytosol);GO:0008063(Toll signaling pathway);GO:0008592(regulation of Toll signaling pathway);GO:0016567(protein ubiquitination);GO:0016740(transferase activity);GO:0034450(ubiquitin-ubiquitin ligase activity);GO:0043123(positive regulation of I-kappaB kinase/NF-…	NA	K11964	EC:2.3.2.27	pellino E3 ubiquitin protein ligase family member 2 [Source:HGNC Symbol;Acc:HGNC:8828]	protein_coding	0.143454	0.158627	0.170446	0.673728	0.48044	1.97737	0.150893	-2.7284	2.40817e-07	9.82363e-06	down	yes
ENSG00000136696	IL36B	ENST00000259213;ENST00000327407	GO:0002376(immune system process);GO:0002437(inflammatory response to antigenic stimulus);GO:0005125(cytokine activity);GO:0005149(interleukin-1 receptor binding);GO:0005576(extracellular region);GO:0005615(extracellular space);GO:0006954(inflammatory response);GO:0006955(immune response);GO:0010628(positive regulation of gene expression);GO:0019221(cytokine-mediated signaling pathway);GO:0045087…	04060(Cytokine-cytokine receptor interaction);04060(Cytokine-cytokine receptor interaction)	K05486	NA	interleukin 36 beta [Source:HGNC Symbol;Acc:HGNC:15564]	protein_coding	0.499638	0.356717	0.541748	0.062953	0.0506214	0.0001	12.2992	3.62049	2.53326e-07	1.03052e-05	up	yes
ENSG00000110218	PANX1	ENST00000227638;ENST00000436171	GO:0002020(protease binding);GO:0002931(response to ischemia);GO:0003779(actin binding);GO:0005102(signaling receptor binding);GO:0005198(structural molecule activity);GO:0005243(gap junction channel activity);GO:0005262(calcium channel activity);GO:0005515(protein binding);GO:0005783(endoplasmic reticulum);GO:0005789(endoplasmic reticulum membrane);GO:0005886(plasma membrane);GO:0005921(gap junc…	04621(NOD-like receptor signaling pathway);04621(NOD-like receptor signaling pathway)	K03443	NA	pannexin 1 [Source:HGNC Symbol;Acc:HGNC:8599]	protein_coding	12.057	11.1681	12.2633	5.35407	4.48734	5.33428	2.33851	1.22559	2.53979e-07	1.03052e-05	up	yes
ENSG00000129226	CD68	ENST00000250092;ENST00000380498;ENST00000584502;ENST00000584180	GO:0002437(inflammatory response to antigenic stimulus);GO:0002605(negative regulation of dendritic cell antigen processing and presentation);GO:0005515(protein binding);GO:0005764(lysosome);GO:0005765(lysosomal membrane);GO:0005768(endosome);GO:0005886(plasma membrane);GO:0007568(aging);GO:0010008(endosome membrane);GO:0016020(membrane);GO:0016021(integral component of membrane);GO:0031669(cellu…	04142(Lysosome);04142(Lysosome)	NA	NA	CD68 molecule [Source:HGNC Symbol;Acc:HGNC:1693]	protein_coding	21.9334	24.03	24.6257	11.0384	8.63427	11.933	2.23343	1.15926	2.73076e-07	1.10505e-05	up	yes
ENSG00000147854	UHRF2	ENST00000485617;ENST00000381373;ENST00000492853;ENST00000484159;ENST00000276893;ENST00000468435;ENST00000481049;ENST00000469298;ENST00000477183;ENST00000461236;ENST00000481243;ENST00000450508;ENST00000479000	GO:0003677(DNA binding);GO:0004842(ubiquitin-protein transferase activity);GO:0005515(protein binding);GO:0005634(nucleus);GO:0005654(nucleoplasm);GO:0005720(nuclear heterochromatin);GO:0007049(cell cycle);GO:0010216(maintenance of DNA methylation);GO:0016567(protein ubiquitination);GO:0016740(transferase activity);GO:0030154(cell differentiation);GO:0042393(histone binding);GO:0046872(metal ion …	NA	K15713	EC:2.3.2.27	ubiquitin like with PHD and ring finger domains 2 [Source:HGNC Symbol;Acc:HGNC:12557]	processed_transcript;protein_coding;retained_intron;nonsense_mediated_decay	4.87771	4.05923	4.02404	9.2981	7.61218	9.93568	0.482791	-1.05053	2.79762e-07	1.12909e-05	down	yes
ENSG00000172380	GNG12	ENST00000370982;ENST00000494936	GO:0003924(GTPase activity);GO:0005515(protein binding);GO:0005834(heterotrimeric G-protein complex);GO:0005884(actin filament);GO:0005886(plasma membrane);GO:0007165(signal transduction);GO:0007186(G protein-coupled receptor signaling pathway);GO:0016020(membrane);GO:0021987(cerebral cortex development);GO:0030165(PDZ domain binding);GO:0031680(G-protein beta/gamma-subunit complex);GO:0031681(G-…	04010(MAPK signaling pathway);04014(Ras signaling pathway);04062(Chemokine signaling pathway);04151(PI3K-Akt signaling pathway);04371(Apelin signaling pathway);04713(Circadian entrainment);04723(Retrograde endocannabinoid signaling);04724(Glutamatergic synapse);04725(Cholinergic synapse);04726(Serotonergic synapse);04727(GABAergic synapse);04728(Dopaminergic synapse);04810(Regulation of actin cyt…	K04347	NA	G protein subunit gamma 12 [Source:HGNC Symbol;Acc:HGNC:19663]	protein_coding;processed_transcript	55.3156	56.7474	57.1283	30.8065	25.8922	31.1335	1.9263	0.945833	2.83533e-07	1.14128e-05	up	no
ENSG00000118898	PPL	ENST00000345988;ENST00000590093;ENST00000588556;ENST00000589090;ENST00000592772;ENST00000590782	GO:0001533(cornified envelope);GO:0005198(structural molecule activity);GO:0005200(structural constituent of cytoskeleton);GO:0005515(protein binding);GO:0005737(cytoplasm);GO:0005829(cytosol);GO:0005856(cytoskeleton);GO:0005882(intermediate filament);GO:0005886(plasma membrane);GO:0009612(response to mechanical stimulus);GO:0016020(membrane);GO:0030054(cell junction);GO:0030057(desmosome);GO:003…	NA	NA	NA	periplakin [Source:HGNC Symbol;Acc:HGNC:9273]	protein_coding;retained_intron	29.2864	28.0754	29.8452	54.534	49.0925	68.3661	0.507039	-0.979831	2.86904e-07	1.15179e-05	down	no
ENSG00000130707	ASS1	ENST00000372393;ENST00000493984;ENST00000443588;ENST00000352480;ENST00000492400;ENST00000467695;ENST00000422569;ENST00000372394;ENST00000372386;ENST00000470849	GO:0000050(urea cycle);GO:0000052(citrulline metabolic process);GO:0000053(argininosuccinate metabolic process);GO:0000166(nucleotide binding);GO:0001822(kidney development);GO:0001889(liver development);GO:0003723(RNA binding);GO:0004055(argininosuccinate synthase activity);GO:0005515(protein binding);GO:0005524(ATP binding);GO:0005634(nucleus);GO:0005737(cytoplasm);GO:0005739(mitochondrion);GO:…	00220(Arginine biosynthesis);00250(Alanine, aspartate and glutamate metabolism);05418(Fluid shear stress and atherosclerosis);05418(Fluid shear stress and atherosclerosis)	NA	NA	argininosuccinate synthase 1 [Source:HGNC Symbol;Acc:HGNC:758]	protein_coding;retained_intron;processed_transcript	19.2548	17.1775	18.0208	36.0119	32.5217	60.2683	0.422767	-1.24206	2.88987e-07	1.15709e-05	down	yes
ENSG00000229526	KRT16P4	ENST00000453883;ENST00000580052	NA	NA	NA	NA	keratin 16 pseudogene 4 [Source:HGNC Symbol;Acc:HGNC:37809]	transcribed_processed_pseudogene;processed_transcript	0.129512	0.0664927	0.233827	0.770814	1.61865	1.91012	0.0999707	-3.32235	2.98165e-07	1.1907e-05	down	yes
ENSG00000110799	VWF	ENST00000261405;ENST00000539641;ENST00000321023;ENST00000612016;ENST00000545906;ENST00000621700;ENST00000538635;ENST00000538563;ENST00000540192	GO:0002020(protease binding);GO:0002576(platelet degranulation);GO:0005178(integrin binding);GO:0005201(extracellular matrix structural constituent);GO:0005515(protein binding);GO:0005518(collagen binding);GO:0005576(extracellular region);GO:0005783(endoplasmic reticulum);GO:0007155(cell adhesion);GO:0007596(blood coagulation);GO:0007597(blood coagulation, intrinsic pathway);GO:0007599(hemostasis…	04151(PI3K-Akt signaling pathway);04510(Focal adhesion);04512(ECM-receptor interaction);04610(Complement and coagulation cascades);04611(Platelet activation);05165(Human papillomavirus infection);05165(Human papillomavirus infection)	K03900	NA	von Willebrand factor [Source:HGNC Symbol;Acc:HGNC:12726]	protein_coding;processed_transcript;nonsense_mediated_decay;retained_intron	0.093143	0.0285583	0.0583566	0.352899	0.291916	0.370218	0.177391	-2.49499	3.0422e-07	1.21169e-05	down	yes
ENSG00000225489	AL354707	ENST00000452643;ENST00000666851;ENST00000615168;ENST00000451142;ENST00000443688	NA	NA	NA	NA	novel transcript	lncRNA;retained_intron	0.707948	0.555396	0.852364	2.67235	1.88666	3.73373	0.255128	-1.97071	3.07606e-07	1.22197e-05	down	yes
ENSG00000167759	KLK13	ENST00000595793;ENST00000335422;ENST00000601975;ENST00000441527;ENST00000602090;ENST00000156476;ENST00000596955;ENST00000595547;ENST00000376799	GO:0004175(endopeptidase activity);GO:0004252(serine-type endopeptidase activity);GO:0005515(protein binding);GO:0005576(extracellular region);GO:0005615(extracellular space);GO:0005737(cytoplasm);GO:0006508(proteolysis);GO:0008233(peptidase activity);GO:0008236(serine-type peptidase activity);GO:0016485(protein processing);GO:0016787(hydrolase activity);GO:0030141(secretory granule);GO:0070268(c…	NA	K09463	EC:3.4.21.119	kallikrein related peptidase 13 [Source:HGNC Symbol;Acc:HGNC:6361]	protein_coding;nonsense_mediated_decay	4.77473	3.97879	3.44873	9.84175	11.7494	9.17472	0.396616	-1.33419	3.13237e-07	1.24109e-05	down	yes
ENSG00000107984	DKK1	ENST00000373970;ENST00000467359;ENST00000476752;ENST00000494277	GO:0000122(negative regulation of transcription by RNA polymerase II);GO:0000904(cell morphogenesis involved in differentiation);GO:0001706(endoderm formation);GO:0001707(mesoderm formation);GO:0001942(hair follicle development);GO:0002090(regulation of receptor internalization);GO:0005515(protein binding);GO:0005576(extracellular region);GO:0005615(extracellular space);GO:0005886(plasma membrane…	04310(Wnt signaling pathway);04310(Wnt signaling pathway)	K02165	NA	dickkopf WNT signaling pathway inhibitor 1 [Source:HGNC Symbol;Acc:HGNC:2891]	protein_coding;processed_transcript	64.9876	63.8353	61.6305	28.6189	20.9981	36.6759	2.20706	1.14212	3.28165e-07	1.29685e-05	up	yes
ENSG00000198157	HMGN5	ENST00000358130;ENST00000436386;ENST00000491275;ENST00000447319;ENST00000430960;ENST00000451455;ENST00000373250	GO:0000785(chromatin);GO:0003677(DNA binding);GO:0003682(chromatin binding);GO:0003723(RNA binding);GO:0005634(nucleus);GO:0005654(nucleoplasm);GO:0005739(mitochondrion);GO:0006325(chromatin organization);GO:0006355(regulation of transcription, DNA-templated);GO:0008284(positive regulation of cell population proliferation);GO:0010628(positive regulation of gene expression);GO:0031492(nucleosomal …	NA	K17045	NA	high mobility group nucleosome binding domain 5 [Source:HGNC Symbol;Acc:HGNC:8013]	protein_coding;processed_transcript	1.20448	1.3024	1.15303	3.81636	3.99319	3.74249	0.316819	-1.65827	3.34267e-07	1.31753e-05	down	yes
ENSG00000100311	PDGFB	ENST00000331163;ENST00000381551;ENST00000455790;ENST00000440375	GO:0000139(Golgi membrane);GO:0000165(MAPK cascade);GO:0001892(embryonic placenta development);GO:0001938(positive regulation of endothelial cell proliferation);GO:0002548(monocyte chemotaxis);GO:0002576(platelet degranulation);GO:0003104(positive regulation of glomerular filtration);GO:0005161(platelet-derived growth factor receptor binding);GO:0005515(protein binding);GO:0005518(collagen bindin…	01521(EGFR tyrosine kinase inhibitor resistance);04010(MAPK signaling pathway);04014(Ras signaling pathway);04015(Rap1 signaling pathway);04072(Phospholipase D signaling pathway);04151(PI3K-Akt signaling pathway);04510(Focal adhesion);04540(Gap junction);04630(Jak-STAT signaling pathway);04810(Regulation of actin cytoskeleton);05167(Kaposi sarcoma-associated herpesvirus infection);05200(Pathways …	NA	NA	platelet derived growth factor subunit B [Source:HGNC Symbol;Acc:HGNC:8800]	protein_coding	6.81409	6.02838	7.12422	2.96417	2.60066	2.76024	2.39838	1.26206	3.36485e-07	1.32284e-05	up	yes
ENSG00000165861	ZFYVE1	ENST00000318876;ENST00000556143;ENST00000553891;ENST00000556761;ENST00000394207;ENST00000555072;ENST00000554145;ENST00000556040;ENST00000554250	GO:0000407(phagophore assembly site);GO:0005515(protein binding);GO:0005545(1-phosphatidylinositol binding);GO:0005547(phosphatidylinositol-3,4,5-trisphosphate binding);GO:0005739(mitochondrion);GO:0005776(autophagosome);GO:0005783(endoplasmic reticulum);GO:0005789(endoplasmic reticulum membrane);GO:0005794(Golgi apparatus);GO:0005795(Golgi stack);GO:0005811(lipid droplet);GO:0008270(zinc ion bin…	04140(Autophagy - animal);04140(Autophagy - animal)	K17603	NA	zinc finger FYVE-type containing 1 [Source:HGNC Symbol;Acc:HGNC:13180]	protein_coding;retained_intron;processed_transcript	2.37501	2.81222	2.55166	5.71091	5.37522	8.80374	0.389087	-1.36184	3.3844e-07	1.3259e-05	down	yes
ENSG00000012963	UBR7	ENST00000013070;ENST00000553674;ENST00000554232;ENST00000555329;ENST00000555113;ENST00000553857;ENST00000556871	GO:0003674(molecular_function);GO:0005737(cytoplasm);GO:0008150(biological_process);GO:0008270(zinc ion binding);GO:0016567(protein ubiquitination);GO:0016740(transferase activity);GO:0046872(metal ion binding);GO:0061630(ubiquitin protein ligase activity);GO:0061630(ubiquitin protein ligase activity)	NA	K11979	EC:2.3.2.27	ubiquitin protein ligase E3 component n-recognin 7 [Source:HGNC Symbol;Acc:HGNC:20344]	protein_coding;nonsense_mediated_decay	30.1775	30.3449	29.2418	65.0691	68.9774	47.2059	0.495244	-1.01379	3.39012e-07	1.3259e-05	down	yes
ENSG00000249992	TMEM158	ENST00000503771	GO:0016020(membrane);GO:0016021(integral component of membrane);GO:0042277(peptide binding)	NA	NA	NA	transmembrane protein 158 (gene/pseudogene) [Source:HGNC Symbol;Acc:HGNC:30293]	protein_coding	2.04148	1.23794	1.83289	0.256659	0.43586	0.287223	5.21801	2.3835	3.41593e-07	1.33257e-05	up	yes
ENSG00000119326	CTNNAL1	ENST00000325551;ENST00000374595;ENST00000488130;ENST00000374594;ENST00000374593	GO:0005515(protein binding);GO:0005737(cytoplasm);GO:0005829(cytosol);GO:0005856(cytoskeleton);GO:0005886(plasma membrane);GO:0007155(cell adhesion);GO:0007266(Rho protein signal transduction);GO:0016020(membrane);GO:0045296(cadherin binding);GO:0051015(actin filament binding);GO:0051015(actin filament binding)	NA	NA	NA	catenin alpha like 1 [Source:HGNC Symbol;Acc:HGNC:2512]	protein_coding;processed_transcript	18.6386	17.7834	19.1001	8.73945	8.41496	9.50618	2.08255	1.05835	3.64525e-07	1.41838e-05	up	yes
ENSG00000164120	HPGD	ENST00000514584;ENST00000296522;ENST00000510901;ENST00000541923;ENST00000509512;ENST00000511499;ENST00000508330;ENST00000422112;ENST00000542498;ENST00000510835;ENST00000512410;ENST00000504433;ENST00000506910;ENST00000296521	GO:0001822(kidney development);GO:0004957(prostaglandin E receptor activity);GO:0005615(extracellular space);GO:0005654(nucleoplasm);GO:0005737(cytoplasm);GO:0005829(cytosol);GO:0006629(lipid metabolic process);GO:0006631(fatty acid metabolic process);GO:0006693(prostaglandin metabolic process);GO:0007179(transforming growth factor beta receptor signaling pathway);GO:0007565(female pregnancy);GO:…	05202(Transcriptional misregulation in cancer);05202(Transcriptional misregulation in cancer)	K00069	EC:1.1.1.141	15-hydroxyprostaglandin dehydrogenase [Source:HGNC Symbol;Acc:HGNC:5154]	protein_coding;retained_intron;nonsense_mediated_decay	0.0340775	0.0781737	0.0918414	0.328206	0.478475	0.414069	0.167186	-2.58047	3.70226e-07	1.43688e-05	down	yes
ENSG00000138604	GLCE	ENST00000261858;ENST00000559798;ENST00000559420;ENST00000559500	GO:0000139(Golgi membrane);GO:0005509(calcium ion binding);GO:0005794(Golgi apparatus);GO:0015012(heparan sulfate proteoglycan biosynthetic process);GO:0016020(membrane);GO:0016021(integral component of membrane);GO:0016853(isomerase activity);GO:0016857(racemase and epimerase activity, acting on carbohydrates and derivatives);GO:0030210(heparin biosynthetic process);GO:0042803(protein homodimeri…	00534(Glycosaminoglycan biosynthesis - heparan sulfate / heparin);00534(Glycosaminoglycan biosynthesis - heparan sulfate / heparin)	K01793	EC:5.1.3.17	glucuronic acid epimerase [Source:HGNC Symbol;Acc:HGNC:17855]	protein_coding;processed_transcript	2.8839	4.13336	4.10939	1.42138	1.23213	1.57621	2.63059	1.39538	3.828e-07	1.48189e-05	up	yes
ENSG00000164379	FOXQ1	ENST00000296839	GO:0000122(negative regulation of transcription by RNA polymerase II);GO:0000790(nuclear chromatin);GO:0000978(RNA polymerase II cis-regulatory region sequence-specific DNA binding);GO:0000981(DNA-binding transcription factor activity, RNA polymerase II-specific);GO:0001227(DNA-binding transcription repressor activity, RNA polymerase II-specific);GO:0003677(DNA binding);GO:0003700(DNA-binding tra…	NA	K09410	NA	forkhead box Q1 [Source:HGNC Symbol;Acc:HGNC:20951]	protein_coding	0.833495	0.41779	0.689427	2.48378	2.12382	3.19338	0.248778	-2.00707	3.86535e-07	1.49253e-05	down	yes
ENSG00000111335	OAS2	ENST00000342315;ENST00000392583;ENST00000449768;ENST00000552756;ENST00000551603;ENST00000548941;ENST00000620097	GO:0000166(nucleotide binding);GO:0001730(2'-5'-oligoadenylate synthetase activity);GO:0002376(immune system process);GO:0003723(RNA binding);GO:0003725(double-stranded RNA binding);GO:0005515(protein binding);GO:0005524(ATP binding);GO:0005634(nucleus);GO:0005654(nucleoplasm);GO:0005737(cytoplasm);GO:0005829(cytosol);GO:0006139(nucleobase-containing compound metabolic process);GO:0006401(RNA cat…	04621(NOD-like receptor signaling pathway);05160(Hepatitis C);05162(Measles);05164(Influenza A);05168(Herpes simplex virus 1 infection);05169(Epstein-Barr virus infection);05169(Epstein-Barr virus infection)	NA	NA	2'-5'-oligoadenylate synthetase 2 [Source:HGNC Symbol;Acc:HGNC:8087]	protein_coding;nonsense_mediated_decay;retained_intron	9.5793	8.39373	9.46255	4.64043	4.53502	3.6311	2.14231	1.09917	3.97688e-07	1.5291e-05	up	yes
ENSG00000176148	TCP11L1	ENST00000334274;ENST00000528962;ENST00000532687;ENST00000432887;ENST00000528898;ENST00000531632;ENST00000530419;ENST00000530171;ENST00000602733;ENST00000528107;ENST00000527661	GO:0005515(protein binding);GO:0005874(microtubule);GO:0007165(signal transduction);GO:0007165(signal transduction)	NA	NA	NA	t-complex 11 like 1 [Source:HGNC Symbol;Acc:HGNC:25655]	protein_coding;retained_intron;processed_transcript;nonsense_mediated_decay	0.343665	0.394231	0.694796	2.09456	1.46034	1.85098	0.265025	-1.9158	3.98019e-07	1.5291e-05	down	yes
ENSG00000085365	SCAMP1	ENST00000320280;ENST00000621999;ENST00000614488;ENST00000510030;ENST00000618166;ENST00000506858;ENST00000511551	GO:0000139(Golgi membrane);GO:0005515(protein binding);GO:0005768(endosome);GO:0005794(Golgi apparatus);GO:0005802(trans-Golgi network);GO:0005886(plasma membrane);GO:0006887(exocytosis);GO:0006892(post-Golgi vesicle-mediated transport);GO:0015031(protein transport);GO:0016020(membrane);GO:0016021(integral component of membrane);GO:0030136(clathrin-coated vesicle);GO:0030659(cytoplasmic vesicle m…	NA	K19995	NA	secretory carrier membrane protein 1 [Source:HGNC Symbol;Acc:HGNC:10563]	protein_coding;nonsense_mediated_decay;processed_transcript	6.49488	6.27319	6.21977	2.88508	3.16804	2.3591	2.25717	1.17452	4.09335e-07	1.5686e-05	up	yes
ENSG00000164237	CMBL	ENST00000296658;ENST00000503834;ENST00000511963;ENST00000506224;ENST00000510532;ENST00000506821;ENST00000514202	GO:0005737(cytoplasm);GO:0005829(cytosol);GO:0006805(xenobiotic metabolic process);GO:0016787(hydrolase activity);GO:0070062(extracellular exosome);GO:0070062(extracellular exosome)	NA	NA	NA	carboxymethylenebutenolidase homolog [Source:HGNC Symbol;Acc:HGNC:25090]	protein_coding;processed_transcript;retained_intron	15.1717	14.5364	14.4718	7.53849	7.86261	5.60408	2.10328	1.07264	4.11688e-07	1.57364e-05	up	yes
ENSG00000074054	CLASP1	ENST00000263710;ENST00000541377;ENST00000472776;ENST00000485112;ENST00000409078;ENST00000397587;ENST00000455322;ENST00000430234;ENST00000449975;ENST00000491646;ENST00000474065;ENST00000452274;ENST00000418989;ENST00000463621;ENST00000646274;ENST00000480007	GO:0000086(G2/M transition of mitotic cell cycle);GO:0000226(microtubule cytoskeleton organization);GO:0000775(chromosome, centromeric region);GO:0000776(kinetochore);GO:0000777(condensed chromosome kinetochore);GO:0001578(microtubule bundle formation);GO:0002162(dystroglycan binding);GO:0005515(protein binding);GO:0005694(chromosome);GO:0005737(cytoplasm);GO:0005794(Golgi apparatus);GO:0005813(c…	NA	K16578	NA	cytoplasmic linker associated protein 1 [Source:HGNC Symbol;Acc:HGNC:17088]	protein_coding;retained_intron;processed_transcript	4.58849	4.22731	4.55931	2.26697	1.54175	2.14646	2.24596	1.16733	4.18058e-07	1.59398e-05	up	yes
ENSG00000136155	SCEL	ENST00000349847;ENST00000471491;ENST00000377246;ENST00000535157;ENST00000469982	GO:0001533(cornified envelope);GO:0005515(protein binding);GO:0005737(cytoplasm);GO:0008544(epidermis development);GO:0009612(response to mechanical stimulus);GO:0009792(embryo development ending in birth or egg hatching);GO:0016020(membrane);GO:0030216(keratinocyte differentiation);GO:0046872(metal ion binding);GO:0048471(perinuclear region of cytoplasm);GO:0070062(extracellular exosome);GO:0090…	NA	NA	NA	sciellin [Source:HGNC Symbol;Acc:HGNC:10573]	protein_coding;nonsense_mediated_decay;processed_transcript	0.11576	0.184557	0.2213	0.663001	0.678553	1.91668	0.160092	-2.64303	4.24362e-07	1.61396e-05	down	yes
ENSG00000057019	DCBLD2	ENST00000470393;ENST00000326840;ENST00000326857;ENST00000469648;ENST00000479144;ENST00000496736;ENST00000486004;ENST00000494614;ENST00000449482;ENST00000460008	GO:0005515(protein binding);GO:0005887(integral component of plasma membrane);GO:0009986(cell surface);GO:0016020(membrane);GO:0016021(integral component of membrane);GO:0030308(negative regulation of cell growth);GO:0030522(intracellular receptor signaling pathway);GO:0042060(wound healing);GO:0042060(wound healing)	NA	NA	NA	discoidin, CUB and LCCL domain containing 2 [Source:HGNC Symbol;Acc:HGNC:24627]	retained_intron;protein_coding;processed_transcript	8.35379	7.99995	8.72039	4.67802	4.2003	3.60553	2.00853	1.00614	4.33915e-07	1.64616e-05	up	yes
ENSG00000236609	ZNF853	ENST00000457543	GO:0003676(nucleic acid binding);GO:0046872(metal ion binding)	05168(Herpes simplex virus 1 infection)	K09228	NA	zinc finger protein 853 [Source:HGNC Symbol;Acc:HGNC:21767]	protein_coding	1.3257	1.69431	1.35509	0.219926	0.490489	0.268714	4.46836	2.15975	4.43405e-07	1.67797e-05	up	yes
ENSG00000170381	SEMA3E	ENST00000643230;ENST00000642232;ENST00000453333;ENST00000442159;ENST00000427262;ENST00000644381;ENST00000643441	GO:0001525(angiogenesis);GO:0001569(branching involved in blood vessel morphogenesis);GO:0001755(neural crest cell migration);GO:0001953(negative regulation of cell-matrix adhesion);GO:0002040(sprouting angiogenesis);GO:0005515(protein binding);GO:0005576(extracellular region);GO:0005615(extracellular space);GO:0005887(integral component of plasma membrane);GO:0007275(multicellular organism devel…	04360(Axon guidance);04360(Axon guidance)	K06840	NA	semaphorin 3E [Source:HGNC Symbol;Acc:HGNC:10727]	protein_coding;nonsense_mediated_decay;processed_transcript	0.286339	0.207558	0.223142	0.88181	0.752169	0.836615	0.290229	-1.78474	4.58925e-07	1.73239e-05	down	yes
ENSG00000117143	UAP1	ENST00000367924;ENST00000367926;ENST00000271469;ENST00000367925;ENST00000474728;ENST00000486089;ENST00000476240	GO:0003977(UDP-N-acetylglucosamine diphosphorylase activity);GO:0005654(nucleoplasm);GO:0005737(cytoplasm);GO:0005829(cytosol);GO:0005886(plasma membrane);GO:0006047(UDP-N-acetylglucosamine metabolic process);GO:0006048(UDP-N-acetylglucosamine biosynthetic process);GO:0016740(transferase activity);GO:0016779(nucleotidyltransferase activity);GO:0030246(carbohydrate binding);GO:0042802(identical pr…	00520(Amino sugar and nucleotide sugar metabolism);00520(Amino sugar and nucleotide sugar metabolism)	K00972	2.7.7.83;EC:2.7.7.23	UDP-N-acetylglucosamine pyrophosphorylase 1 [Source:HGNC Symbol;Acc:HGNC:12457]	protein_coding;retained_intron;processed_transcript	29.0339	30.1382	29.6479	16.1375	15.881	12.8353	1.98021	0.985655	4.86767e-07	1.83292e-05	up	no
ENSG00000198417	MT1F	ENST00000334350;ENST00000564295;ENST00000568475;ENST00000567672	GO:0005515(protein binding);GO:0005634(nucleus);GO:0005737(cytoplasm);GO:0006882(cellular zinc ion homeostasis);GO:0008270(zinc ion binding);GO:0010273(detoxification of copper ion);GO:0045926(negative regulation of growth);GO:0046872(metal ion binding);GO:0071276(cellular response to cadmium ion);GO:0071280(cellular response to copper ion);GO:0071294(cellular response to zinc ion);GO:0071294(cel…	04978(Mineral absorption);04978(Mineral absorption)	K14739	NA	metallothionein 1F [Source:HGNC Symbol;Acc:HGNC:7398]	protein_coding;retained_intron;processed_transcript	2.18399	1.73402	2.42535	0.569497	0.538161	0.445374	4.0845	2.03016	5.11484e-07	1.92123e-05	up	yes
ENSG00000259075	POC1B-GALNT4	ENST00000547474;ENST00000548729	GO:0000139(Golgi membrane);GO:0004653(polypeptide N-acetylgalactosaminyltransferase activity);GO:0005794(Golgi apparatus);GO:0006486(protein glycosylation);GO:0016020(membrane);GO:0016021(integral component of membrane);GO:0016740(transferase activity);GO:0016757(transferase activity, transferring glycosyl groups);GO:0030246(carbohydrate binding);GO:0046872(metal ion binding);GO:0046872(metal ion…	00512(Mucin type O-glycan biosynthesis);00512(Mucin type O-glycan biosynthesis)	K00710	EC:2.4.1.41	POC1B-GALNT4 readthrough [Source:HGNC Symbol;Acc:HGNC:42957]	protein_coding	0.207683	1.00757	0.000574623	0.000565795	0.000139643	0.000108745	1493.31	10.5443	5.1618e-07	1.93408e-05	up	yes
ENSG00000153485	TMEM251	ENST00000283534;ENST00000415050	GO:0016020(membrane);GO:0016021(integral component of membrane);GO:0016021(integral component of membrane)	NA	NA	NA	transmembrane protein 251 [Source:HGNC Symbol;Acc:HGNC:20218]	protein_coding	12.9305	11.0775	11.686	23.6599	25.0565	24.1227	0.490039	-1.02903	5.25133e-07	1.96278e-05	down	yes
ENSG00000110492	MDK	ENST00000407067;ENST00000395566;ENST00000489525;ENST00000405308;ENST00000395565;ENST00000395569;ENST00000441869;ENST00000490240;ENST00000533283;ENST00000617138;ENST00000533952;ENST00000359803;ENST00000481047	GO:0001662(behavioral fear response);GO:0002232(leukocyte chemotaxis involved in inflammatory response);GO:0002286(T cell activation involved in immune response);GO:0002690(positive regulation of leukocyte chemotaxis);GO:0005515(protein binding);GO:0005576(extracellular region);GO:0005737(cytoplasm);GO:0007010(cytoskeleton organization);GO:0007162(negative regulation of cell adhesion);GO:0007165(…	NA	K06828	NA	midkine [Source:HGNC Symbol;Acc:HGNC:6972]	protein_coding;nonsense_mediated_decay;retained_intron;processed_transcript	38.1937	27.9612	37.1543	67.4295	64.7642	75.464	0.497497	-1.00724	5.40203e-07	2.01415e-05	down	yes
ENSG00000151632	AKR1C2	ENST00000460124;ENST00000380753;ENST00000604428;ENST00000604439;ENST00000604507;ENST00000604711;ENST00000421196;ENST00000455190;ENST00000603073;ENST00000604184	GO:0004032(alditol:NADP+ 1-oxidoreductase activity);GO:0005496(steroid binding);GO:0005737(cytoplasm);GO:0005829(cytosol);GO:0006629(lipid metabolic process);GO:0006693(prostaglandin metabolic process);GO:0007186(G protein-coupled receptor signaling pathway);GO:0007586(digestion);GO:0008106(alcohol dehydrogenase (NADP+) activity);GO:0008202(steroid metabolic process);GO:0008207(C21-steroid hormon…	00140(Steroid hormone biosynthesis);05204(Chemical carcinogenesis);05204(Chemical carcinogenesis)	NA	NA	aldo-keto reductase family 1 member C2 [Source:HGNC Symbol;Acc:HGNC:385]	retained_intron;protein_coding;processed_transcript	0.338864	0.396015	0.358673	1.12908	1.0242	1.60941	0.29063	-1.78274	5.46914e-07	2.03417e-05	down	yes
ENSG00000184574	LPAR5	ENST00000329858;ENST00000431922;ENST00000540335	GO:0003674(molecular_function);GO:0004930(G protein-coupled receptor activity);GO:0005575(cellular_component);GO:0005886(plasma membrane);GO:0007165(signal transduction);GO:0007186(G protein-coupled receptor signaling pathway);GO:0008150(biological_process);GO:0016020(membrane);GO:0016021(integral component of membrane);GO:0032793(positive regulation of CREB transcription factor activity);GO:0048…	04015(Rap1 signaling pathway);04072(Phospholipase D signaling pathway);04151(PI3K-Akt signaling pathway);04810(Regulation of actin cytoskeleton);05200(Pathways in cancer);05200(Pathways in cancer)	K08390	NA	lysophosphatidic acid receptor 5 [Source:HGNC Symbol;Acc:HGNC:13307]	protein_coding;processed_transcript	0.213776	0.290833	0.238373	1.03143	1.03824	1.18969	0.227954	-2.13319	5.49555e-07	2.039e-05	down	yes
ENSG00000106993	CDC37L1	ENST00000381854;ENST00000479095;ENST00000381858	GO:0002576(platelet degranulation);GO:0005515(protein binding);GO:0005576(extracellular region);GO:0005737(cytoplasm);GO:0005829(cytosol);GO:0006457(protein folding);GO:0031072(heat shock protein binding);GO:0031089(platelet dense granule lumen);GO:0050821(protein stabilization);GO:0051082(unfolded protein binding);GO:0051087(chaperone binding);GO:0051087(chaperone binding)	NA	NA	NA	cell division cycle 37 like 1 [Source:HGNC Symbol;Acc:HGNC:17179]	protein_coding;processed_transcript	4.27659	4.18794	3.75141	9.39731	7.85318	10.5688	0.439118	-1.18732	5.72491e-07	2.11891e-05	down	yes
ENSG00000013523	ANGEL1	ENST00000557179;ENST00000251089;ENST00000555079;ENST00000557497;ENST00000554941;ENST00000556298	GO:0000175(3'-5'-exoribonuclease activity);GO:0005634(nucleus);GO:0005783(endoplasmic reticulum);GO:0005801(cis-Golgi network);GO:0005829(cytosol);GO:0008190(eukaryotic initiation factor 4E binding);GO:0019904(protein domain specific binding);GO:0048471(perinuclear region of cytoplasm);GO:0090503(RNA phosphodiester bond hydrolysis, exonucleolytic);GO:0090503(RNA phosphodiester bond hydrolysis, ex…	NA	K18729	NA	angel homolog 1 [Source:HGNC Symbol;Acc:HGNC:19961]	protein_coding;processed_transcript	5.04703	4.6282	4.5285	10.1385	10.1556	8.59763	0.49162	-1.02438	5.78409e-07	2.12474e-05	down	yes
ENSG00000175175	PPM1E	ENST00000308249	GO:0003824(catalytic activity);GO:0004721(phosphoprotein phosphatase activity);GO:0004722(protein serine/threonine phosphatase activity);GO:0004724(magnesium-dependent protein serine/threonine phosphatase activity);GO:0005515(protein binding);GO:0005634(nucleus);GO:0005654(nucleoplasm);GO:0005730(nucleolus);GO:0005737(cytoplasm);GO:0005739(mitochondrion);GO:0006469(negative regulation of protein …	NA	K17501	EC:3.1.3.16	protein phosphatase, Mg2+/Mn2+ dependent 1E [Source:HGNC Symbol;Acc:HGNC:19322]	protein_coding	0.056743	0.060996	0.106183	0.376134	0.257567	1.36982	0.111764	-3.16147	5.78551e-07	2.12474e-05	down	yes
ENSG00000159128	IFNGR2	ENST00000290219;ENST00000405436;ENST00000439213;ENST00000545369;ENST00000381995;ENST00000421802	GO:0000139(Golgi membrane);GO:0001774(microglial cell activation);GO:0004896(cytokine receptor activity);GO:0004906(interferon-gamma receptor activity);GO:0005515(protein binding);GO:0005737(cytoplasm);GO:0005783(endoplasmic reticulum);GO:0005789(endoplasmic reticulum membrane);GO:0005794(Golgi apparatus);GO:0005886(plasma membrane);GO:0005887(integral component of plasma membrane);GO:0007166(cel…	04060(Cytokine-cytokine receptor interaction);04066(HIF-1 signaling pathway);04217(Necroptosis);04380(Osteoclast differentiation);04630(Jak-STAT signaling pathway);04650(Natural killer cell mediated cytotoxicity);04658(Th1 and Th2 cell differentiation);04659(Th17 cell differentiation);05132(Salmonella infection);05140(Leishmaniasis);05142(Chagas disease (American trypanosomiasis));05145(Toxoplasm…	NA	NA	interferon gamma receptor 2 [Source:HGNC Symbol;Acc:HGNC:5440]	protein_coding;nonsense_mediated_decay	45.5677	46.2283	48.082	25.6635	21.5341	25.0175	1.93696	0.953796	5.79517e-07	2.12474e-05	up	no
ENSG00000153714	LURAP1L	ENST00000319264;ENST00000489107	GO:0005515(protein binding);GO:0043123(positive regulation of I-kappaB kinase/NF-kappaB signaling);GO:0043123(positive regulation of I-kappaB kinase/NF-kappaB signaling)	NA	NA	NA	leucine rich adaptor protein 1 like [Source:HGNC Symbol;Acc:HGNC:31452]	protein_coding;processed_transcript	0.52355	0.31493	0.400393	1.57965	1.2332	5.44457	0.150032	-2.73666	5.79664e-07	2.12474e-05	down	yes
ENSG00000196862	RGPD4	ENST00000408999	GO:0005096(GTPase activator activity);GO:0005515(protein binding);GO:0005634(nucleus);GO:0005643(nuclear pore);GO:0005737(cytoplasm);GO:0006607(NLS-bearing protein import into nucleus);GO:0008536(Ran GTPase binding);GO:0043547(positive regulation of GTPase activity);GO:0046907(intracellular transport)	NA	NA	NA	RANBP2 like and GRIP domain containing 4 [Source:HGNC Symbol;Acc:HGNC:32417]	protein_coding	0.027896	0.057491	0.01062	0.314396	0.240332	0.194216	0.12819	-2.96365	5.85562e-07	2.14118e-05	down	yes
ENSG00000261373	VPS9D1-AS1	ENST00000562866;ENST00000562298	NA	NA	NA	NA	VPS9D1 antisense RNA 1 [Source:HGNC Symbol;Acc:HGNC:48915]	lncRNA	1.79237	1.68415	1.79794	4.61319	6.42342	5.46345	0.319663	-1.64538	5.87074e-07	2.14155e-05	down	yes
ENSG00000099622	CIRBP	ENST00000588090;ENST00000621399;ENST00000320936;ENST00000587896;ENST00000589710;ENST00000591097;ENST00000593093;ENST00000586548;ENST00000591659;ENST00000589235;ENST00000628979;ENST00000590171;ENST00000591055;ENST00000588030;ENST00000590704;ENST00000590347;ENST00000589686;ENST00000585630;ENST00000588917;ENST00000590188;ENST00000585914;ENST00000587323;ENST00000592467;ENST00000586636;ENST00000588230…	GO:0003676(nucleic acid binding);GO:0003723(RNA binding);GO:0003730(mRNA 3'-UTR binding);GO:0005515(protein binding);GO:0005634(nucleus);GO:0005654(nucleoplasm);GO:0005681(spliceosomal complex);GO:0005737(cytoplasm);GO:0009409(response to cold);GO:0009411(response to UV);GO:0010494(cytoplasmic stress granule);GO:0017148(negative regulation of translation);GO:0030371(translation repressor activity…	NA	NA	NA	cold inducible RNA binding protein [Source:HGNC Symbol;Acc:HGNC:1982]	protein_coding;retained_intron;nonsense_mediated_decay;processed_transcript	2.00104	2.00843	2.2049	4.41505	4.41813	6.22782	0.412613	-1.27714	5.91666e-07	2.15312e-05	down	yes
ENSG00000150551	LYPD1	ENST00000397463;ENST00000345008;ENST00000449209	GO:0001662(behavioral fear response);GO:0005576(extracellular region);GO:0005886(plasma membrane);GO:0007271(synaptic transmission, cholinergic);GO:0016020(membrane);GO:0030550(acetylcholine receptor inhibitor activity);GO:0031225(anchored component of membrane);GO:0033130(acetylcholine receptor binding);GO:0035094(response to nicotine);GO:0045202(synapse);GO:0095500(acetylcholine receptor signal…	NA	NA	NA	LY6/PLAUR domain containing 1 [Source:HGNC Symbol;Acc:HGNC:28431]	protein_coding;nonsense_mediated_decay	3.40172	3.7054	3.10114	0.929241	1.34114	0.581431	3.57957	1.83979	5.99787e-07	2.17746e-05	up	yes
ENSG00000162769	FLVCR1	ENST00000366971;ENST00000474693;ENST00000419102;ENST00000483790;ENST00000579295	GO:0001568(blood vessel development);GO:0001701(in utero embryonic development);GO:0005515(protein binding);GO:0005739(mitochondrion);GO:0005886(plasma membrane);GO:0006839(mitochondrial transport);GO:0006879(cellular iron ion homeostasis);GO:0015232(heme transporter activity);GO:0015886(heme transport);GO:0016020(membrane);GO:0016021(integral component of membrane);GO:0020037(heme binding);GO:00…	NA	K08220	NA	FLVCR heme transporter 1 [Source:HGNC Symbol;Acc:HGNC:24682]	protein_coding;processed_transcript	11.0095	10.4715	11.132	5.88362	5.65087	4.51088	2.03255	1.02329	6.12336e-07	2.21771e-05	up	yes
ENSG00000180263	FGD6	ENST00000549499;ENST00000551521;ENST00000451107;ENST00000343958;ENST00000546711;ENST00000548069;ENST00000550368	GO:0001726(ruffle);GO:0005085(guanyl-nucleotide exchange factor activity);GO:0005089(Rho guanyl-nucleotide exchange factor activity);GO:0005737(cytoplasm);GO:0005794(Golgi apparatus);GO:0005856(cytoskeleton);GO:0007010(cytoskeleton organization);GO:0008360(regulation of cell shape);GO:0030027(lamellipodium);GO:0030036(actin cytoskeleton organization);GO:0031267(small GTPase binding);GO:0043087(re…	NA	K05724	NA	FYVE, RhoGEF and PH domain containing 6 [Source:HGNC Symbol;Acc:HGNC:21740]	protein_coding;nonsense_mediated_decay;processed_transcript	5.40361	5.4122	6.02779	2.49009	2.03597	3.08124	2.21414	1.14674	6.20709e-07	2.24268e-05	up	yes
ENSG00000179292	TMEM151A	ENST00000327259	GO:0016020(membrane);GO:0016021(integral component of membrane)	NA	NA	NA	transmembrane protein 151A [Source:HGNC Symbol;Acc:HGNC:28497]	protein_coding	1.08189	1.21928	1.55497	0.344148	0.295696	0.256216	4.30345	2.10549	6.29062e-07	2.26746e-05	up	yes
ENSG00000260806	AL163051	ENST00000569214	NA	NA	NA	NA	novel transcript, antisense to PAPOLA	lncRNA	0.352094	0.324016	0.427638	1.6264	1.7898	1.50918	0.224094	-2.15783	6.48517e-07	2.33205e-05	down	yes
ENSG00000277268	LHX1-DT	ENST00000621428;ENST00000664845;ENST00000614277;ENST00000612281;ENST00000671186;ENST00000669023;ENST00000616341	NA	NA	NA	NA	LHX1 divergent transcript [Source:HGNC Symbol;Acc:HGNC:53778]	lncRNA	1.83921	1.66376	1.55176	0.556081	0.236858	0.432675	4.12424	2.04413	6.50611e-07	2.33405e-05	up	yes
ENSG00000176046	NUPR1	ENST00000324873;ENST00000395641;ENST00000567646	GO:0002526(acute inflammatory response);GO:0003677(DNA binding);GO:0003682(chromatin binding);GO:0003713(transcription coactivator activity);GO:0005515(protein binding);GO:0005634(nucleus);GO:0005654(nucleoplasm);GO:0005737(cytoplasm);GO:0006473(protein acetylation);GO:0008285(negative regulation of cell population proliferation);GO:0008584(male gonad development);GO:0009636(response to toxic sub…	05202(Transcriptional misregulation in cancer);05202(Transcriptional misregulation in cancer)	K15626	NA	nuclear protein 1, transcriptional regulator [Source:HGNC Symbol;Acc:HGNC:29990]	protein_coding;nonsense_mediated_decay	0.100771	0.0821306	0.156477	0.50449	0.383672	1.62042	0.135287	-2.8859	6.60409e-07	2.36098e-05	down	yes
ENSG00000128602	SMO	ENST00000249373;ENST00000462420;ENST00000495998;ENST00000475779;ENST00000655644	GO:0000122(negative regulation of transcription by RNA polymerase II);GO:0001503(ossification);GO:0001570(vasculogenesis);GO:0001649(osteoblast differentiation);GO:0001701(in utero embryonic development);GO:0001708(cell fate specification);GO:0001755(neural crest cell migration);GO:0001947(heart looping);GO:0002052(positive regulation of neuroblast proliferation);GO:0002053(positive regulation of…	04340(Hedgehog signaling pathway);04360(Axon guidance);05200(Pathways in cancer);05205(Proteoglycans in cancer);05217(Basal cell carcinoma);05217(Basal cell carcinoma)	K06226	NA	smoothened, frizzled class receptor [Source:HGNC Symbol;Acc:HGNC:11119]	protein_coding;nonsense_mediated_decay;retained_intron	1.82235	1.75506	2.02817	4.43613	5.02295	4.32797	0.406582	-1.29838	6.6123e-07	2.36098e-05	down	yes
ENSG00000214944	ARHGEF28	ENST00000296794;ENST00000512883;ENST00000513042;ENST00000545377;ENST00000437974;ENST00000509848;ENST00000510131;ENST00000426542;ENST00000503341;ENST00000504003;ENST00000513841;ENST00000510312;ENST00000296799;ENST00000506334	GO:0000902(cell morphogenesis);GO:0003723(RNA binding);GO:0005085(guanyl-nucleotide exchange factor activity);GO:0005089(Rho guanyl-nucleotide exchange factor activity);GO:0005737(cytoplasm);GO:0005829(cytosol);GO:0005886(plasma membrane);GO:0016020(membrane);GO:0030154(cell differentiation);GO:0035023(regulation of Rho protein signal transduction);GO:0035556(intracellular signal transduction);GO…	NA	K21072	NA	Rho guanine nucleotide exchange factor 28 [Source:HGNC Symbol;Acc:HGNC:30322]	protein_coding;retained_intron;processed_transcript	1.05216	0.980525	1.01734	0.277849	0.308673	0.445758	2.95465	1.56299	6.69578e-07	2.38518e-05	up	yes
ENSG00000104998	IL27RA	ENST00000263379	GO:0002692(negative regulation of cellular extravasation);GO:0002827(positive regulation of T-helper 1 type immune response);GO:0002829(negative regulation of type 2 immune response);GO:0004888(transmembrane signaling receptor activity);GO:0004896(cytokine receptor activity);GO:0005143(interleukin-12 receptor binding);GO:0005515(protein binding);GO:0005886(plasma membrane);GO:0005887(integral com…	04060(Cytokine-cytokine receptor interaction);04630(Jak-STAT signaling pathway);04659(Th17 cell differentiation)	K19598	NA	interleukin 27 receptor subunit alpha [Source:HGNC Symbol;Acc:HGNC:17290]	protein_coding	11.4986	12.1736	13.5667	5.67734	6.08456	4.47739	2.29314	1.19732	6.71994e-07	2.38758e-05	up	yes
ENSG00000106686	SPATA6L	ENST00000451763;ENST00000486047;ENST00000485616;ENST00000406861;ENST00000496798;ENST00000497383;ENST00000381890;ENST00000498087;ENST00000485981;ENST00000223517;ENST00000461761;ENST00000475086;ENST00000471669	GO:0007283(spermatogenesis);GO:0032027(myosin light chain binding);GO:0097224(sperm connecting piece);GO:0097224(sperm connecting piece)	NA	NA	NA	spermatogenesis associated 6 like [Source:HGNC Symbol;Acc:HGNC:25472]	retained_intron;nonsense_mediated_decay;processed_transcript;protein_coding	0.519851	0.479827	0.555471	1.54894	1.24373	3.22731	0.258331	-1.95271	6.734e-07	2.38758e-05	down	yes
ENSG00000134569	LRP4	ENST00000378623;ENST00000529604;ENST00000534404;ENST00000527656;ENST00000529921	GO:0001822(kidney development);GO:0001932(regulation of protein phosphorylation);GO:0001942(hair follicle development);GO:0005509(calcium ion binding);GO:0005515(protein binding);GO:0005886(plasma membrane);GO:0006897(endocytosis);GO:0007275(multicellular organism development);GO:0008104(protein localization);GO:0009953(dorsal/ventral pattern formation);GO:0009954(proximal/distal pattern formatio…	NA	K20051	NA	LDL receptor related protein 4 [Source:HGNC Symbol;Acc:HGNC:6696]	protein_coding;retained_intron	0.453045	0.36987	0.50972	1.7953	1.47841	1.02948	0.309685	-1.69113	6.80528e-07	2.40723e-05	down	yes
ENSG00000138061	CYP1B1	ENST00000610745;ENST00000614273;ENST00000490576;ENST00000491456;ENST00000492443;ENST00000494864;ENST00000613082	GO:0001525(angiogenesis);GO:0002930(trabecular meshwork development);GO:0004497(monooxygenase activity);GO:0005506(iron ion binding);GO:0005739(mitochondrion);GO:0005783(endoplasmic reticulum);GO:0005789(endoplasmic reticulum membrane);GO:0006629(lipid metabolic process);GO:0006631(fatty acid metabolic process);GO:0006725(cellular aromatic compound metabolic process);GO:0006805(xenobiotic metabol…	00140(Steroid hormone biosynthesis);00380(Tryptophan metabolism);00980(Metabolism of xenobiotics by cytochrome P450);04913(Ovarian steroidogenesis);05204(Chemical carcinogenesis);05206(MicroRNAs in cancer);05206(MicroRNAs in cancer)	K07410	EC:1.14.14.1	cytochrome P450 family 1 subfamily B member 1 [Source:HGNC Symbol;Acc:HGNC:2597]	protein_coding;processed_transcript	0.193687	0.195049	0.147878	0.785612	0.65381	0.629553	0.259362	-1.94696	6.85441e-07	2.41897e-05	down	yes
ENSG00000166546	BEAN1	ENST00000536005;ENST00000618932;ENST00000563075;ENST00000562146;ENST00000299694;ENST00000566654;ENST00000562849;ENST00000622872;ENST00000569272;ENST00000561796;ENST00000564819	GO:0016020(membrane);GO:0016021(integral component of membrane);GO:0016021(integral component of membrane)	NA	K19324	NA	brain expressed associated with NEDD4 1 [Source:HGNC Symbol;Acc:HGNC:24160]	protein_coding;non_stop_decay;processed_transcript;nonsense_mediated_decay;retained_intron	0.247729	0.167987	0.27451	0.0574484	0.0320114	0.0190513	6.36088	2.66923	7.04591e-07	2.48078e-05	up	yes
ENSG00000181449	SOX2	ENST00000325404	GO:0000122(negative regulation of transcription by RNA polymerase II);GO:0000790(nuclear chromatin);GO:0000976(transcription regulatory region sequence-specific DNA binding);GO:0000981(DNA-binding transcription factor activity, RNA polymerase II-specific);GO:0001228(DNA-binding transcription activator activity, RNA polymerase II-specific);GO:0001649(osteoblast differentiation);GO:0001654(eye deve…	04390(Hippo signaling pathway);04550(Signaling pathways regulating pluripotency of stem cells)	K16796	NA	SRY-box transcription factor 2 [Source:HGNC Symbol;Acc:HGNC:11195]	protein_coding	0.185438	0.44739	0.36271	2.60351	2.60538	0.839945	0.164584	-2.60311	7.21366e-07	2.53396e-05	down	yes
ENSG00000168062	BATF2	ENST00000527454;ENST00000301887;ENST00000435842;ENST00000527716;ENST00000534177	GO:0000790(nuclear chromatin);GO:0000978(RNA polymerase II cis-regulatory region sequence-specific DNA binding);GO:0000981(DNA-binding transcription factor activity, RNA polymerase II-specific);GO:0003677(DNA binding);GO:0003700(DNA-binding transcription factor activity);GO:0005515(protein binding);GO:0005634(nucleus);GO:0006355(regulation of transcription, DNA-templated);GO:0006357(regulation of…	NA	K09034	NA	basic leucine zipper ATF-like transcription factor 2 [Source:HGNC Symbol;Acc:HGNC:25163]	retained_intron;protein_coding	0.345911	0.437287	0.515928	0.0832683	0.0672914	0.0493612	6.4982	2.70004	7.3561e-07	2.57803e-05	up	yes
ENSG00000168502	MTCL1	ENST00000518815;ENST00000581670;ENST00000306329;ENST00000523811;ENST00000522592;ENST00000517554;ENST00000520926;ENST00000522146;ENST00000400050;ENST00000521018;ENST00000520495;ENST00000359865;ENST00000517570;ENST00000523122;ENST00000519823;ENST00000518226	GO:0000922(spindle pole);GO:0001578(microtubule bundle formation);GO:0003723(RNA binding);GO:0005615(extracellular space);GO:0005737(cytoplasm);GO:0005856(cytoskeleton);GO:0005886(plasma membrane);GO:0008017(microtubule binding);GO:0010506(regulation of autophagy);GO:0016020(membrane);GO:0016324(apical plasma membrane);GO:0016327(apicolateral plasma membrane);GO:0016328(lateral plasma membrane);G…	NA	NA	NA	microtubule crosslinking factor 1 [Source:HGNC Symbol;Acc:HGNC:29121]	protein_coding;processed_transcript;retained_intron;nonsense_mediated_decay	1.58105	1.58651	1.57001	0.714365	0.570639	0.553162	2.57733	1.36588	7.57837e-07	2.64981e-05	up	yes
ENSG00000197747	S100A10	ENST00000368809;ENST00000368811;ENST00000478348;ENST00000478574	GO:0001765(membrane raft assembly);GO:0005509(calcium ion binding);GO:0005515(protein binding);GO:0005576(extracellular region);GO:0005783(endoplasmic reticulum);GO:0006900(vesicle budding from membrane);GO:0019897(extrinsic component of plasma membrane);GO:0042493(response to drug);GO:0042803(protein homodimerization activity);GO:0043547(positive regulation of GTPase activity);GO:0044325(ion cha…	NA	K17274	NA	S100 calcium binding protein A10 [Source:HGNC Symbol;Acc:HGNC:10487]	protein_coding;processed_transcript	529.149	509.321	518.884	1063.2	1057.53	834.692	0.526947	-0.92427	7.78787e-07	2.7168e-05	down	no
ENSG00000167741	GGT6	ENST00000381550;ENST00000301395;ENST00000573591;ENST00000574154;ENST00000575573;ENST00000574584	GO:0003674(molecular_function);GO:0005515(protein binding);GO:0006508(proteolysis);GO:0006749(glutathione metabolic process);GO:0006750(glutathione biosynthetic process);GO:0008150(biological_process);GO:0016020(membrane);GO:0016021(integral component of membrane);GO:0016740(transferase activity);GO:0016746(transferase activity, transferring acyl groups);GO:0016787(hydrolase activity);GO:0036374(…	00430(Taurine and hypotaurine metabolism);00480(Glutathione metabolism);00480(Glutathione metabolism)	K00681	3.4.19.13;EC:2.3.2.2	gamma-glutamyltransferase 6 [Source:HGNC Symbol;Acc:HGNC:26891]	protein_coding;retained_intron	3.066	2.97304	3.24859	6.88651	8.82778	6.96383	0.409541	-1.28792	7.93679e-07	2.7624e-05	down	yes
ENSG00000100320	RBFOX2	ENST00000416721;ENST00000405409;ENST00000438146;ENST00000397305;ENST00000491982;ENST00000449924;ENST00000473487;ENST00000463509;ENST00000359369;ENST00000408983;ENST00000397303;ENST00000414461;ENST00000262829;ENST00000495377	GO:0000381(regulation of alternative mRNA splicing, via spliceosome);GO:0003676(nucleic acid binding);GO:0003714(transcription corepressor activity);GO:0003723(RNA binding);GO:0003729(mRNA binding);GO:0005515(protein binding);GO:0005634(nucleus);GO:0005654(nucleoplasm);GO:0005737(cytoplasm);GO:0005829(cytosol);GO:0006397(mRNA processing);GO:0007399(nervous system development);GO:0008134(transcrip…	NA	K14946	NA	RNA binding fox-1 homolog 2 [Source:HGNC Symbol;Acc:HGNC:9906]	protein_coding;retained_intron	3.90229	3.79996	3.97582	7.43829	6.77235	8.90536	0.505195	-0.985089	7.98652e-07	2.77335e-05	down	no
ENSG00000168003	SLC3A2	ENST00000538682;ENST00000338663;ENST00000542922;ENST00000377891;ENST00000542793;ENST00000377890;ENST00000535296;ENST00000538084;ENST00000377889;ENST00000537508;ENST00000546312;ENST00000536981;ENST00000539891;ENST00000535768;ENST00000541372;ENST00000541649;ENST00000539507;ENST00000537839;ENST00000544377;ENST00000539458;ENST00000457660;ENST00000541425;ENST00000546253	GO:0003723(RNA binding);GO:0003725(double-stranded RNA binding);GO:0003824(catalytic activity);GO:0005432(calcium:sodium antiporter activity);GO:0005515(protein binding);GO:0005654(nucleoplasm);GO:0005764(lysosome);GO:0005765(lysosomal membrane);GO:0005829(cytosol);GO:0005886(plasma membrane);GO:0005975(carbohydrate metabolic process);GO:0006816(calcium ion transport);GO:0006865(amino acid transp…	04150(mTOR signaling pathway);04216(Ferroptosis);04974(Protein digestion and absorption);04974(Protein digestion and absorption)	K06519	NA	solute carrier family 3 member 2 [Source:HGNC Symbol;Acc:HGNC:11026]	processed_transcript;protein_coding;retained_intron;nonsense_mediated_decay	39.7696	41.3036	42.3852	68.4125	74.3237	94.2471	0.520958	-0.940761	8.32515e-07	2.88434e-05	down	no
ENSG00000277925	Telomerase-vert	ENST00000363312	NA	NA	NA	NA	Vertebrate telomerase RNA [Source:RFAM;Acc:RF00024]	misc_RNA	0.312277	0.343848	0.174452	1.23854	2.99781	2.7502	0.118882	-3.07239	8.50346e-07	2.93941e-05	down	yes
ENSG00000213022	KLK9	ENST00000594211;ENST00000544410	GO:0004252(serine-type endopeptidase activity);GO:0005576(extracellular region);GO:0006508(proteolysis);GO:0008233(peptidase activity);GO:0008236(serine-type peptidase activity);GO:0016787(hydrolase activity);GO:0030141(secretory granule);GO:0030141(secretory granule)	NA	K09618	EC:3.4.21.-	kallikrein related peptidase 9 [Source:HGNC Symbol;Acc:HGNC:6370]	protein_coding;nonsense_mediated_decay	0.578596	0.42533	0.348258	0.95333	2.98163	12.6555	0.0815038	-3.61699	8.63406e-07	2.97777e-05	down	yes
ENSG00000105993	DNAJB6	ENST00000429029;ENST00000262177;ENST00000443280;ENST00000487480;ENST00000459889;ENST00000486247;ENST00000417758;ENST00000437030;ENST00000634080;ENST00000486083;ENST00000453383;ENST00000488001;ENST00000439402;ENST00000468928;ENST00000412557;ENST00000465908;ENST00000441561;ENST00000441291	GO:0001671(ATPase activator activity);GO:0003677(DNA binding);GO:0005515(protein binding);GO:0005634(nucleus);GO:0005654(nucleoplasm);GO:0005737(cytoplasm);GO:0005829(cytosol);GO:0006457(protein folding);GO:0016020(membrane);GO:0030018(Z disc);GO:0030036(actin cytoskeleton organization);GO:0030198(extracellular matrix organization);GO:0031072(heat shock protein binding);GO:0032781(positive regula…	NA	K09512	NA	DnaJ heat shock protein family (Hsp40) member B6 [Source:HGNC Symbol;Acc:HGNC:14888]	protein_coding;retained_intron;nonsense_mediated_decay;processed_transcript	15.3716	12.1353	11.7822	6.96313	7.19536	5.9917	1.94981	0.963335	8.82734e-07	3.03753e-05	up	no
ENSG00000169583	CLIC3	ENST00000494426;ENST00000473911;ENST00000480181	GO:0005244(voltage-gated ion channel activity);GO:0005254(chloride channel activity);GO:0005515(protein binding);GO:0005634(nucleus);GO:0005737(cytoplasm);GO:0006811(ion transport);GO:0006821(chloride transport);GO:0007165(signal transduction);GO:0016020(membrane);GO:0016021(integral component of membrane);GO:0016604(nuclear body);GO:0034220(ion transmembrane transport);GO:0034707(chloride channe…	NA	NA	NA	chloride intracellular channel 3 [Source:HGNC Symbol;Acc:HGNC:2064]	protein_coding;processed_transcript	0.598508	0.458003	0.141265	1.99181	3.1042	2.65046	0.154622	-2.69318	8.89878e-07	3.05518e-05	down	yes
ENSG00000119669	IRF2BPL	ENST00000238647	GO:0000122(negative regulation of transcription by RNA polymerase II);GO:0003714(transcription corepressor activity);GO:0005515(protein binding);GO:0005615(extracellular space);GO:0005634(nucleus);GO:0005654(nucleoplasm);GO:0006357(regulation of transcription by RNA polymerase II);GO:0007399(nervous system development);GO:0016567(protein ubiquitination);GO:0016740(transferase activity);GO:0045944…	NA	K22383	NA	interferon regulatory factor 2 binding protein like [Source:HGNC Symbol;Acc:HGNC:14282]	protein_coding	10.3832	9.85053	10.4057	18.2777	18.5251	27.1379	0.479186	-1.06134	9.01009e-07	3.08641e-05	down	yes
ENSG00000050438	SLC4A8	ENST00000453097;ENST00000547697;ENST00000546497;ENST00000548811;ENST00000358657;ENST00000514353;ENST00000319957;ENST00000548352;ENST00000535225;ENST00000546872;ENST00000604314;ENST00000552001;ENST00000615370;ENST00000550211;ENST00000548616;ENST00000546663;ENST00000546875;ENST00000551071	GO:0005452(inorganic anion exchanger activity);GO:0005886(plasma membrane);GO:0006811(ion transport);GO:0006814(sodium ion transport);GO:0006820(anion transport);GO:0008021(synaptic vesicle);GO:0008509(anion transmembrane transporter activity);GO:0008510(sodium:bicarbonate symporter activity);GO:0015081(sodium ion transmembrane transporter activity);GO:0015106(bicarbonate transmembrane transporte…	NA	K13859	NA	solute carrier family 4 member 8 [Source:HGNC Symbol;Acc:HGNC:11034]	protein_coding;retained_intron;processed_transcript	0.184798	0.120267	0.176198	0.0434928	0.0287164	0.0324479	4.59848	2.20116	9.13272e-07	3.12137e-05	up	yes
ENSG00000086205	FOLH1	ENST00000525826;ENST00000256999;ENST00000340334;ENST00000532018;ENST00000533510;ENST00000525629;ENST00000529646;ENST00000529648;ENST00000356696;ENST00000458311;ENST00000526226;ENST00000529117;ENST00000533034	GO:0003824(catalytic activity);GO:0004180(carboxypeptidase activity);GO:0004181(metallocarboxypeptidase activity);GO:0005737(cytoplasm);GO:0005886(plasma membrane);GO:0005887(integral component of plasma membrane);GO:0006508(proteolysis);GO:0006760(folic acid-containing compound metabolic process);GO:0008152(metabolic process);GO:0008233(peptidase activity);GO:0008237(metallopeptidase activity);G…	00250(Alanine, aspartate and glutamate metabolism);04977(Vitamin digestion and absorption);04977(Vitamin digestion and absorption)	NA	NA	folate hydrolase 1 [Source:HGNC Symbol;Acc:HGNC:3788]	nonsense_mediated_decay;protein_coding;retained_intron;processed_transcript	0.0297838	0.0001	0.0285766	0.22016	0.182647	0.220765	0.0937509	-3.41502	9.31333e-07	3.17595e-05	down	yes
ENSG00000173402	DAG1	ENST00000538711;ENST00000308775;ENST00000496474;ENST00000418588;ENST00000430636;ENST00000461492;ENST00000479935;ENST00000461987;ENST00000428779;ENST00000541308;ENST00000673708;ENST00000421560;ENST00000466701;ENST00000452060;ENST00000475424;ENST00000452317;ENST00000431960;ENST00000515359;ENST00000469139;ENST00000435508;ENST00000545947;ENST00000539901	GO:0001618(virus receptor activity);GO:0001954(positive regulation of cell-matrix adhesion);GO:0002009(morphogenesis of an epithelium);GO:0002011(morphogenesis of an epithelial sheet);GO:0002162(dystroglycan binding);GO:0003779(actin binding);GO:0005509(calcium ion binding);GO:0005515(protein binding);GO:0005576(extracellular region);GO:0005604(basement membrane);GO:0005615(extracellular space);G…	04512(ECM-receptor interaction);05410(Hypertrophic cardiomyopathy (HCM));05412(Arrhythmogenic right ventricular cardiomyopathy (ARVC));05414(Dilated cardiomyopathy (DCM));05416(Viral myocarditis);05416(Viral myocarditis)	NA	NA	dystroglycan 1 [Source:HGNC Symbol;Acc:HGNC:2666]	protein_coding;processed_transcript;retained_intron	2.57479	20.5203	19.7885	2.67796	2.60551	2.20523	5.72644	2.51764	9.37881e-07	3.19111e-05	up	yes
ENSG00000100697	DICER1	ENST00000675540;ENST00000343455;ENST00000675995;ENST00000527554;ENST00000532939;ENST00000554367;ENST00000393063;ENST00000526495;ENST00000529720;ENST00000556045;ENST00000527416;ENST00000527414;ENST00000674628;ENST00000556681;ENST00000531162;ENST00000541352;ENST00000529206	GO:0000122(negative regulation of transcription by RNA polymerase II);GO:0000166(nucleotide binding);GO:0003677(DNA binding);GO:0003723(RNA binding);GO:0003725(double-stranded RNA binding);GO:0004386(helicase activity);GO:0004518(nuclease activity);GO:0004519(endonuclease activity);GO:0004521(endoribonuclease activity);GO:0004525(ribonuclease III activity);GO:0004530(deoxyribonuclease I activity)…	05206(MicroRNAs in cancer);05206(MicroRNAs in cancer)	K11592	EC:3.1.26.-	dicer 1, ribonuclease III [Source:HGNC Symbol;Acc:HGNC:17098]	nonsense_mediated_decay;protein_coding;retained_intron;processed_transcript	5.17342	4.9059	5.7978	11.2678	9.9166	9.17655	0.522946	-0.935265	9.77648e-07	3.31897e-05	down	no
ENSG00000179598	PLD6	ENST00000321560	GO:0003824(catalytic activity);GO:0004518(nuclease activity);GO:0004519(endonuclease activity);GO:0005515(protein binding);GO:0005739(mitochondrion);GO:0005741(mitochondrial outer membrane);GO:0006629(lipid metabolic process);GO:0006654(phosphatidic acid biosynthetic process);GO:0007283(spermatogenesis);GO:0007286(spermatid development);GO:0008053(mitochondrial fusion);GO:0010636(positive regulat…	NA	K16862	EC:3.1.4.-	phospholipase D family member 6 [Source:HGNC Symbol;Acc:HGNC:30447]	protein_coding	5.51628	5.99753	5.63287	2.37203	2.0386	1.75134	2.78266	1.47646	9.83719e-07	3.33213e-05	up	yes
ENSG00000130589	HELZ2	ENST00000467148;ENST00000427522;ENST00000478861;ENST00000454223;ENST00000370082;ENST00000479540	GO:0000166(nucleotide binding);GO:0000184(nuclear-transcribed mRNA catabolic process, nonsense-mediated decay);GO:0003677(DNA binding);GO:0003723(RNA binding);GO:0003724(RNA helicase activity);GO:0004386(helicase activity);GO:0004540(ribonuclease activity);GO:0005515(protein binding);GO:0005524(ATP binding);GO:0005634(nucleus);GO:0005654(nucleoplasm);GO:0005737(cytoplasm);GO:0016020(membrane);GO:…	NA	NA	NA	helicase with zinc finger 2 [Source:HGNC Symbol;Acc:HGNC:30021]	protein_coding;processed_transcript;retained_intron	2.30067	2.16397	2.9093	1.02339	0.786509	1.17582	2.46974	1.30436	9.89407e-07	3.34393e-05	up	yes
ENSG00000104368	PLAT	ENST00000352041;ENST00000220809;ENST00000429089;ENST00000521647;ENST00000521694;ENST00000519510;ENST00000429710;ENST00000520523;ENST00000522812;ENST00000524261;ENST00000521042;ENST00000524009	GO:0001666(response to hypoxia);GO:0004252(serine-type endopeptidase activity);GO:0005102(signaling receptor binding);GO:0005515(protein binding);GO:0005576(extracellular region);GO:0005615(extracellular space);GO:0005737(cytoplasm);GO:0006464(cellular protein modification process);GO:0006508(proteolysis);GO:0007596(blood coagulation);GO:0008233(peptidase activity);GO:0008236(serine-type peptidas…	04371(Apelin signaling pathway);04610(Complement and coagulation cascades);05202(Transcriptional misregulation in cancer);05215(Prostate cancer);05418(Fluid shear stress and atherosclerosis);05418(Fluid shear stress and atherosclerosis)	K01343	EC:3.4.21.68	plasminogen activator, tissue type [Source:HGNC Symbol;Acc:HGNC:9051]	protein_coding;retained_intron;nonsense_mediated_decay	4.9442	5.35455	5.37944	2.54055	2.49777	2.02612	2.21931	1.15011	9.99838e-07	3.37168e-05	up	yes
ENSG00000232677	LINC00665	ENST00000666458;ENST00000651681;ENST00000591372;ENST00000676422;ENST00000658301;ENST00000438368;ENST00000658991;ENST00000658126;ENST00000665982;ENST00000661195;ENST00000449434;ENST00000590657;ENST00000412740;ENST00000667829;ENST00000675167;ENST00000667789;ENST00000674604;ENST00000427868;ENST00000656137;ENST00000590622;ENST00000668927;ENST00000676298;ENST00000675914;ENST00000666182;ENST00000659786…	NA	NA	NA	NA	long intergenic non-protein coding RNA 665 [Source:HGNC Symbol;Acc:HGNC:44323]	lncRNA	0.313758	0.444016	0.333891	1.04004	0.997532	1.21105	0.336039	-1.5733	1.06062e-06	3.56871e-05	down	yes
ENSG00000078114	NEBL	ENST00000675702;ENST00000493005;ENST00000482754;ENST00000492325;ENST00000498424;ENST00000464278;ENST00000675700;ENST00000460652;ENST00000529198;ENST00000676018;ENST00000534331;ENST00000674540;ENST00000674777;ENST00000676125;ENST00000675114;ENST00000485750;ENST00000377119;ENST00000481592;ENST00000434381;ENST00000649437;ENST00000473616;ENST00000675747;ENST00000417816;ENST00000377122	GO:0001725(stress fiber);GO:0003779(actin binding);GO:0005515(protein binding);GO:0005523(tropomyosin binding);GO:0005737(cytoplasm);GO:0008092(cytoskeletal protein binding);GO:0008307(structural constituent of muscle);GO:0030018(Z disc);GO:0031005(filamin binding);GO:0031674(I band);GO:0048747(muscle fiber development);GO:0051015(actin filament binding);GO:0070062(extracellular exosome);GO:00716…	NA	NA	NA	nebulette [Source:HGNC Symbol;Acc:HGNC:16932]	processed_transcript;retained_intron;nonsense_mediated_decay;protein_coding	0.123342	0.116407	0.10439	0.433353	0.280038	0.487177	0.286648	-1.80265	1.06903e-06	3.58904e-05	down	yes
ENSG00000247092	SNHG10	ENST00000667310;ENST00000654925;ENST00000667668;ENST00000554169;ENST00000553559;ENST00000500370;ENST00000660378;ENST00000663212;ENST00000658932;ENST00000555866;ENST00000671157	NA	NA	NA	NA	small nucleolar RNA host gene 10 [Source:HGNC Symbol;Acc:HGNC:27510]	lncRNA;retained_intron	1.55664	1.33604	1.61703	4.24425	4.16672	3.11276	0.391342	-1.3535	1.07408e-06	3.59804e-05	down	yes
ENSG00000152291	TGOLN2	ENST00000398263;ENST00000377386;ENST00000444342;ENST00000409015;ENST00000409232;ENST00000282120	GO:0005515(protein binding);GO:0005654(nucleoplasm);GO:0005768(endosome);GO:0005788(endoplasmic reticulum lumen);GO:0005794(Golgi apparatus);GO:0005802(trans-Golgi network);GO:0005886(plasma membrane);GO:0016020(membrane);GO:0016021(integral component of membrane);GO:0030133(transport vesicle);GO:0030140(trans-Golgi network transport vesicle);GO:0030665(clathrin-coated vesicle membrane);GO:004368…	NA	NA	NA	trans-golgi network protein 2 [Source:HGNC Symbol;Acc:HGNC:15450]	protein_coding	33.3806	29.5976	4.30434	4.58316	4.07117	3.82399	5.39196	2.43081	1.13136e-06	3.78159e-05	up	yes
ENSG00000237187	NR2F1-AS1	ENST00000664168;ENST00000670693;ENST00000671166;ENST00000656357;ENST00000655454;ENST00000655613;ENST00000663096;ENST00000670690;ENST00000654055;ENST00000503134;ENST00000654617;ENST00000664359;ENST00000661182;ENST00000657648;ENST00000663076;ENST00000661345;ENST00000664017;ENST00000666995;ENST00000656231;ENST00000513055;ENST00000607797;ENST00000666033;ENST00000654862;ENST00000653510;ENST00000653133…	NA	NA	NA	NA	NR2F1 antisense RNA 1 [Source:HGNC Symbol;Acc:HGNC:48622]	lncRNA	0.0169466	0.0176728	0.0136806	0.0691151	0.0716349	0.0906297	0.208748	-2.26017	1.14791e-06	3.82847e-05	down	yes
ENSG00000170270	GON7	ENST00000306954;ENST00000556566	GO:0000408(EKC/KEOPS complex);GO:0005515(protein binding);GO:0005634(nucleus);GO:0005654(nucleoplasm);GO:0005730(nucleolus);GO:0005829(cytosol);GO:0005829(cytosol)	NA	NA	NA	GON7 subunit of KEOPS complex [Source:HGNC Symbol;Acc:HGNC:20356]	protein_coding	14.9533	15.5261	14.1945	32.8614	31.4601	31.2484	0.467448	-1.09712	1.1543e-06	3.84132e-05	down	yes
ENSG00000011422	PLAUR	ENST00000340093;ENST00000221264;ENST00000601723;ENST00000339082;ENST00000594364;ENST00000599892;ENST00000593939;ENST00000602141;ENST00000601876;ENST00000597107;ENST00000598875;ENST00000593396;ENST00000593714;ENST00000593447;ENST00000595038;ENST00000599546	GO:0001934(positive regulation of protein phosphorylation);GO:0005102(signaling receptor binding);GO:0005515(protein binding);GO:0005576(extracellular region);GO:0005788(endoplasmic reticulum lumen);GO:0005789(endoplasmic reticulum membrane);GO:0005886(plasma membrane);GO:0005887(integral component of plasma membrane);GO:0005925(focal adhesion);GO:0006935(chemotaxis);GO:0007165(signal transductio…	04610(Complement and coagulation cascades);05205(Proteoglycans in cancer);05205(Proteoglycans in cancer)	K03985	NA	plasminogen activator, urokinase receptor [Source:HGNC Symbol;Acc:HGNC:9053]	protein_coding;retained_intron;nonsense_mediated_decay	6.20218	5.88701	8.39646	1.27546	1.6614	3.3474	3.25983	1.7048	1.17963e-06	3.91704e-05	up	yes
ENSG00000158825	CDA	ENST00000375071;ENST00000461985	GO:0001882(nucleoside binding);GO:0003824(catalytic activity);GO:0004126(cytidine deaminase activity);GO:0005515(protein binding);GO:0005576(extracellular region);GO:0005829(cytosol);GO:0007166(cell surface receptor signaling pathway);GO:0008270(zinc ion binding);GO:0008655(pyrimidine-containing compound salvage);GO:0009972(cytidine deamination);GO:0016787(hydrolase activity);GO:0019858(cytosine …	00240(Pyrimidine metabolism);00983(Drug metabolism - other enzymes);00983(Drug metabolism - other enzymes)	NA	NA	cytidine deaminase [Source:HGNC Symbol;Acc:HGNC:1712]	protein_coding;processed_transcript	0.258839	0.573574	0.186808	1.81975	1.78425	3.06016	0.152941	-2.70896	1.19939e-06	3.97214e-05	down	yes
ENSG00000091136	LAMB1	ENST00000393561;ENST00000393560;ENST00000474380;ENST00000468999;ENST00000393559;ENST00000472714;ENST00000222399;ENST00000439976;ENST00000479448;ENST00000476039;ENST00000491196;ENST00000470995;ENST00000468518	GO:0005178(integrin binding);GO:0005198(structural molecule activity);GO:0005201(extracellular matrix structural constituent);GO:0005515(protein binding);GO:0005576(extracellular region);GO:0005604(basement membrane);GO:0005606(laminin-1 complex);GO:0005607(laminin-2 complex);GO:0005615(extracellular space);GO:0005788(endoplasmic reticulum lumen);GO:0007155(cell adhesion);GO:0009887(animal organ …	04151(PI3K-Akt signaling pathway);04510(Focal adhesion);04512(ECM-receptor interaction);05145(Toxoplasmosis);05146(Amoebiasis);05165(Human papillomavirus infection);05200(Pathways in cancer);05222(Small cell lung cancer);05222(Small cell lung cancer)	NA	NA	laminin subunit beta 1 [Source:HGNC Symbol;Acc:HGNC:6486]	protein_coding;processed_transcript;retained_intron	23.8755	20.8441	25.1409	14.134	11.4548	10.4565	1.93813	0.954666	1.20146e-06	3.97214e-05	up	no
ENSG00000182963	GJC1	ENST00000592524;ENST00000587239;ENST00000590758;ENST00000586267;ENST00000591424;ENST00000586347;ENST00000330514;ENST00000587113	GO:0001570(vasculogenesis);GO:0005216(ion channel activity);GO:0005243(gap junction channel activity);GO:0005515(protein binding);GO:0005789(endoplasmic reticulum membrane);GO:0005886(plasma membrane);GO:0005921(gap junction);GO:0005922(connexin complex);GO:0006936(muscle contraction);GO:0007043(cell-cell junction assembly);GO:0007154(cell communication);GO:0007267(cell-cell signaling);GO:0007268…	NA	NA	NA	gap junction protein gamma 1 [Source:HGNC Symbol;Acc:HGNC:4280]	protein_coding	0.749198	1.01769	0.860113	0.303955	0.277278	0.214097	3.30304	1.72379	1.23437e-06	4.07207e-05	up	yes
ENSG00000020577	SAMD4A	ENST00000251091;ENST00000392067;ENST00000631086;ENST00000554335;ENST00000557692;ENST00000555112;ENST00000557013;ENST00000556069;ENST00000673833;ENST00000555091;ENST00000673751;ENST00000555719;ENST00000553988;ENST00000554587;ENST00000555192	GO:0000289(nuclear-transcribed mRNA poly(A) tail shortening);GO:0000932(P-body);GO:0001650(fibrillar center);GO:0003723(RNA binding);GO:0003729(mRNA binding);GO:0005515(protein binding);GO:0005737(cytoplasm);GO:0005829(cytosol);GO:0006417(regulation of translation);GO:0017148(negative regulation of translation);GO:0030054(cell junction);GO:0030371(translation repressor activity);GO:0030425(dendri…	NA	NA	NA	sterile alpha motif domain containing 4A [Source:HGNC Symbol;Acc:HGNC:23023]	protein_coding;processed_transcript;retained_intron	0.758099	0.786444	0.691673	0.233863	0.0786061	0.227983	4.13768	2.04882	1.23759e-06	4.07383e-05	up	yes
ENSG00000157654	PALM2AKAP2	ENST00000374525;ENST00000482335;ENST00000374530;ENST00000413420;ENST00000485762;ENST00000483909;ENST00000434623;ENST00000497711;ENST00000674068;ENST00000374531;ENST00000495980;ENST00000465091;ENST00000480388;ENST00000471798;ENST00000314527;ENST00000259318;ENST00000302798	GO:0005886(plasma membrane);GO:0008360(regulation of cell shape);GO:0016020(membrane);GO:0016020(membrane)	NA	K16519	NA	PALM2 and AKAP2 fusion [Source:HGNC Symbol;Acc:HGNC:33529]	protein_coding;processed_transcript;nonsense_mediated_decay;retained_intron	2.4644	2.3316	3.23984	1.01349	0.201187	0.723543	4.14598	2.05171	1.28181e-06	4.21028e-05	up	yes
ENSG00000100412	ACO2	ENST00000216254;ENST00000466237;ENST00000482208;ENST00000396512;ENST00000478010;ENST00000481310;ENST00000471094	GO:0001889(liver development);GO:0003994(aconitate hydratase activity);GO:0005506(iron ion binding);GO:0005739(mitochondrion);GO:0005759(mitochondrial matrix);GO:0005829(cytosol);GO:0006091(generation of precursor metabolites and energy);GO:0006099(tricarboxylic acid cycle);GO:0006101(citrate metabolic process);GO:0006102(isocitrate metabolic process);GO:0016829(lyase activity);GO:0035900(respons…	00020(Citrate cycle (TCA cycle));00630(Glyoxylate and dicarboxylate metabolism);00630(Glyoxylate and dicarboxylate metabolism)	NA	NA	aconitase 2 [Source:HGNC Symbol;Acc:HGNC:118]	protein_coding;processed_transcript;retained_intron	26.9403	27.693	26.6279	48.9121	53.6347	46.5378	0.545067	-0.875493	1.29448e-06	4.24169e-05	down	no
ENSG00000128510	CPA4	ENST00000222482;ENST00000497388;ENST00000490117;ENST00000474254;ENST00000473956;ENST00000488025;ENST00000470542;ENST00000445470;ENST00000486598;ENST00000493259;ENST00000492072	GO:0004180(carboxypeptidase activity);GO:0004181(metallocarboxypeptidase activity);GO:0005575(cellular_component);GO:0005576(extracellular region);GO:0005615(extracellular space);GO:0006508(proteolysis);GO:0008233(peptidase activity);GO:0008237(metallopeptidase activity);GO:0008270(zinc ion binding);GO:0016573(histone acetylation);GO:0016787(hydrolase activity);GO:0046872(metal ion binding);GO:00…	NA	K08637	EC:3.4.17.-	carboxypeptidase A4 [Source:HGNC Symbol;Acc:HGNC:15740]	protein_coding;retained_intron;processed_transcript	0.703895	0.913536	0.822746	2.49097	3.29637	1.97669	0.314292	-1.66982	1.29696e-06	4.24169e-05	down	yes
ENSG00000111799	COL12A1	ENST00000322507;ENST00000483888;ENST00000425443;ENST00000419671;ENST00000345356;ENST00000511023;ENST00000493109;ENST00000486533;ENST00000474564;ENST00000615798;ENST00000416123	GO:0005515(protein binding);GO:0005576(extracellular region);GO:0005581(collagen trimer);GO:0005595(collagen type XII trimer);GO:0005615(extracellular space);GO:0005788(endoplasmic reticulum lumen);GO:0007155(cell adhesion);GO:0030020(extracellular matrix structural constituent conferring tensile strength);GO:0030199(collagen fibril organization);GO:0035987(endodermal cell differentiation);GO:006…	04974(Protein digestion and absorption);04974(Protein digestion and absorption)	NA	NA	collagen type XII alpha 1 chain [Source:HGNC Symbol;Acc:HGNC:2188]	protein_coding;processed_transcript;retained_intron	5.63758	5.48332	5.35702	3.2973	2.36082	2.38494	2.04871	1.03472	1.3041e-06	4.25586e-05	up	yes
ENSG00000089327	FXYD5	ENST00000342879;ENST00000590686;ENST00000392219;ENST00000541435;ENST00000543307;ENST00000592290;ENST00000591716;ENST00000392217;ENST00000423817;ENST00000392218;ENST00000586925;ENST00000588699;ENST00000496493	GO:0003779(actin binding);GO:0005515(protein binding);GO:0006811(ion transport);GO:0016020(membrane);GO:0016021(integral component of membrane);GO:0017080(sodium channel regulator activity);GO:0030033(microvillus assembly);GO:0043269(regulation of ion transport);GO:0045296(cadherin binding);GO:0046588(negative regulation of calcium-dependent cell-cell adhesion);GO:0099106(ion channel regulator ac…	NA	K13362	NA	FXYD domain containing ion transport regulator 5 [Source:HGNC Symbol;Acc:HGNC:4029]	protein_coding;nonsense_mediated_decay;processed_transcript	33.4163	38.2763	33.7938	18.3753	19.6961	17.1995	1.90853	0.932466	1.33406e-06	4.34427e-05	up	no
ENSG00000133065	SLC41A1	ENST00000367137;ENST00000484000;ENST00000468057;ENST00000484228	GO:0005515(protein binding);GO:0005886(plasma membrane);GO:0006811(ion transport);GO:0006812(cation transport);GO:0008324(cation transmembrane transporter activity);GO:0010961(cellular magnesium ion homeostasis);GO:0015095(magnesium ion transmembrane transporter activity);GO:0015693(magnesium ion transport);GO:0016020(membrane);GO:0016021(integral component of membrane);GO:0016323(basolateral pla…	NA	K15122	NA	solute carrier family 41 member 1 [Source:HGNC Symbol;Acc:HGNC:19429]	protein_coding;processed_transcript	24.2306	22.7814	23.2681	11.4884	11.4363	13.8346	1.91191	0.935011	1.35587e-06	4.40585e-05	up	no
ENSG00000070882	OSBPL3	ENST00000313367;ENST00000409863;ENST00000396431;ENST00000396429;ENST00000409069;ENST00000415162;ENST00000409759;ENST00000461835;ENST00000441059;ENST00000487020;ENST00000409452;ENST00000459987;ENST00000415952;ENST00000409555	GO:0005515(protein binding);GO:0005634(nucleus);GO:0005737(cytoplasm);GO:0005783(endoplasmic reticulum);GO:0005789(endoplasmic reticulum membrane);GO:0005829(cytosol);GO:0005886(plasma membrane);GO:0006699(bile acid biosynthetic process);GO:0006869(lipid transport);GO:0008289(lipid binding);GO:0015248(sterol transporter activity);GO:0015485(cholesterol binding);GO:0015918(sterol transport);GO:001…	NA	K20463	NA	oxysterol binding protein like 3 [Source:HGNC Symbol;Acc:HGNC:16370]	protein_coding;nonsense_mediated_decay;retained_intron;processed_transcript	6.185	6.36381	6.37973	3.13069	2.84066	3.32596	2.03592	1.02568	1.41178e-06	4.57771e-05	up	yes
ENSG00000184584	STING1	ENST00000514542;ENST00000651699;ENST00000652110;ENST00000330794;ENST00000509573;ENST00000514348;ENST00000515507;ENST00000502362;ENST00000652271;ENST00000651565;ENST00000652543;ENST00000652293;ENST00000514119;ENST00000650883;ENST00000511886;ENST00000511850;ENST00000503287;ENST00000512606;ENST00000507297;ENST00000503838;ENST00000510817;ENST00000502825;ENST00000652640	GO:0000045(autophagosome assembly);GO:0000166(nucleotide binding);GO:0000421(autophagosome membrane);GO:0002218(activation of innate immune response);GO:0002230(positive regulation of defense response to virus by host);GO:0002376(immune system process);GO:0005515(protein binding);GO:0005654(nucleoplasm);GO:0005737(cytoplasm);GO:0005739(mitochondrion);GO:0005741(mitochondrial outer membrane);GO:00…	04621(NOD-like receptor signaling pathway);04622(RIG-I-like receptor signaling pathway);04623(Cytosolic DNA-sensing pathway);05163(Human cytomegalovirus infection);05168(Herpes simplex virus 1 infection);05170(Human immunodeficiency virus 1 infection);05170(Human immunodeficiency virus 1 infection)	K12654	NA	stimulator of interferon response cGAMP interactor 1 [Source:HGNC Symbol;Acc:HGNC:27962]	processed_transcript;protein_coding;retained_intron;nonsense_mediated_decay	11.1456	10.3422	11.9688	5.45866	5.53192	5.49713	2.02918	1.0209	1.45984e-06	4.72348e-05	up	yes
ENSG00000084112	SSH1	ENST00000326495;ENST00000546433;ENST00000551165;ENST00000546812;ENST00000546697;ENST00000547381;ENST00000548522;ENST00000326470;ENST00000547862	GO:0000902(cell morphogenesis);GO:0003779(actin binding);GO:0004721(phosphoprotein phosphatase activity);GO:0004725(protein tyrosine phosphatase activity);GO:0005515(protein binding);GO:0005737(cytoplasm);GO:0005829(cytosol);GO:0005856(cytoskeleton);GO:0005886(plasma membrane);GO:0006470(protein dephosphorylation);GO:0008138(protein tyrosine/serine/threonine phosphatase activity);GO:0016020(membr…	04360(Axon guidance);04810(Regulation of actin cytoskeleton);04810(Regulation of actin cytoskeleton)	K05766	3.1.3.48;EC:3.1.3.16	slingshot protein phosphatase 1 [Source:HGNC Symbol;Acc:HGNC:30579]	protein_coding;nonsense_mediated_decay;processed_transcript;retained_intron	7.79128	7.35169	8.31142	4.46531	3.57513	4.23785	1.91023	0.933749	1.50692e-06	4.85767e-05	up	no
ENSG00000198959	TGM2	ENST00000361475;ENST00000469269;ENST00000474777;ENST00000373403;ENST00000453095;ENST00000468262	GO:0001974(blood vessel remodeling);GO:0003810(protein-glutamine gamma-glutamyltransferase activity);GO:0005515(protein binding);GO:0005525(GTP binding);GO:0005737(cytoplasm);GO:0005739(mitochondrion);GO:0005783(endoplasmic reticulum);GO:0005829(cytosol);GO:0005886(plasma membrane);GO:0005925(focal adhesion);GO:0007200(phospholipase C-activating G protein-coupled receptor signaling pathway);GO:00…	05016(Huntington disease);05016(Huntington disease)	K05625	EC:2.3.2.13	transglutaminase 2 [Source:HGNC Symbol;Acc:HGNC:11778]	protein_coding;retained_intron	1.76354	1.49061	1.67116	0.685871	0.548283	0.430065	2.95953	1.56537	1.50772e-06	4.85767e-05	up	yes
ENSG00000172164	SNTB1	ENST00000395601;ENST00000517992;ENST00000519298;ENST00000520717;ENST00000648490;ENST00000519177	GO:0003779(actin binding);GO:0005198(structural molecule activity);GO:0005515(protein binding);GO:0005516(calmodulin binding);GO:0005737(cytoplasm);GO:0005856(cytoskeleton);GO:0005886(plasma membrane);GO:0005925(focal adhesion);GO:0006936(muscle contraction);GO:0016010(dystrophin-associated glycoprotein complex);GO:0016020(membrane);GO:0030054(cell junction);GO:0030165(PDZ domain binding);GO:0032…	NA	NA	NA	syntrophin beta 1 [Source:HGNC Symbol;Acc:HGNC:11168]	protein_coding;processed_transcript;nonsense_mediated_decay	0.05637	0.0883816	0.11493	0.382008	0.36416	0.42491	0.221746	-2.17302	1.52847e-06	4.91409e-05	down	yes
ENSG00000100796	PPP4R3A	ENST00000554308;ENST00000557382;ENST00000554943;ENST00000554574;ENST00000554684;ENST00000555718;ENST00000554511;ENST00000554390;ENST00000555462;ENST00000555470;ENST00000555029;ENST00000557018	GO:0005634(nucleus);GO:0005654(nucleoplasm);GO:0005737(cytoplasm);GO:0005815(microtubule organizing center);GO:0005829(cytosol);GO:0005856(cytoskeleton);GO:0016607(nuclear speck);GO:0016607(nuclear speck)	04922(Glucagon signaling pathway);04922(Glucagon signaling pathway)	K17491	NA	protein phosphatase 4 regulatory subunit 3A [Source:HGNC Symbol;Acc:HGNC:20219]	nonsense_mediated_decay;retained_intron;protein_coding;processed_transcript;non_stop_decay	15.6703	16.4773	16.6911	29.3846	27.4031	33.6179	0.540218	-0.888385	1.53911e-06	4.93784e-05	down	no
ENSG00000107331	ABCA2	ENST00000479446;ENST00000371605;ENST00000459850;ENST00000431584;ENST00000487109;ENST00000464520;ENST00000466707;ENST00000437791;ENST00000488535;ENST00000265662;ENST00000476211;ENST00000398207;ENST00000614293;ENST00000494046;ENST00000425423;ENST00000464157;ENST00000625103;ENST00000341511;ENST00000490486;ENST00000464876;ENST00000467624;ENST00000492260;ENST00000463603;ENST00000470535	GO:0000166(nucleotide binding);GO:0005319(lipid transporter activity);GO:0005524(ATP binding);GO:0005764(lysosome);GO:0005765(lysosomal membrane);GO:0005768(endosome);GO:0005815(microtubule organizing center);GO:0005886(plasma membrane);GO:0006357(regulation of transcription by RNA polymerase II);GO:0006629(lipid metabolic process);GO:0006869(lipid transport);GO:0007626(locomotory behavior);GO:00…	02010(ABC transporters);04142(Lysosome);04142(Lysosome)	NA	NA	ATP binding cassette subfamily A member 2 [Source:HGNC Symbol;Acc:HGNC:32]	nonsense_mediated_decay;protein_coding;retained_intron;processed_transcript	4.20262	3.82018	4.56799	2.30954	1.90264	1.79293	2.09668	1.06811	1.55144e-06	4.9669e-05	up	yes
ENSG00000169435	RASSF6	ENST00000307439;ENST00000395777;ENST00000335049;ENST00000512591;ENST00000342081	GO:0005515(protein binding);GO:0006915(apoptotic process);GO:0007165(signal transduction);GO:0042981(regulation of apoptotic process);GO:0042981(regulation of apoptotic process)	04390(Hippo signaling pathway);04392(Hippo signaling pathway - multiple species);04392(Hippo signaling pathway - multiple species)	K09854	NA	Ras association domain family member 6 [Source:HGNC Symbol;Acc:HGNC:20796]	protein_coding;processed_transcript	0.134541	0.319551	0.344818	1.01044	0.914558	1.29826	0.247859	-2.01241	1.55793e-06	4.97716e-05	down	yes
ENSG00000243742	RPLP0P2	ENST00000496593;ENST00000490750;ENST00000478959;ENST00000475561;ENST00000492786;ENST00000475331	NA	NA	NA	NA	ribosomal protein lateral stalk subunit P0 pseudogene 2 [Source:HGNC Symbol;Acc:HGNC:17960]	processed_transcript;transcribed_processed_pseudogene	0.454003	0.5643	0.525978	0.0119671	0.0528298	0.120313	8.3425	3.06048	1.57016e-06	5.00572e-05	up	yes
ENSG00000115756	HPCAL1	ENST00000307845;ENST00000419810;ENST00000622018;ENST00000620771;ENST00000423674;ENST00000422133;ENST00000613496;ENST00000381765	GO:0005509(calcium ion binding);GO:0005515(protein binding);GO:0016020(membrane);GO:0046872(metal ion binding);GO:0046872(metal ion binding)	NA	NA	NA	hippocalcin like 1 [Source:HGNC Symbol;Acc:HGNC:5145]	protein_coding;nonsense_mediated_decay	5.97895	5.53904	5.54602	2.33245	2.99041	2.37498	2.21673	1.14843	1.57513e-06	5.00783e-05	up	yes
ENSG00000133961	NUMB	ENST00000555394;ENST00000554521;ENST00000554014;ENST00000556772;ENST00000554315;ENST00000544991;ENST00000555238;ENST00000557597;ENST00000535282;ENST00000555738;ENST00000359560;ENST00000560335;ENST00000355058;ENST00000554546;ENST00000554818;ENST00000557486;ENST00000559312;ENST00000556112;ENST00000557774;ENST00000555859;ENST00000555307;ENST00000555987;ENST00000556600;ENST00000356296;ENST00000556989…	GO:0005515(protein binding);GO:0005634(nucleus);GO:0005737(cytoplasm);GO:0005769(early endosome);GO:0005886(plasma membrane);GO:0005905(clathrin-coated pit);GO:0005925(focal adhesion);GO:0007275(multicellular organism development);GO:0007399(nervous system development);GO:0007405(neuroblast proliferation);GO:0007409(axonogenesis);GO:0008013(beta-catenin binding);GO:0016020(membrane);GO:0016323(ba…	04330(Notch signaling pathway);04330(Notch signaling pathway)	K06057	NA	NUMB endocytic adaptor protein [Source:HGNC Symbol;Acc:HGNC:8060]	protein_coding;retained_intron;processed_transcript	6.84043	6.89954	7.45478	15.1377	14.5267	11.1627	0.519134	-0.94582	1.57743e-06	5.00783e-05	down	no
ENSG00000100418	DESI1	ENST00000463886;ENST00000263256;ENST00000482612;ENST00000468151	GO:0005515(protein binding);GO:0005634(nucleus);GO:0005737(cytoplasm);GO:0005829(cytosol);GO:0006508(proteolysis);GO:0006611(protein export from nucleus);GO:0008233(peptidase activity);GO:0016787(hydrolase activity);GO:0016926(protein desumoylation);GO:0032434(regulation of proteasomal ubiquitin-dependent protein catabolic process);GO:0032991(protein-containing complex);GO:0042802(identical prote…	NA	K22762	EC:3.4.-.-	desumoylating isopeptidase 1 [Source:HGNC Symbol;Acc:HGNC:24577]	processed_transcript;protein_coding;retained_intron	16.8177	15.68	15.438	28.5322	28.3735	33.0971	0.532602	-0.908872	1.59221e-06	5.04421e-05	down	no
ENSG00000157514	TSC22D3	ENST00000372383;ENST00000372397;ENST00000372390;ENST00000506081;ENST00000514897;ENST00000514426;ENST00000503515;ENST00000486554;ENST00000372382;ENST00000506724;ENST00000502961;ENST00000372384;ENST00000315660;ENST00000502650;ENST00000505965;ENST00000510887;ENST00000480691	GO:0000981(DNA-binding transcription factor activity, RNA polymerase II-specific);GO:0003700(DNA-binding transcription factor activity);GO:0005515(protein binding);GO:0005634(nucleus);GO:0005737(cytoplasm);GO:0005829(cytosol);GO:0006355(regulation of transcription, DNA-templated);GO:0006357(regulation of transcription by RNA polymerase II);GO:0006970(response to osmotic stress);GO:0034220(ion tra…	NA	NA	NA	TSC22 domain family member 3 [Source:HGNC Symbol;Acc:HGNC:3051]	protein_coding	1.27897	1.32357	1.46647	4.08359	2.48066	11.1352	0.229895	-2.12095	1.60191e-06	5.06438e-05	down	yes
ENSG00000198113	TOR4A	ENST00000357503	GO:0000166(nucleotide binding);GO:0002576(platelet degranulation);GO:0005524(ATP binding);GO:0005576(extracellular region);GO:0005635(nuclear envelope);GO:0005788(endoplasmic reticulum lumen);GO:0016020(membrane);GO:0016021(integral component of membrane);GO:0016887(ATPase activity);GO:0031093(platelet alpha granule lumen)	NA	NA	NA	torsin family 4 member A [Source:HGNC Symbol;Acc:HGNC:25981]	protein_coding	23.7785	23.473	26.275	11.0529	14.4319	12.3489	1.94342	0.958594	1.64372e-06	5.18371e-05	up	no
ENSG00000170801	HTRA3	ENST00000307358;ENST00000382512	GO:0004175(endopeptidase activity);GO:0004252(serine-type endopeptidase activity);GO:0005515(protein binding);GO:0005520(insulin-like growth factor binding);GO:0005576(extracellular region);GO:0006508(proteolysis);GO:0008233(peptidase activity);GO:0008236(serine-type peptidase activity);GO:0016787(hydrolase activity);GO:0030512(negative regulation of transforming growth factor beta receptor signa…	NA	K08785	EC:3.4.21.-	HtrA serine peptidase 3 [Source:HGNC Symbol;Acc:HGNC:30406]	protein_coding	0.361074	0.270609	0.244568	1.2032	1.62779	0.83907	0.238757	-2.06639	1.64649e-06	5.18371e-05	down	yes
ENSG00000273729	AC007686	ENST00000619017	NA	NA	NA	NA	novel transcript, antisense to IRF2BPL	lncRNA	0.046733	0.086381	0.051251	0.369068	0.312919	0.381145	0.173417	-2.52768	1.66941e-06	5.24499e-05	down	yes
ENSG00000111961	SASH1	ENST00000367467;ENST00000470750;ENST00000637729;ENST00000635969;ENST00000637469;ENST00000367469;ENST00000637029;ENST00000637498;ENST00000636279;ENST00000622663;ENST00000635873	GO:0000209(protein polyubiquitination);GO:0001965(G-protein alpha-subunit binding);GO:0005515(protein binding);GO:0005737(cytoplasm);GO:0008022(protein C-terminus binding);GO:0010595(positive regulation of endothelial cell migration);GO:0010632(regulation of epithelial cell migration);GO:0019901(protein kinase binding);GO:0031435(mitogen-activated protein kinase kinase kinase binding);GO:0031666(…	NA	NA	NA	SAM and SH3 domain containing 1 [Source:HGNC Symbol;Acc:HGNC:19182]	protein_coding;retained_intron;nonsense_mediated_decay;processed_transcript	0.657904	0.683362	0.626397	1.62645	1.36736	2.37027	0.366822	-1.44685	1.68995e-06	5.29854e-05	down	yes
ENSG00000071054	MAP4K4	ENST00000302217;ENST00000347699;ENST00000413150;ENST00000498066;ENST00000417294;ENST00000476609;ENST00000350878;ENST00000634702;ENST00000491743;ENST00000425019;ENST00000418101;ENST00000625522;ENST00000350198;ENST00000477711;ENST00000324219;ENST00000421882;ENST00000427603;ENST00000456652;ENST00000627726;ENST00000496989;ENST00000489490	GO:0000166(nucleotide binding);GO:0001953(negative regulation of cell-matrix adhesion);GO:0004111(creatine kinase activity);GO:0004672(protein kinase activity);GO:0004674(protein serine/threonine kinase activity);GO:0005515(protein binding);GO:0005524(ATP binding);GO:0005737(cytoplasm);GO:0005925(focal adhesion);GO:0006468(protein phosphorylation);GO:0008017(microtubule binding);GO:0010977(negati…	04010(MAPK signaling pathway);04010(MAPK signaling pathway)	K04407	EC:2.7.11.1	mitogen-activated protein kinase kinase kinase kinase 4 [Source:HGNC Symbol;Acc:HGNC:6866]	protein_coding;processed_transcript;retained_intron	19.7669	19.5542	20.237	11.8718	8.98216	11.0073	1.8693	0.902494	1.70186e-06	5.3249e-05	up	no
ENSG00000279821	AC145098	ENST00000623593	NA	NA	NA	NA	TEC	TEC	1.58844	0.805863	1.53464	0.315757	0.318418	0.310094	4.16083	2.05687	1.73544e-06	5.41878e-05	up	yes
ENSG00000054179	ENTPD2	ENST00000355097;ENST00000312665;ENST00000469106;ENST00000460614	GO:0000166(nucleotide binding);GO:0005524(ATP binding);GO:0005604(basement membrane);GO:0005783(endoplasmic reticulum);GO:0005789(endoplasmic reticulum membrane);GO:0005886(plasma membrane);GO:0007186(G protein-coupled receptor signaling pathway);GO:0009181(purine ribonucleoside diphosphate catabolic process);GO:0016020(membrane);GO:0016021(integral component of membrane);GO:0016787(hydrolase act…	00230(Purine metabolism);04742(Taste transduction);04742(Taste transduction)	NA	NA	ectonucleoside triphosphate diphosphohydrolase 2 [Source:HGNC Symbol;Acc:HGNC:3364]	protein_coding;processed_transcript;retained_intron	3.06493	2.87932	2.82183	0.862189	0.968615	1.01475	3.08062	1.62322	1.79492e-06	5.59299e-05	up	yes
ENSG00000250722	SELENOP	ENST00000514985;ENST00000512980;ENST00000515626;ENST00000505309;ENST00000508937;ENST00000510650;ENST00000506577;ENST00000514403;ENST00000511224;ENST00000509276;ENST00000514218;ENST00000513303;ENST00000506078;ENST00000510965;ENST00000507920	GO:0001887(selenium compound metabolic process);GO:0002576(platelet degranulation);GO:0005576(extracellular region);GO:0005615(extracellular space);GO:0006979(response to oxidative stress);GO:0007420(brain development);GO:0007626(locomotory behavior);GO:0008430(selenium binding);GO:0009791(post-embryonic development);GO:0016020(membrane);GO:0016021(integral component of membrane);GO:0019953(sexua…	NA	NA	NA	selenoprotein P [Source:HGNC Symbol;Acc:HGNC:10751]	protein_coding;retained_intron;processed_transcript	0.37635	0.16539	0.253593	1.05653	0.896667	1.14765	0.256489	-1.96303	1.80233e-06	5.60457e-05	down	yes
ENSG00000109255	NMU	ENST00000507338;ENST00000264218;ENST00000511469;ENST00000509371;ENST00000505262;ENST00000515325	GO:0001659(temperature homeostasis);GO:0001696(gastric acid secretion);GO:0003084(positive regulation of systemic arterial blood pressure);GO:0005102(signaling receptor binding);GO:0005515(protein binding);GO:0005576(extracellular region);GO:0006940(regulation of smooth muscle contraction);GO:0007186(G protein-coupled receptor signaling pathway);GO:0007204(positive regulation of cytosolic calcium…	04080(Neuroactive ligand-receptor interaction);04080(Neuroactive ligand-receptor interaction)	K05249	NA	neuromedin U [Source:HGNC Symbol;Acc:HGNC:7859]	protein_coding;processed_transcript	19.7195	22.3476	19.4385	9.06516	8.58015	6.00851	2.60024	1.37864	1.84713e-06	5.73214e-05	up	yes
ENSG00000128266	GNAZ	ENST00000615612;ENST00000492538;ENST00000479571	GO:0000166(nucleotide binding);GO:0001664(G protein-coupled receptor binding);GO:0003924(GTPase activity);GO:0005515(protein binding);GO:0005525(GTP binding);GO:0005635(nuclear envelope);GO:0005783(endoplasmic reticulum);GO:0005829(cytosol);GO:0005834(heterotrimeric G-protein complex);GO:0005886(plasma membrane);GO:0006457(protein folding);GO:0007165(signal transduction);GO:0007186(G protein-coup…	04730(Long-term depression);04730(Long-term depression)	K04535	NA	G protein subunit alpha z [Source:HGNC Symbol;Acc:HGNC:4395]	protein_coding;processed_transcript	1.31296	1.3207	1.22669	0.436512	0.358609	0.221934	3.79562	1.92434	1.85692e-06	5.75076e-05	up	yes
ENSG00000206760	SNORA6	ENST00000384033	NA	NA	NA	NA	small nucleolar RNA, H/ACA box 6 [Source:HGNC Symbol;Acc:HGNC:32591]	snoRNA	0.028171	7.10262	6.57039	0.075798	0.021784	0.029022	108.221	6.75783	1.90575e-06	5.88997e-05	up	yes
ENSG00000145901	TNIP1	ENST00000610535;ENST00000518977;ENST00000523338;ENST00000389378;ENST00000523200;ENST00000522574;ENST00000520931;ENST00000524280;ENST00000519339;ENST00000522226;ENST00000521001;ENST00000521423;ENST00000522926;ENST00000522100;ENST00000521782;ENST00000610874;ENST00000517329;ENST00000517504;ENST00000520695;ENST00000521591;ENST00000315050	GO:0002755(MyD88-dependent toll-like receptor signaling pathway);GO:0005515(protein binding);GO:0005634(nucleus);GO:0005654(nucleoplasm);GO:0005737(cytoplasm);GO:0005829(cytosol);GO:0006412(translation);GO:0006952(defense response);GO:0006954(inflammatory response);GO:0007159(leukocyte cell-cell adhesion);GO:0009101(glycoprotein biosynthetic process);GO:0016579(protein deubiquitination);GO:003159…	NA	NA	NA	TNFAIP3 interacting protein 1 [Source:HGNC Symbol;Acc:HGNC:16903]	protein_coding;retained_intron;nonsense_mediated_decay;processed_transcript	26.0436	21.5893	22.6221	11.9275	11.1949	13.6936	1.90827	0.932268	1.94284e-06	5.99241e-05	up	no
ENSG00000145911	N4BP3	ENST00000274605	GO:0005515(protein binding);GO:0007275(multicellular organism development);GO:0007399(nervous system development);GO:0030424(axon);GO:0030425(dendrite);GO:0031410(cytoplasmic vesicle);GO:0042995(cell projection)	NA	NA	NA	NEDD4 binding protein 3 [Source:HGNC Symbol;Acc:HGNC:29852]	protein_coding	1.63115	1.26962	1.8477	0.24032	0.231799	0.637096	4.28092	2.09792	1.96922e-06	6.06144e-05	up	yes
ENSG00000162390	ACOT11	ENST00000343744;ENST00000481208;ENST00000371316;ENST00000479837;ENST00000498228	GO:0000062(fatty-acyl-CoA binding);GO:0005737(cytoplasm);GO:0005739(mitochondrion);GO:0005759(mitochondrial matrix);GO:0005829(cytosol);GO:0006629(lipid metabolic process);GO:0006631(fatty acid metabolic process);GO:0006637(acyl-CoA metabolic process);GO:0008289(lipid binding);GO:0009266(response to temperature stimulus);GO:0009409(response to cold);GO:0016290(palmitoyl-CoA hydrolase activity);GO…	NA	K12417	EC:3.1.2.-	acyl-CoA thioesterase 11 [Source:HGNC Symbol;Acc:HGNC:18156]	protein_coding;processed_transcript	1.4063	1.38874	1.44178	0.515386	0.547111	0.503953	2.70473	1.43548	2.00957e-06	6.17314e-05	up	yes
ENSG00000146112	PPP1R18	ENST00000399199;ENST00000615527;ENST00000467662;ENST00000274853;ENST00000615892;ENST00000488324	GO:0003779(actin binding);GO:0005515(protein binding);GO:0005737(cytoplasm);GO:0005856(cytoskeleton);GO:0019902(phosphatase binding);GO:0019902(phosphatase binding)	NA	K17559	NA	protein phosphatase 1 regulatory subunit 18 [Source:HGNC Symbol;Acc:HGNC:29413]	protein_coding;processed_transcript	11.4534	13.3118	14.4521	6.68164	6.70543	6.27637	1.99442	0.995972	2.03735e-06	6.2458e-05	up	no
ENSG00000113749	HRH2	ENST00000636584;ENST00000624694;ENST00000377291;ENST00000231683	GO:0001696(gastric acid secretion);GO:0001697(histamine-induced gastric acid secretion);GO:0001698(gastrin-induced gastric acid secretion);GO:0003382(epithelial cell morphogenesis);GO:0004930(G protein-coupled receptor activity);GO:0004969(histamine receptor activity);GO:0004993(G protein-coupled serotonin receptor activity);GO:0005886(plasma membrane);GO:0005887(integral component of plasma memb…	04020(Calcium signaling pathway);04080(Neuroactive ligand-receptor interaction);04971(Gastric acid secretion);04971(Gastric acid secretion)	K04150	NA	histamine receptor H2 [Source:HGNC Symbol;Acc:HGNC:5183]	protein_coding;nonsense_mediated_decay	2.84234	2.51084	2.2166	0.888101	0.974873	0.943547	2.69721	1.43147	2.04415e-06	6.25401e-05	up	yes
ENSG00000183291	SELENOF	ENST00000611507;ENST00000401030;ENST00000331835;ENST00000616787;ENST00000370554;ENST00000469566;ENST00000467557;ENST00000497861;ENST00000648872	GO:0005515(protein binding);GO:0005783(endoplasmic reticulum);GO:0005788(endoplasmic reticulum lumen);GO:0016491(oxidoreductase activity);GO:0051084('de novo' posttranslational protein folding);GO:0055114(oxidation-reduction process);GO:0055114(oxidation-reduction process)	NA	NA	NA	selenoprotein F [Source:HGNC Symbol;Acc:HGNC:17705]	protein_coding;processed_transcript;nonsense_mediated_decay	70.452	70.4927	70.1282	27.7034	27.0373	44.6861	2.1229	1.08604	2.05159e-06	6.26416e-05	up	yes
ENSG00000236924	AL162411	ENST00000413145	NA	NA	NA	NA	novel transcript	lncRNA	2.24256	1.49084	1.55555	7.69381	6.84142	5.91984	0.258564	-1.95141	2.12085e-06	6.46264e-05	down	yes
ENSG00000130768	SMPDL3B	ENST00000373888;ENST00000411604;ENST00000373894;ENST00000549094;ENST00000548116;ENST00000466793	GO:0002376(immune system process);GO:0004767(sphingomyelin phosphodiesterase activity);GO:0005576(extracellular region);GO:0005615(extracellular space);GO:0005886(plasma membrane);GO:0006629(lipid metabolic process);GO:0006685(sphingomyelin catabolic process);GO:0006954(inflammatory response);GO:0008081(phosphoric diester hydrolase activity);GO:0008150(biological_process);GO:0008152(metabolic pro…	NA	K01128	EC:3.1.4.-	sphingomyelin phosphodiesterase acid like 3B [Source:HGNC Symbol;Acc:HGNC:21416]	protein_coding;nonsense_mediated_decay;processed_transcript	0.18251	0.112241	0.199764	0.57198	0.819771	1.10344	0.198187	-2.33506	2.17074e-06	6.60139e-05	down	yes
ENSG00000213281	NRAS	ENST00000369535	GO:0000139(Golgi membrane);GO:0000165(MAPK cascade);GO:0000166(nucleotide binding);GO:0001938(positive regulation of endothelial cell proliferation);GO:0002223(stimulatory C-type lectin receptor signaling pathway);GO:0003924(GTPase activity);GO:0005515(protein binding);GO:0005525(GTP binding);GO:0005794(Golgi apparatus);GO:0005886(plasma membrane);GO:0007165(signal transduction);GO:0007265(Ras pr…	01521(EGFR tyrosine kinase inhibitor resistance);01522(Endocrine resistance);04010(MAPK signaling pathway);04012(ErbB signaling pathway);04014(Ras signaling pathway);04015(Rap1 signaling pathway);04062(Chemokine signaling pathway);04068(FoxO signaling pathway);04071(Sphingolipid signaling pathway);04072(Phospholipase D signaling pathway);04137(Mitophagy - animal);04140(Autophagy - animal);04150(m…	K07828	NA	NRAS proto-oncogene, GTPase [Source:HGNC Symbol;Acc:HGNC:7989]	protein_coding	51.8571	52.6821	53.0017	31.1405	28.8811	26.9306	1.81181	0.857433	2.21295e-06	6.7044e-05	up	no
ENSG00000132010	ZNF20	ENST00000334213;ENST00000480477;ENST00000454949;ENST00000480770;ENST00000600335;ENST00000418866;ENST00000478942;ENST00000485451	GO:0003676(nucleic acid binding);GO:0003677(DNA binding);GO:0003700(DNA-binding transcription factor activity);GO:0005515(protein binding);GO:0005634(nucleus);GO:0006355(regulation of transcription, DNA-templated);GO:0043565(sequence-specific DNA binding);GO:0046872(metal ion binding);GO:0046872(metal ion binding)	05168(Herpes simplex virus 1 infection);05168(Herpes simplex virus 1 infection)	K09228	NA	zinc finger protein 20 [Source:HGNC Symbol;Acc:HGNC:12992]	protein_coding;processed_transcript;nonsense_mediated_decay;retained_intron	0.120214	0.129865	0.229825	0.625783	0.71009	0.780069	0.226804	-2.14048	2.21345e-06	6.7044e-05	down	yes
ENSG00000198805	PNP	ENST00000553591;ENST00000554056;ENST00000361505;ENST00000556754;ENST00000556293;ENST00000554065;ENST00000553418;ENST00000557229	GO:0001882(nucleoside binding);GO:0002060(purine nucleobase binding);GO:0003824(catalytic activity);GO:0004731(purine-nucleoside phosphorylase activity);GO:0005576(extracellular region);GO:0005634(nucleus);GO:0005737(cytoplasm);GO:0005829(cytosol);GO:0005856(cytoskeleton);GO:0006139(nucleobase-containing compound metabolic process);GO:0006148(inosine catabolic process);GO:0006195(purine nucleotid…	00230(Purine metabolism);00240(Pyrimidine metabolism);00760(Nicotinate and nicotinamide metabolism);00760(Nicotinate and nicotinamide metabolism)	K03783	EC:2.4.2.1	purine nucleoside phosphorylase [Source:HGNC Symbol;Acc:HGNC:7892]	protein_coding;retained_intron	56.1769	57.5824	56.148	31.4215	33.3133	21.4708	1.97096	0.978896	2.24748e-06	6.79393e-05	up	no
ENSG00000241749	RPSAP52	ENST00000493929;ENST00000489520;ENST00000622976	NA	NA	NA	NA	ribosomal protein SA pseudogene 52 [Source:HGNC Symbol;Acc:HGNC:35752]	transcribed_processed_pseudogene;processed_transcript;TEC	1.77641	1.40536	1.96851	0.493496	0.258777	0.0889951	6.12204	2.61401	2.29084e-06	6.91122e-05	up	yes
ENSG00000209082	MT-TL1	ENST00000386347	NA	NA	NA	NA	mitochondrially encoded tRNA-Leu (UUA/G) 1 [Source:HGNC Symbol;Acc:HGNC:7490]	Mt_tRNA	514.793	571.449	548.919	198.028	267.133	277.231	2.20255	1.13918	2.33162e-06	7.0203e-05	up	yes
ENSG00000162377	COA7	ENST00000371538;ENST00000486918	GO:0005515(protein binding);GO:0005654(nucleoplasm);GO:0005739(mitochondrion);GO:0005758(mitochondrial intermembrane space);GO:0005758(mitochondrial intermembrane space)	04714(Thermogenesis);04714(Thermogenesis)	K18180	NA	cytochrome c oxidase assembly factor 7 (putative) [Source:HGNC Symbol;Acc:HGNC:25716]	protein_coding;processed_transcript	30.0261	32.3211	29.6608	17.3091	15.7285	16.8097	1.8458	0.884248	2.37794e-06	7.14561e-05	up	no
ENSG00000026751	SLAMF7	ENST00000368043;ENST00000444090;ENST00000359331;ENST00000495334;ENST00000368042;ENST00000458104;ENST00000621377;ENST00000441662;ENST00000484221;ENST00000488819;ENST00000458602	GO:0002250(adaptive immune response);GO:0002376(immune system process);GO:0005783(endoplasmic reticulum);GO:0005886(plasma membrane);GO:0007155(cell adhesion);GO:0016020(membrane);GO:0016021(integral component of membrane);GO:0030101(natural killer cell activation);GO:0042267(natural killer cell mediated cytotoxicity);GO:0042802(identical protein binding);GO:0045087(innate immune response);GO:005…	NA	K06733	NA	SLAM family member 7 [Source:HGNC Symbol;Acc:HGNC:21394]	protein_coding;retained_intron;processed_transcript	0.123112	0.369786	0.200623	0.0388902	0.0001	0.00972163	14.2372	3.8316	2.46383e-06	7.38906e-05	up	yes
ENSG00000245954	LINC02273	ENST00000499452;ENST00000504144;ENST00000509332;ENST00000651553	NA	NA	NA	NA	long intergenic non-protein coding RNA 2273 [Source:HGNC Symbol;Acc:HGNC:53188]	lncRNA	0.890274	0.865645	0.431426	0.103216	0.173117	0.0866462	6.0261	2.59122	2.51894e-06	7.53944e-05	up	yes
ENSG00000163293	NIPAL1	ENST00000295461;ENST00000511852;ENST00000511123;ENST00000508180;ENST00000500571;ENST00000513724	GO:0006811(ion transport);GO:0015095(magnesium ion transmembrane transporter activity);GO:0015693(magnesium ion transport);GO:0016020(membrane);GO:0016021(integral component of membrane);GO:1903830(magnesium ion transmembrane transport);GO:1903830(magnesium ion transmembrane transport)	NA	K22733	NA	NIPA like domain containing 1 [Source:HGNC Symbol;Acc:HGNC:27194]	protein_coding;nonsense_mediated_decay;processed_transcript	4.55369	4.38649	4.8879	1.93572	1.421	2.38029	2.41033	1.26923	2.56634e-06	7.6525e-05	up	yes
ENSG00000102893	PHKB	ENST00000566319;ENST00000299167;ENST00000566044;ENST00000566037;ENST00000566275;ENST00000568171;ENST00000566721;ENST00000570047;ENST00000564711;ENST00000565424;ENST00000567402;ENST00000563376;ENST00000567200;ENST00000566436;ENST00000568439;ENST00000564873;ENST00000323584	GO:0003824(catalytic activity);GO:0005515(protein binding);GO:0005516(calmodulin binding);GO:0005829(cytosol);GO:0005886(plasma membrane);GO:0005964(phosphorylase kinase complex);GO:0005975(carbohydrate metabolic process);GO:0005977(glycogen metabolic process);GO:0005980(glycogen catabolic process);GO:0006091(generation of precursor metabolites and energy);GO:0006468(protein phosphorylation);GO:0…	04020(Calcium signaling pathway);04910(Insulin signaling pathway);04922(Glucagon signaling pathway);04922(Glucagon signaling pathway)	K07190	NA	phosphorylase kinase regulatory subunit beta [Source:HGNC Symbol;Acc:HGNC:8927]	retained_intron;protein_coding;processed_transcript;nonsense_mediated_decay	5.02842	5.40681	5.03366	10.9422	9.32583	8.62175	0.535446	-0.901186	2.5668e-06	7.6525e-05	down	no
ENSG00000165949	IFI27	ENST00000614648;ENST00000614204;ENST00000621160;ENST00000612499;ENST00000618863;ENST00000620396;ENST00000620066;ENST00000612813;ENST00000616764;ENST00000618200;ENST00000555081;ENST00000614288;ENST00000611954;ENST00000557700;ENST00000555819	GO:0000122(negative regulation of transcription by RNA polymerase II);GO:0001102(RNA polymerase II activating transcription factor binding);GO:0002376(immune system process);GO:0003674(molecular_function);GO:0005515(protein binding);GO:0005521(lamin binding);GO:0005634(nucleus);GO:0005635(nuclear envelope);GO:0005637(nuclear inner membrane);GO:0005739(mitochondrion);GO:0005741(mitochondrial outer…	NA	NA	NA	interferon alpha inducible protein 27 [Source:HGNC Symbol;Acc:HGNC:5397]	retained_intron;protein_coding;nonsense_mediated_decay	2.17659	2.20956	2.79493	5.01821	5.27432	7.3388	0.407291	-1.29587	2.58049e-06	7.67317e-05	down	yes
ENSG00000165929	TC2N	ENST00000340892;ENST00000435962;ENST00000556018;ENST00000360594;ENST00000555302;ENST00000556590;ENST00000554424	GO:0003674(molecular_function);GO:0005575(cellular_component);GO:0005634(nucleus);GO:0005634(nucleus)	NA	K17287	NA	tandem C2 domains, nuclear [Source:HGNC Symbol;Acc:HGNC:19859]	protein_coding;processed_transcript;retained_intron	3.89751	2.77442	2.94864	7.9146	6.16657	6.88832	0.458789	-1.1241	2.58385e-06	7.67317e-05	down	yes
ENSG00000107796	ACTA2	ENST00000458159;ENST00000415557;ENST00000224784;ENST00000482085;ENST00000480297;ENST00000488967	GO:0000166(nucleotide binding);GO:0005524(ATP binding);GO:0005615(extracellular space);GO:0005737(cytoplasm);GO:0005829(cytosol);GO:0005856(cytoskeleton);GO:0005869(dynactin complex);GO:0006936(muscle contraction);GO:0008217(regulation of blood pressure);GO:0009615(response to virus);GO:0010628(positive regulation of gene expression);GO:0014829(vascular smooth muscle contraction);GO:0015629(actin…	04270(Vascular smooth muscle contraction);04371(Apelin signaling pathway);04926(Relaxin signaling pathway);04926(Relaxin signaling pathway)	NA	NA	actin alpha 2, smooth muscle [Source:HGNC Symbol;Acc:HGNC:130]	protein_coding;processed_transcript	4.52983	3.68067	4.0024	1.7257	1.34139	1.25634	2.82482	1.49816	2.75133e-06	8.15459e-05	up	yes
ENSG00000198788	MUC2	ENST00000361558;ENST00000675028;ENST00000674892	GO:0005515(protein binding);GO:0070701(mucus layer);GO:0070701(mucus layer)	05146(Amoebiasis);05226(Gastric cancer);05226(Gastric cancer)	K10955	NA	mucin 2, oligomeric mucus/gel-forming [Source:HGNC Symbol;Acc:HGNC:7512]	processed_transcript;protein_coding	0.325546	0.178817	0.410263	0.079194	0.074479	0.060096	4.27857	2.09713	2.78617e-06	8.24174e-05	up	yes
ENSG00000138092	CENPO	ENST00000380834;ENST00000464156;ENST00000473706;ENST00000491031;ENST00000260662;ENST00000498362;ENST00000395845;ENST00000473476;ENST00000486527	GO:0000775(chromosome, centromeric region);GO:0000776(kinetochore);GO:0000777(condensed chromosome kinetochore);GO:0000778(condensed nuclear chromosome kinetochore);GO:0005515(protein binding);GO:0005634(nucleus);GO:0005654(nucleoplasm);GO:0005694(chromosome);GO:0005829(cytosol);GO:0016604(nuclear body);GO:0031511(Mis6-Sim4 complex);GO:0034080(CENP-A containing nucleosome assembly);GO:0034508(cen…	NA	K11507	NA	centromere protein O [Source:HGNC Symbol;Acc:HGNC:28152]	protein_coding;processed_transcript;retained_intron	1.76051	1.85949	2.01566	5.91471	6.43698	2.92142	0.368993	-1.43834	2.94246e-06	8.68714e-05	down	yes
ENSG00000123094	RASSF8	ENST00000405154;ENST00000541490;ENST00000611440;ENST00000537946;ENST00000541218;ENST00000545413;ENST00000381352;ENST00000542315;ENST00000282884;ENST00000542004;ENST00000542865;ENST00000539545;ENST00000535907;ENST00000538365;ENST00000615708;ENST00000538081	GO:0007165(signal transduction);GO:0034334(adherens junction maintenance);GO:0070507(regulation of microtubule cytoskeleton organization);GO:0070507(regulation of microtubule cytoskeleton organization)	NA	K09855	NA	Ras association domain family member 8 [Source:HGNC Symbol;Acc:HGNC:13232]	protein_coding;nonsense_mediated_decay;processed_transcript	2.8717	2.60284	3.03419	1.25118	0.721573	1.27159	2.62264	1.39102	2.95482e-06	8.70668e-05	up	yes
ENSG00000182512	GLRX5	ENST00000331334;ENST00000557731;ENST00000553672	GO:0005515(protein binding);GO:0005634(nucleus);GO:0005739(mitochondrion);GO:0005759(mitochondrial matrix);GO:0009055(electron transfer activity);GO:0009249(protein lipoylation);GO:0015035(protein disulfide oxidoreductase activity);GO:0015036(disulfide oxidoreductase activity);GO:0022900(electron transport chain);GO:0030097(hemopoiesis);GO:0030425(dendrite);GO:0043025(neuronal cell body);GO:00442…	NA	K07390	NA	glutaredoxin 5 [Source:HGNC Symbol;Acc:HGNC:20134]	protein_coding;processed_transcript	46.6211	47.9581	47.4725	93.7382	94.3666	73.0627	0.54391	-0.87856	3.0382e-06	8.93502e-05	down	no
ENSG00000108176	DNAJC12	ENST00000339758;ENST00000225171;ENST00000483798;ENST00000480180;ENST00000480963	GO:0005515(protein binding);GO:0005737(cytoplasm);GO:0005737(cytoplasm)	NA	K09532	NA	DnaJ heat shock protein family (Hsp40) member C12 [Source:HGNC Symbol;Acc:HGNC:28908]	protein_coding;nonsense_mediated_decay	0.434823	0.544798	0.421896	1.71753	1.67077	1.67111	0.277012	-1.85198	3.07763e-06	9.03347e-05	down	yes
ENSG00000276170	AC244153	ENST00000617990;ENST00000613481;ENST00000619955;ENST00000622796;ENST00000615582;ENST00000617855	NA	NA	NA	NA	novel transcript, antisense to ARHGAP23	lncRNA;retained_intron	2.75771	3.63273	3.06396	7.58763	9.01677	10.6246	0.347218	-1.52609	3.14087e-06	9.20129e-05	down	yes
ENSG00000170484	KRT74	ENST00000549343;ENST00000305620;ENST00000546384	GO:0005515(protein binding);GO:0005737(cytoplasm);GO:0005829(cytosol);GO:0005882(intermediate filament);GO:0031424(keratinization);GO:0045095(keratin filament);GO:0045104(intermediate filament cytoskeleton organization);GO:0070062(extracellular exosome);GO:0070268(cornification);GO:1990254(keratin filament binding);GO:1990254(keratin filament binding)	NA	K07605	NA	keratin 74 [Source:HGNC Symbol;Acc:HGNC:28929]	protein_coding;retained_intron	0.036401	0.0334013	0.0505978	0.300239	0.188767	0.279361	0.156696	-2.67396	3.23591e-06	9.46145e-05	down	yes
ENSG00000143153	ATP1B1	ENST00000367816;ENST00000367815;ENST00000494797	GO:0001666(response to hypoxia);GO:0001671(ATPase activator activity);GO:0005391(sodium:potassium-exchanging ATPase activity);GO:0005515(protein binding);GO:0005524(ATP binding);GO:0005886(plasma membrane);GO:0005890(sodium:potassium-exchanging ATPase complex);GO:0005901(caveola);GO:0006811(ion transport);GO:0006813(potassium ion transport);GO:0006814(sodium ion transport);GO:0006874(cellular cal…	04022(cGMP-PKG signaling pathway);04024(cAMP signaling pathway);04260(Cardiac muscle contraction);04261(Adrenergic signaling in cardiomyocytes);04911(Insulin secretion);04918(Thyroid hormone synthesis);04919(Thyroid hormone signaling pathway);04925(Aldosterone synthesis and secretion);04960(Aldosterone-regulated sodium reabsorption);04961(Endocrine and other factor-regulated calcium reabsorption)…	NA	NA	ATPase Na+/K+ transporting subunit beta 1 [Source:HGNC Symbol;Acc:HGNC:804]	protein_coding	30.4448	31.4893	30.7565	15.8044	18.4784	12.1241	1.99735	0.998085	3.27032e-06	9.54366e-05	up	no
[truncated: 60,092 more rows]
